# Supplementary material for: Structural and evolutionary insights into the eukaryotic RNase MRP ribonucleoprotein complex
Source: Nat Commun. 2026 Mar 26;17:4451. doi: 10.1038/s41467-026-71007-9 (PMC13184271; doi:10.1038/s41467-026-71007-9)
Supplement: Supplementary file 3 — Supplementary Data 1 [file 41467_2026_71007_MOESM3_ESM.xlsx]

## Sheet: yeast_Rmp1_H.sapiens
Supplementary Data 1. DALI search results using yeast Rmp1 core structure as queries to search the AlphaFold database of Homo sapiens, Mus musculus, Danio rerio, Drosophila melanogaster, Caenorhabditis elegans and Arabidopsis thaliana
No	Chain	Z	rmsd	lali	nres	%id	species	PDB	Description
1	fe00-A	13.4	2.3	124	567	13	HUMAN	AF-Q6NW34-F1	NUCLEOLUS AND NEURAL PROGENITOR PROTEIN
2	e0x7-A	12.2	3.3	126	522	4	HUMAN	AF-Q16625-F1	OCCLUDIN
3	e6at-A	11.9	2.6	123	240	5	HUMAN	AF-Q8N5U1-F1	MEMBRANE-SPANNING 4-DOMAINS SUBFAMILY A MEMBER 15
4	e4cr-A	11.6	3	125	322	7	HUMAN	AF-Q96S97-F1	MYELOID-ASSOCIATED DIFFERENTIATION MARKER
5	ffvy-A	11.5	2.7	121	258	2	HUMAN	AF-O00322-F1	UROPLAKIN-1A
6	e0v1-A	11.3	2.8	119	672	7	HUMAN	AF-Q8NCG7-F1	DIACYLGLYCEROL LIPASE-BETA
7	e9de-A	11.2	2.7	124	194	8	HUMAN	AF-A6NML5-F1	TRANSMEMBRANE PROTEIN 212
8	e4cs-A	11.2	3	126	234	3	HUMAN	AF-O95473-F1	SYNAPTOGYRIN-4
9	e0k0-A	11.2	3	123	307	3	HUMAN	AF-A6NDP7-F1	MYELOID-ASSOCIATED DIFFERENTIATION MARKER-LIKE PR
10	ff6i-A	11	3.2	125	558	2	HUMAN	AF-Q8N4S9-F1	MARVEL DOMAIN-CONTAINING PROTEIN 2
11	fcqo-A	10.8	2.7	124	173	4	HUMAN	AF-Q9BSK0-F1	MARVEL DOMAIN-CONTAINING PROTEIN 1
12	e8ti-A	10.7	2.7	124	182	8	HUMAN	AF-Q9Y342-F1	PLASMOLIPIN
13	fbhm-A	10.7	2.9	125	153	9	HUMAN	AF-P21145-F1	MYELIN AND LYMPHOCYTE PROTEIN
14	ferb-A	10.7	2.9	120	260	3	HUMAN	AF-O75841-F1	UROPLAKIN-1B
15	fg00-A	10.7	3	116	248	6	HUMAN	AF-Q8TAZ6-F1	CKLF-LIKE MARVEL TRANSMEMBRANE DOMAIN-CONTAINING
16	e4p8-A	10.7	2.8	124	173	6	HUMAN	AF-Q8IZV2-F1	CKLF-LIKE MARVEL TRANSMEMBRANE DOMAIN-CONTAINING
17	e0b1-A	10.5	2.7	122	153	4	HUMAN	AF-Q13021-F1	MAL-LIKE PROTEIN
18	fe3s-A	10.5	2.8	115	182	2	HUMAN	AF-Q96MX0-F1	CKLF-LIKE MARVEL TRANSMEMBRANE DOMAIN-CONTAINING
19	e23h-A	10.4	3.3	109	196	7	HUMAN	AF-Q6UWH6-F1	PROTEIN TEX261
20	fajr-A	10.4	3.4	120	803	5	HUMAN	AF-Q6P9F7-F1	VOLUME-REGULATED ANION CHANNEL SUBUNIT LRRC8B
21	e4lb-A	10.3	2.6	123	178	5	HUMAN	AF-Q5HYL7-F1	TRANSMEMBRANE PROTEIN 196
22	fayi-A	10.3	2.8	124	351	9	HUMAN	AF-Q03395-F1	ROD OUTER SEGMENT MEMBRANE PROTEIN 1
23	e1wq-A	10.2	2.8	120	239	8	HUMAN	AF-Q96JQ5-F1	MEMBRANE-SPANNING 4-DOMAINS SUBFAMILY A MEMBER 4A
24	fb7v-A	10.2	3.5	107	1309	8	HUMAN	AF-O60307-F1	MICROTUBULE-ASSOCIATED SERINE/THREONINE-PROTEIN K
25	fej2-A	10.2	3.2	117	796	5	HUMAN	AF-Q6NSJ5-F1	VOLUME-REGULATED ANION CHANNEL SUBUNIT LRRC8E
26	ez17-A	10.1	3	123	270	5	HUMAN	AF-Q3YBM2-F1	TRANSMEMBRANE PROTEIN 176B
27	e56b-A	10.1	3	123	176	7	HUMAN	AF-Q969L2-F1	PROTEIN MAL2
28	e3ek-A	10	3	117	217	5	HUMAN	AF-P0C7T8-F1	TRANSMEMBRANE PROTEIN 253
29	e3c8-A	10	3.1	109	539	7	HUMAN	AF-O60320-F1	PROTEIN FAM189A1
30	e5zy-A	10	3.1	110	523	6	HUMAN	AF-Q9C0H2-F1	PROTEIN TWEETY HOMOLOG 3
31	fahz-A	10	2.7	120	320	7	HUMAN	AF-Q96QS1-F1	TETRASPANIN-32
32	e1qd-A	10	3	127	219	6	HUMAN	AF-Q7Z7N9-F1	TRANSMEMBRANE PROTEIN 179B
33	e38j-A	9.9	3.1	114	145	3	HUMAN	AF-Q9P0N5-F1	TRANSMEMBRANE PROTEIN 216
34	e5bb-A	9.9	2.8	122	297	7	HUMAN	AF-P11836-F1	B-LYMPHOCYTE ANTIGEN CD20
35	fdbk-A	9.9	3.5	106	1570	8	HUMAN	AF-Q9Y2H9-F1	MICROTUBULE-ASSOCIATED SERINE/THREONINE-PROTEIN K
36	fezk-A	9.9	3.1	118	450	12	HUMAN	AF-Q9H313-F1	PROTEIN TWEETY HOMOLOG 1
37	fb9p-A	9.8	3.7	123	1114	8	HUMAN	AF-Q86YR7-F1	PROBABLE GUANINE NUCLEOTIDE EXCHANGE FACTOR MCF2L
38	e6wq-A	9.8	2.9	120	1042	2	HUMAN	AF-Q9Y4D2-F1	DIACYLGLYCEROL LIPASE-ALPHA
39	e3zg-A	9.8	3.4	122	803	7	HUMAN	AF-Q8TDW0-F1	VOLUME-REGULATED ANION CHANNEL SUBUNIT LRRC8C
40	ezlo-A	9.8	3.5	107	1798	7	HUMAN	AF-Q6P0Q8-F1	MICROTUBULE-ASSOCIATED SERINE/THREONINE-PROTEIN K
41	fbcp-A	9.7	3.2	120	265	6	HUMAN	AF-Q8TBG9-F1	SYNAPTOPORIN
42	e111-A	9.7	2.8	122	244	9	HUMAN	AF-Q01362-F1	HIGH AFFINITY IMMUNOGLOBULIN EPSILON RECEPTOR SUB
43	fdaf-A	9.7	3.5	121	534	12	HUMAN	AF-Q9BSA4-F1	PROTEIN TWEETY HOMOLOG 2
44	e6dt-A	9.7	3.4	122	183	4	HUMAN	AF-Q9NX76-F1	CKLF-LIKE MARVEL TRANSMEMBRANE DOMAIN-CONTAINING
45	e51j-A	9.7	2.7	121	267	7	HUMAN	AF-Q96PG2-F1	MEMBRANE-SPANNING 4-DOMAINS SUBFAMILY A MEMBER 10
46	e7ao-A	9.7	3.3	121	810	5	HUMAN	AF-Q8IWT6-F1	VOLUME-REGULATED ANION CHANNEL SUBUNIT LRRC8A
47	ezct-A	9.7	3.1	121	777	7	HUMAN	AF-Q9NXL2-F1	RHO GUANINE NUCLEOTIDE EXCHANGE FACTOR 38
48	e2rf-A	9.6	3.5	106	2623	7	HUMAN	AF-O15021-F1	MICROTUBULE-ASSOCIATED SERINE/THREONINE-PROTEIN K
49	e8gj-A	9.6	2.9	119	235	10	HUMAN	AF-Q96HP8-F1	TRANSMEMBRANE PROTEIN 176A
50	e47h-A	9.6	3.9	121	543	7	HUMAN	AF-Q969M2-F1	GAP JUNCTION ALPHA-10 PROTEIN
51	e1yv-A	9.6	3.2	125	834	9	HUMAN	AF-Q8N271-F1	PROMININ-2
52	e8wu-A	9.5	2.5	110	208	9	HUMAN	AF-Q5VXU1-F1	SODIUM/POTASSIUM-TRANSPORTING ATPASE SUBUNIT
53	e6qj-A	9.5	3.5	121	858	7	HUMAN	AF-Q7L1W4-F1	VOLUME-REGULATED ANION CHANNEL SUBUNIT LRRC8D
54	fa1d-A	9.4	3.3	118	449	8	HUMAN	AF-P10909-F1	CLUSTERIN
55	ff4r-A	9.4	3.6	119	205	5	HUMAN	AF-A6NN92-F1	PUTATIVE GAP JUNCTION EPSILON-1 PROTEIN
56	e787-A	9.3	3	113	198	6	HUMAN	AF-Q86X19-F1	TRANSMEMBRANE PROTEIN 17
57	fbuh-A	9.3	3.7	115	515	5	HUMAN	AF-P57773-F1	GAP JUNCTION ALPHA-9 PROTEIN
58	fa5o-A	9.3	2.8	116	207	3	HUMAN	AF-Q4KMZ8-F1	SODIUM/POTASSIUM-TRANSPORTING ATPASE SUBUNIT
59	e3h5-A	9.3	3	126	229	4	HUMAN	AF-O43761-F1	SYNAPTOGYRIN-3
60	fejj-A	9.2	3.1	111	1172	8	HUMAN	AF-Q13751-F1	LAMININ SUBUNIT BETA-3
61	e60g-A	9.2	4.1	124	321	6	HUMAN	AF-Q9UKL4-F1	GAP JUNCTION DELTA-2 PROTEIN
62	fe31-A	9.2	3	126	224	4	HUMAN	AF-O43760-F1	SYNAPTOGYRIN-2
63	ffh2-A	9.2	2.8	125	313	6	HUMAN	AF-P08247-F1	SYNAPTOPHYSIN
64	ezoj-A	9.2	2.9	118	904	6	HUMAN	AF-Q008S8-F1	EPITHELIAL CELL-TRANSFORMING SEQUENCE 2 ONCOGENE-
65	e5rj-A	9.1	3.3	114	1333	11	HUMAN	AF-Q07889-F1	SON OF SEVENLESS HOMOLOG 1
66	fbgy-A	9.1	3.2	106	210	9	HUMAN	AF-Q12999-F1	TETRASPANIN-31
67	fekk-A	9.1	3.1	112	152	7	HUMAN	AF-Q04941-F1	PROTEOLIPID PROTEIN 2
68	fdzh-A	9.1	3	119	655	8	HUMAN	AF-Q7Z6J4-F1	FYVE, RHOGEF AND PH DOMAIN-CONTAINING PROTEIN 2
69	e82q-A	9.1	3.1	127	223	3	HUMAN	AF-A8MWL6-F1	PUTATIVE SYNAPTOGYRIN-2 LIKE PROTEIN
70	e2hd-A	9.1	2.7	125	272	4	HUMAN	AF-Q5VXT5-F1	SYNAPTOPHYSIN-LIKE PROTEIN 2
71	e3s1-A	9	2.5	107	183	6	HUMAN	AF-Q8N5M9-F1	PROTEIN JAGUNAL HOMOLOG 1
72	ezet-A	9	3.1	118	1697	14	HUMAN	AF-Q9NZM3-F1	INTERSECTIN-2
73	e0yy-A	9	4.1	118	677	6	HUMAN	AF-Q96RD6-F1	PANNEXIN-2
74	eznu-A	9	3.5	112	270	10	HUMAN	AF-O75712-F1	GAP JUNCTION BETA-3 PROTEIN
75	fc4p-A	9	3.1	122	234	5	HUMAN	AF-Q8IZR5-F1	CKLF-LIKE MARVEL TRANSMEMBRANE DOMAIN-CONTAINING
76	e6zl-A	9	3.8	115	382	5	HUMAN	AF-P17302-F1	GAP JUNCTION ALPHA-1 PROTEIN
77	e7vt-A	9	3.6	107	399	7	HUMAN	AF-Q9H2X3-F1	C-TYPE LECTIN DOMAIN FAMILY 4 MEMBER M
78	e9jk-A	8.9	2.9	102	307	9	HUMAN	AF-Q96IW7-F1	VESICLE-TRAFFICKING PROTEIN SEC22A
79	e0h8-A	8.9	2.9	120	214	8	HUMAN	AF-Q96HJ5-F1	MEMBRANE-SPANNING 4-DOMAINS SUBFAMILY A MEMBER 3
80	e010-A	8.9	3.1	123	326	9	HUMAN	AF-Q8WV15-F1	TRANSMEMBRANE PROTEIN 255B
81	fg96-A	8.9	3.4	108	766	6	HUMAN	AF-Q9NP78-F1	ATP-BINDING CASSETTE SUB-FAMILY B MEMBER 9
82	fbq1-A	8.9	2.7	107	253	10	HUMAN	AF-A1L157-F1	TETRASPANIN-11
83	fgyd-A	8.9	2.7	125	259	5	HUMAN	AF-Q16563-F1	SYNAPTOPHYSIN-LIKE PROTEIN 1
84	fg8t-A	8.8	2.9	123	233	4	HUMAN	AF-Q6ZVK1-F1	TRANSMEMBRANE PROTEIN 179
85	e0je-A	8.8	2.9	119	961	9	HUMAN	AF-P98174-F1	FYVE, RHOGEF AND PH DOMAIN-CONTAINING PROTEIN 1
86	e2mp-A	8.8	3	121	1237	7	HUMAN	AF-O14827-F1	RAS-SPECIFIC GUANINE NUCLEOTIDE-RELEASING FACTOR
87	e9zy-A	8.8	3.1	100	1400	12	HUMAN	AF-Q8NF91-F20	NESPRIN-1
88	e9cq-A	8.8	3.9	122	358	6	HUMAN	AF-P36382-F1	GAP JUNCTION ALPHA-5 PROTEIN
89	e2xx-A	8.8	3	124	690	6	HUMAN	AF-Q9NR80-F1	RHO GUANINE NUCLEOTIDE EXCHANGE FACTOR 4
90	ez0v-A	8.7	3.6	120	1012	8	HUMAN	AF-Q5T1B0-F1	AXONEMAL DYNEIN LIGHT CHAIN DOMAIN-CONTAINING PRO
91	e6xy-A	8.7	2.9	113	172	8	HUMAN	AF-Q9UGQ2-F1	CALCIUM CHANNEL FLOWER HOMOLOG
92	e8px-A	8.7	4	119	439	10	HUMAN	AF-Q5T442-F1	GAP JUNCTION GAMMA-2 PROTEIN
93	fb1s-A	8.6	2.7	122	248	7	HUMAN	AF-Q9H2W1-F1	MEMBRANE-SPANNING 4-DOMAINS SUBFAMILY A MEMBER 6A
94	e54u-A	8.6	3.5	124	201	10	HUMAN	AF-Q96CE8-F1	TRANSMEMBRANE 4 L6 FAMILY MEMBER 18
95	e9wf-A	8.6	3.4	103	1352	4	HUMAN	AF-Q9H5I5-F8	PIEZO-TYPE MECHANOSENSITIVE ION CHANNEL COMPONENT
96	ezxs-A	8.6	2.8	117	197	2	HUMAN	AF-Q8N8D7-F1	SODIUM/POTASSIUM-TRANSPORTING ATPASE SUBUNIT
97	fc2v-A	8.6	3.2	126	233	1	HUMAN	AF-O43759-F1	SYNAPTOGYRIN-1
98	e73g-A	8.6	3	102	303	7	HUMAN	AF-Q9BRL7-F1	VESICLE-TRAFFICKING PROTEIN SEC22C
99	e675-A	8.5	2.9	118	1430	11	HUMAN	AF-Q6ZV73-F1	FYVE, RHOGEF AND PH DOMAIN-CONTAINING PROTEIN 6
100	e01e-A	8.5	2.7	92	1400	9	HUMAN	AF-Q8NF91-F35	NESPRIN-1
101	fciy-A	8.5	3.4	124	776	10	HUMAN	AF-Q15052-F1	RHO GUANINE NUCLEOTIDE EXCHANGE FACTOR 6
102	fa9z-A	8.5	2.9	106	305	10	HUMAN	AF-O95859-F1	TETRASPANIN-12
103	fg01-A	8.5	3.4	118	152	8	HUMAN	AF-Q9UBR5-F1	CHEMOKINE-LIKE FACTOR
104	e1um-A	8.5	2.9	119	878	8	HUMAN	AF-P52735-F1	GUANINE NUCLEOTIDE EXCHANGE FACTOR VAV2
105	e23q-A	8.5	3.5	121	283	11	HUMAN	AF-P08034-F1	GAP JUNCTION BETA-1 PROTEIN
106	fdgr-A	8.5	4	121	396	9	HUMAN	AF-P36383-F1	GAP JUNCTION GAMMA-1 PROTEIN
107	e7wf-A	8.4	3	124	1400	6	HUMAN	AF-P25391-F7	LAMININ SUBUNIT ALPHA-1
108	e87a-A	8.4	3.3	116	407	7	HUMAN	AF-Q15119-F1	KI
109	e9o6-A	8.4	2.9	124	652	6	HUMAN	AF-Q96N96-F1	SPERMATOGENESIS-ASSOCIATED PROTEIN 13
110	fbm7-A	8.4	3	123	250	6	HUMAN	AF-Q9BY19-F1	MEMBRANE-SPANNING 4-DOMAINS SUBFAMILY A MEMBER 8
111	ezpc-A	8.4	3	123	243	4	HUMAN	AF-Q14714-F1	SARCOSPAN
112	e8hz-A	8.4	3.4	120	871	10	HUMAN	AF-Q96DR7-F1	RHO GUANINE NUCLEOTIDE EXCHANGE FACTOR 26
113	femr-A	8.4	3.7	104	1400	4	HUMAN	AF-Q9H5I5-F6	PIEZO-TYPE MECHANOSENSITIVE ION CHANNEL COMPONENT
114	e6m2-A	8.4	4.1	124	261	5	HUMAN	AF-O95452-F1	GAP JUNCTION BETA-6 PROTEIN
115	e7mq-A	8.4	3.3	119	370	6	HUMAN	AF-Q9BZW5-F1	TRANSMEMBRANE 6 SUPERFAMILY MEMBER 1
116	e6su-A	8.4	3.2	121	580	7	HUMAN	AF-Q86VW2-F1	RHO GUANINE NUCLEOTIDE EXCHANGE FACTOR 25
117	e26n-A	8.4	3.5	95	1400	13	HUMAN	AF-P11532-F9	DYSTROPHIN
118	e95f-A	8.4	3	122	202	9	HUMAN	AF-P48230-F1	TRANSMEMBRANE 4 L6 FAMILY MEMBER 4
119	e1ie-A	8.4	3.6	112	412	8	HUMAN	AF-O14874-F1	[3-METHYL-2-OXOBUTANOATE DEHYDROGENASE [LIPOAMIDE
120	e0qr-A	8.3	3.2	118	1219	9	HUMAN	AF-A1L390-F1	PLECKSTRIN HOMOLOGY DOMAIN-CONTAINING FAMILY G ME
121	fg7h-A	8.3	3.7	98	404	9	HUMAN	AF-Q9NNX6-F1	CD209 ANTIGEN
122	e658-A	8.3	3.3	119	236	3	HUMAN	AF-Q86UP9-F1	LHFPL TETRASPAN SUBFAMILY MEMBER 3 PROTEIN
123	e7b1-A	8.3	3.2	121	1606	6	HUMAN	AF-Q70Z35-F1	PHOSPHATIDYLINOSITOL 3,4,5-TRISPHOSPHATE-DEPENDEN
124	ffvn-A	8.3	2.9	105	163	8	HUMAN	AF-Q9BQB6-F1	VITAMIN K EPOXIDE REDUCTASE COMPLEX SUBUNIT 1
125	fa0g-A	8.3	3	122	1487	9	HUMAN	AF-A0A2R8YFR7	#NAME?
126	e4p2-A	8.3	3.5	115	1400	10	HUMAN	AF-O75962-F6	TRIPLE FUNCTIONAL DOMAIN PROTEIN
127	e02q-A	8.3	2.7	94	1400	6	HUMAN	AF-Q8WXH0-F4	NESPRIN-2
128	e0l9-A	8.2	2.8	112	176	7	HUMAN	AF-Q8N0U8-F1	VITAMIN K EPOXIDE REDUCTASE COMPLEX SUBUNIT 1-LIK
129	fegt-A	8.2	3	116	377	3	HUMAN	AF-Q9BZW4-F1	TRANSMEMBRANE 6 SUPERFAMILY MEMBER 2
130	e6cm-A	8.2	3.9	117	266	8	HUMAN	AF-Q9NTQ9-F1	GAP JUNCTION BETA-4 PROTEIN
131	e16d-A	8.2	3.3	119	146	5	HUMAN	AF-Q6P1K1-F1	HEME TRANSPORTER HRG1
132	e5ok-A	8.2	2.8	122	346	6	HUMAN	AF-P23942-F1	PERIPHERIN-2
133	fbg8-A	8.2	3.2	117	1385	8	HUMAN	AF-Q9ULL1-F1	PLECKSTRIN HOMOLOGY DOMAIN-CONTAINING FAMILY G ME
134	e21z-A	8.2	2.6	110	208	6	HUMAN	AF-Q8IVV8-F1	SODIUM/POTASSIUM-TRANSPORTING ATPASE SUBUNIT
135	fdnh-A	8.2	3.2	106	204	10	HUMAN	AF-O95857-F1	TETRASPANIN-13
136	ffip-A	8.2	3.3	104	1400	9	HUMAN	AF-P46939-F2	UTROPHIN
137	e3f7-A	8.2	3.8	122	226	5	HUMAN	AF-P29033-F1	GAP JUNCTION BETA-2 PROTEIN
138	fafn-A	8.2	2.8	94	1400	6	HUMAN	AF-Q8WXH0-F3	NESPRIN-2
139	e4ha-A	8.2	3.8	122	333	8	HUMAN	AF-P35212-F1	GAP JUNCTION ALPHA-4 PROTEIN
140	e4ld-A	8.2	3.4	93	732	10	HUMAN	AF-O15259-F1	NEPHROCYSTIN-1
141	e1d9-A	8.1	3.7	102	1127	5	HUMAN	AF-P55160-F1	NCK-ASSOCIATED PROTEIN 1-LIKE
142	e9zk-A	8.1	4	124	757	5	HUMAN	AF-O95140-F1	MITOFUSIN-2
143	ez38-A	8.1	3.1	106	249	6	HUMAN	AF-P41732-F1	TETRASPANIN-7
144	fe7c-A	8.1	3.3	117	2542	11	HUMAN	AF-Q9Y4G6-F1	TALIN-2
145	e1bk-A	8.1	2.9	93	1400	9	HUMAN	AF-Q8NF91-F31	NESPRIN-1
146	fb5e-A	8.1	3.1	107	236	9	HUMAN	AF-P60033-F1	CD81 ANTIGEN
147	fbjm-A	8.1	2.9	113	209	5	HUMAN	AF-Q96DZ7-F1	TRANSMEMBRANE 4 L6 FAMILY MEMBER 19
148	fdso-A	8.1	3.5	94	639	9	HUMAN	AF-Q9UJY5-F1	ADP-RIBOSYLATION FACTOR-BINDING PROTEIN GGA1
149	fbsb-A	8.1	3.1	115	1386	6	HUMAN	AF-O60229-F9	KALIRIN
150	fa9t-A	8.1	3.3	114	216	10	HUMAN	AF-Q96HE8-F1	TRANSMEMBRANE PROTEIN 80
151	e36u-A	8.1	3	92	1400	5	HUMAN	AF-Q8NF91-F16	NESPRIN-1
152	e0pl-A	8.1	3.3	118	555	8	HUMAN	AF-Q9Y625-F1	GLYPICAN-6
153	fcdz-A	8.1	3.5	117	1400	9	HUMAN	AF-O60229-F7	KALIRIN
154	fco9-A	8	3.3	121	1045	7	HUMAN	AF-Q9Y4F1-F1	FERM, ARHGEF AND PLECKSTRIN DOMAIN-CONTAINING PRO
155	fc4s-A	8	3.1	118	1054	14	HUMAN	AF-O94887-F1	FERM, ARHGEF AND PLECKSTRIN DOMAIN-CONTAINING PRO
156	e3eu-A	8	2.8	89	249	10	HUMAN	AF-O60499-F1	SYNTAXIN-10
157	e07j-A	8	3.4	117	1400	9	HUMAN	AF-Q5VST9-F29	OBSCURIN
158	fclj-A	8	2.7	122	267	7	HUMAN	AF-Q9NXJ0-F1	MEMBRANE-SPANNING 4-DOMAINS SUBFAMILY A MEMBER 12
159	ezja-A	8	2.7	107	253	9	HUMAN	AF-P48509-F1	CD151 ANTIGEN
160	e08e-A	8	2.9	106	253	6	HUMAN	AF-O60637-F1	TETRASPANIN-3
161	e4n8-A	8	3.2	119	710	9	HUMAN	AF-Q8N5V2-F1	EPHEXIN-1
162	ffaq-A	8	3.3	125	200	7	HUMAN	AF-Q9H3V2-F1	MEMBRANE-SPANNING 4-DOMAINS SUBFAMILY A MEMBER 5
163	ffap-A	8	3.1	120	1332	8	HUMAN	AF-Q07890-F1	SON OF SEVENLESS HOMOLOG 2
164	e2f1-A	8	2.8	94	1400	6	HUMAN	AF-Q8WXH0-F1	NESPRIN-2
165	fen0-A	8	4.1	95	1400	3	HUMAN	AF-Q03001-F25	DYSTONIN
166	e0dv-A	8	3.1	115	411	10	HUMAN	AF-Q16654-F1	KI
167	e1y0-A	8	3.4	101	1400	10	HUMAN	AF-P46939-F10	UTROPHIN
168	fafw-A	8	3.5	116	1400	9	HUMAN	AF-O60229-F6	KALIRIN
169	e8z1-A	8	3	93	975	4	HUMAN	AF-Q6ZMZ3-F1	NESPRIN-3
170	fae8-A	7.9	3.4	118	190	8	HUMAN	AF-Q8WXS4-F1	VOLTAGE-DEPENDENT CALCIUM CHANNEL GAMMA-LIKE SUBU
171	fdt1-A	7.9	2.8	90	2146	7	HUMAN	AF-P49750-F1	YLP MOTIF-CONTAINING PROTEIN 1
172	fdph-A	7.9	3.1	111	187	8	HUMAN	AF-A0A1B0GTI8	-F1 TRANSMEMBRANE PROTEIN 272
173	e988-A	7.9	3.1	91	255	12	HUMAN	AF-O43752-F1	SYNTAXIN-6
174	e3z7-A	7.9	3.5	97	1400	4	HUMAN	AF-Q03001-F31	DYSTONIN
175	e09p-A	7.9	3.3	112	157	3	HUMAN	AF-P54849-F1	EPITHELIAL MEMBRANE PROTEIN 1
176	far2-A	7.9	3.1	117	240	7	HUMAN	AF-Q9GZW8-F1	MEMBRANE-SPANNING 4-DOMAINS SUBFAMILY A MEMBER 7
177	e6t1-A	7.9	3.1	93	1400	10	HUMAN	AF-Q8NF91-F14	NESPRIN-1
178	fa8i-A	7.9	2.8	94	1400	4	HUMAN	AF-Q9UPN3-F23	MICROTUBULE-ACTIN CROSS-LINKING FACTOR 1, ISOFORM
179	fb5h-A	7.9	3.2	95	1400	5	HUMAN	AF-Q8WXH0-F24	NESPRIN-2
180	e6xj-A	7.9	3.2	95	1400	7	HUMAN	AF-Q03001-F23	DYSTONIN
181	ffru-A	7.9	3.3	101	1400	10	HUMAN	AF-P46939-F11	UTROPHIN
182	e4ny-A	7.9	4.1	97	1400	6	HUMAN	AF-Q8NF91-F34	NESPRIN-1
183	fcqi-A	7.9	3.4	95	1400	9	HUMAN	AF-Q03001-F27	DYSTONIN
184	fgr8-A	7.8	3.9	94	1756	5	HUMAN	AF-O60437-F1	PERIPLAKIN
185	e6ka-A	7.8	4.5	111	234	12	HUMAN	AF-O95772-F1	STARD3 N-TERMINAL-LIKE PROTEIN
186	e65d-A	7.8	3.9	92	232	10	HUMAN	AF-Q9UEU0-F1	VESICLE TRANSPORT THROUGH INTERACTION WITH T-SNAR
187	e1ek-A	7.8	3.5	103	1400	4	HUMAN	AF-Q9H5I5-F7	PIEZO-TYPE MECHANOSENSITIVE ION CHANNEL COMPONENT
188	e93q-A	7.8	3.3	119	219	6	HUMAN	AF-Q8TAF8-F1	LHFPL TETRASPAN SUBFAMILY MEMBER 5 PROTEIN
189	e9ao-A	7.8	3.2	111	163	6	HUMAN	AF-P54852-F1	EPITHELIAL MEMBRANE PROTEIN 3
190	feal-A	7.8	3.3	116	436	6	HUMAN	AF-Q15118-F1	KI
191	e3hi-A	7.8	3.3	116	556	9	HUMAN	AF-O75487-F1	GLYPICAN-4
192	e0cb-A	7.8	2.7	113	335	11	HUMAN	AF-Q8N4T4-F1	RHO GUANINE NUCLEOTIDE EXCHANGE FACTOR 39
193	e709-A	7.8	3.3	95	1400	6	HUMAN	AF-Q8NF91-F30	NESPRIN-1
194	fdgz-A	7.8	3.5	98	1370	4	HUMAN	AF-Q03001-F32	DYSTONIN
195	e8qv-A	7.8	3.4	97	1400	4	HUMAN	AF-Q8NF91-F4	NESPRIN-1
196	faye-A	7.8	2.7	111	230	9	HUMAN	AF-Q96IZ2-F1	ANDROGEN-DEPENDENT TFPI-REGULATING PROTEIN
197	e49v-A	7.8	3.1	95	1400	11	HUMAN	AF-Q9UPN3-F29	MICROTUBULE-ACTIN CROSS-LINKING FACTOR 1, ISOFORM
198	e4fv-A	7.8	4.1	113	445	10	HUMAN	AF-Q14849-F1	STAR-RELATED LIPID TRANSFER PROTEIN 3
199	fdn3-A	7.7	3.4	115	2063	10	HUMAN	AF-Q96PE2-F1	RHO GUANINE NUCLEOTIDE EXCHANGE FACTOR 17
200	e6t5-A	7.7	3.4	96	1400	4	HUMAN	AF-Q03001-F21	DYSTONIN
201	fgqs-A	7.7	3.4	116	175	4	HUMAN	AF-Q96FZ5-F1	CKLF-LIKE MARVEL TRANSMEMBRANE DOMAIN-CONTAINING
202	e7uc-A	7.7	3.3	119	247	6	HUMAN	AF-Q7Z7J7-F1	LHFPL TETRASPAN SUBFAMILY MEMBER 4 PROTEIN
203	e0gl-A	7.7	3.3	120	841	8	HUMAN	AF-O94989-F1	RHO GUANINE NUCLEOTIDE EXCHANGE FACTOR 15
204	e08r-A	7.7	4	119	741	6	HUMAN	AF-Q8IWA4-F1	MITOFUSIN-1
205	e89r-A	7.7	2.8	93	1400	9	HUMAN	AF-Q8NF91-F37	NESPRIN-1
206	fabh-A	7.7	2.8	90	1400	10	HUMAN	AF-P11532-F7	DYSTROPHIN
207	ezis-A	7.7	3.3	98	1400	7	HUMAN	AF-P11532-F5	DYSTROPHIN
208	e1s7-A	7.7	3	91	1400	9	HUMAN	AF-Q8NF91-F32	NESPRIN-1
209	e570-A	7.7	2.9	91	1400	9	HUMAN	AF-P11532-F2	DYSTROPHIN
210	e7bh-A	7.7	2.9	95	1400	4	HUMAN	AF-Q9UPN3-F22	MICROTUBULE-ACTIN CROSS-LINKING FACTOR 1, ISOFORM
211	fgdp-A	7.7	3.2	98	1400	6	HUMAN	AF-Q9H5I5-F2	PIEZO-TYPE MECHANOSENSITIVE ION CHANNEL COMPONENT
212	fask-A	7.7	3	123	516	5	HUMAN	AF-O43307-F1	RHO GUANINE NUCLEOTIDE EXCHANGE FACTOR 9
213	fdls-A	7.7	3.3	115	1657	6	HUMAN	AF-Q96Q42-F1	ALSIN
214	e56x-A	7.7	3.1	94	1400	6	HUMAN	AF-Q9NRC6-F11	SPECTRIN BETA CHAIN, NON-ERYTHROCYTIC 5
215	e6bw-A	7.7	3.2	101	1159	8	HUMAN	AF-Q12768-F1	WASH COMPLEX SUBUNIT 5
216	e0lp-A	7.7	3.1	108	159	7	HUMAN	AF-Q6RW13-F1	TYPE-1 ANGIOTENSIN II RECEPTOR-ASSOCIATED PROTEIN
217	e12c-A	7.6	3.6	118	193	3	HUMAN	AF-Q96FX8-F1	P53 APOPTOSIS EFFECTOR RELATED TO PMP-22
218	fdik-A	7.6	3.4	109	160	6	HUMAN	AF-Q01453-F1	PERIPHERAL MYELIN PROTEIN 22
219	fe4j-A	7.6	3.4	107	221	9	HUMAN	AF-O60636-F1	TETRASPANIN-2
220	ffow-A	7.6	3	92	709	9	HUMAN	AF-Q2YD98-F1	UV-STIMULATED SCAFFOLD PROTEIN A
221	e86a-A	7.6	3.3	117	1400	8	HUMAN	AF-Q5VST9-F26	OBSCURIN
222	fdmt-A	7.6	2.5	90	1400	4	HUMAN	AF-Q9UPN3-F26	MICROTUBULE-ACTIN CROSS-LINKING FACTOR 1, ISOFORM
223	e9t2-A	7.6	3.3	117	1400	8	HUMAN	AF-Q5VST9-F24	OBSCURIN
224	ez6i-A	7.6	3.2	91	1400	9	HUMAN	AF-Q9NRC6-F4	SPECTRIN BETA CHAIN, NON-ERYTHROCYTIC 5
225	ez3l-A	7.6	3.4	97	1400	7	HUMAN	AF-Q8NF91-F26	NESPRIN-1
226	e4ji-A	7.6	3	91	1400	9	HUMAN	AF-P11532-F1	DYSTROPHIN
227	e9rq-A	7.6	3.6	113	426	9	HUMAN	AF-Q96RD7-F1	PANNEXIN-1
228	ffm1-A	7.6	3.1	116	1400	9	HUMAN	AF-O60229-F8	KALIRIN
229	fc6u-A	7.6	3.2	109	1701	8	HUMAN	AF-Q8IVF5-F1	T-LYMPHOMA INVASION AND METASTASIS-INDUCING PROTE
230	e369-A	7.6	3.3	126	1213	9	HUMAN	AF-Q12802-F9	A-KINASE ANCHOR PROTEIN 13
231	e7d5-A	7.6	3	121	1400	5	HUMAN	AF-Q12802-F7	A-KINASE ANCHOR PROTEIN 13
232	e29v-A	7.6	3.2	95	1400	8	HUMAN	AF-Q03001-F28	DYSTONIN
233	e43q-A	7.6	3.4	95	1400	6	HUMAN	AF-O75962-F3	TRIPLE FUNCTIONAL DOMAIN PROTEIN
234	fbte-A	7.6	3.3	98	1400	6	HUMAN	AF-Q9H5I5-F5	PIEZO-TYPE MECHANOSENSITIVE ION CHANNEL COMPONENT
235	e6b8-A	7.5	3.5	111	167	10	HUMAN	AF-P54851-F1	EPITHELIAL MEMBRANE PROTEIN 2
236	fbwl-A	7.5	2.9	93	2472	13	HUMAN	AF-Q13813-F1	SPECTRIN ALPHA CHAIN, NON-ERYTHROCYTIC 1
237	e4a7-A	7.5	3.2	93	1400	6	HUMAN	AF-Q03001-F24	DYSTONIN
238	e2nu-A	7.5	3.6	105	160	7	HUMAN	AF-Q6QAJ8-F1	TRANSMEMBRANE PROTEIN 220
239	fanh-A	7.5	3.4	95	492	7	HUMAN	AF-O60784-F1	TARGET OF MYB PROTEIN 1
240	feab-A	7.5	3.5	120	226	3	HUMAN	AF-Q9BSN7-F1	TRANSMEMBRANE PROTEIN 204
241	ezcg-A	7.5	3.4	91	723	8	HUMAN	AF-Q9NZ52-F1	ADP-RIBOSYLATION FACTOR-BINDING PROTEIN GGA3
242	e4ad-A	7.5	3	92	2419	7	HUMAN	AF-P02549-F1	SPECTRIN ALPHA CHAIN, ERYTHROCYTIC 1
243	e101-A	7.5	3.7	97	2266	2	HUMAN	AF-Q8WYP5-F1	PROTEIN ELYS
244	e76h-A	7.5	2.9	94	2364	2	HUMAN	AF-Q01082-F1	SPECTRIN BETA CHAIN, NON-ERYTHROCYTIC 1
245	ffzu-A	7.5	3.4	97	1400	9	HUMAN	AF-Q9NRC6-F12	SPECTRIN BETA CHAIN, NON-ERYTHROCYTIC 5
246	e8ix-A	7.5	3.7	96	1400	7	HUMAN	AF-Q03001-F29	DYSTONIN
247	fcxj-A	7.5	3.1	87	1400	10	HUMAN	AF-Q03001-F2	DYSTONIN
248	e6ng-A	7.5	3.7	98	1400	7	HUMAN	AF-Q9UPN3-F24	MICROTUBULE-ACTIN CROSS-LINKING FACTOR 1, ISOFORM
249	e7ri-A	7.5	3.6	89	1400	9	HUMAN	AF-Q9NRC6-F9	SPECTRIN BETA CHAIN, NON-ERYTHROCYTIC 5
250	fb3k-A	7.5	2.9	91	1400	5	HUMAN	AF-Q8WXH0-F27	NESPRIN-2
251	fb6r-A	7.5	3.6	117	2541	10	HUMAN	AF-Q9Y490-F1	TALIN-1
252	fdg2-A	7.5	3.2	116	165	3	HUMAN	AF-Q16617-F1	PROTEIN NKG7
253	e96y-A	7.5	3.5	116	675	9	HUMAN	AF-A1IGU5-F1	RHO GUANINE NUCLEOTIDE EXCHANGE FACTOR 37
254	fdu3-A	7.5	3	94	1400	11	HUMAN	AF-Q9UPN3-F30	MICROTUBULE-ACTIN CROSS-LINKING FACTOR 1, ISOFORM
255	e8f9-A	7.5	2.9	117	766	9	HUMAN	AF-Q96M96-F1	FYVE, RHOGEF AND PH DOMAIN-CONTAINING PROTEIN 4
256	fbuf-A	7.5	3.3	98	1400	4	HUMAN	AF-Q9H5I5-F1	PIEZO-TYPE MECHANOSENSITIVE ION CHANNEL COMPONENT
257	e1af-A	7.5	3	111	1400	5	HUMAN	AF-O60229-F5	KALIRIN
258	fcdw-A	7.5	2.7	94	1400	6	HUMAN	AF-Q8WXH0-F5	NESPRIN-2
259	e60a-A	7.5	3.8	100	1400	7	HUMAN	AF-Q8WXH0-F2	NESPRIN-2
260	e8h7-A	7.5	3.8	95	1400	5	HUMAN	AF-Q8NF91-F10	NESPRIN-1
261	fe65-A	7.4	3.3	104	219	6	HUMAN	AF-P19397-F1	LEUKOCYTE SURFACE ANTIGEN CD53
262	fchy-A	7.4	3.1	114	1503	9	HUMAN	AF-O95255-F1	ATP-BINDING CASSETTE SUB-FAMILY C MEMBER 6
263	fe9k-A	7.4	3.4	116	914	14	HUMAN	AF-Q9H8V3-F1	PROTEIN ECT2
264	e7iw-A	7.4	2.7	90	1400	10	HUMAN	AF-P11532-F6	DYSTROPHIN
265	feh1-A	7.4	3.4	122	173	3	HUMAN	AF-P55344-F1	LENS FIBER MEMBRANE INTRINSIC PROTEIN
266	e1g9-A	7.4	4	116	170	9	HUMAN	AF-A0A494BZU4	-F1 TRANSMEMBRANE PROTEIN 217
267	e7td-A	7.4	3.5	96	1397	9	HUMAN	AF-Q8NF91-F38	NESPRIN-1
268	e918-A	7.4	3.1	121	668	5	HUMAN	AF-P81408-F1	PROTEIN FAM189B
269	e4wz-A	7.4	4	121	294	9	HUMAN	AF-Q8N144-F1	GAP JUNCTION DELTA-3 PROTEIN
270	e915-A	7.4	3.5	91	753	10	HUMAN	AF-O75175-F1	CCR4-NOT TRANSCRIPTION COMPLEX SUBUNIT 3
271	ffgv-A	7.4	3.3	93	443	10	HUMAN	AF-Q9HD23-F1	MAGNESIUM TRANSPORTER MRS2 HOMOLOG, MITOCHONDRIAL
272	e21t-A	7.4	3.8	114	488	5	HUMAN	AF-Q9NV64-F1	TRANSMEMBRANE PROTEIN 39A
273	fg0f-A	7.4	3.1	106	245	7	HUMAN	AF-O43657-F1	TETRASPANIN-6
274	e49o-A	7.4	3.3	93	1400	5	HUMAN	AF-Q9NRC6-F7	SPECTRIN BETA CHAIN, NON-ERYTHROCYTIC 5
275	ezsf-A	7.4	3.3	117	1400	8	HUMAN	AF-Q5VST9-F28	OBSCURIN
276	fdm9-A	7.4	3.4	94	1400	10	HUMAN	AF-Q8NF91-F12	NESPRIN-1
277	e0bh-A	7.4	3.3	117	1400	8	HUMAN	AF-Q5VST9-F27	OBSCURIN
278	fc9n-A	7.4	3.2	104	1400	9	HUMAN	AF-P46939-F1	UTROPHIN
279	e931-A	7.4	3.2	104	1400	9	HUMAN	AF-P46939-F5	UTROPHIN
280	e2q3-A	7.4	3.3	91	1400	9	HUMAN	AF-Q9NRC6-F3	SPECTRIN BETA CHAIN, NON-ERYTHROCYTIC 5
281	e8jk-A	7.4	3.1	123	526	8	HUMAN	AF-Q9NR81-F1	RHO GUANINE NUCLEOTIDE EXCHANGE FACTOR 3
282	e96l-A	7.3	3.1	111	847	14	HUMAN	AF-Q9UKW4-F1	GUANINE NUCLEOTIDE EXCHANGE FACTOR VAV3
283	fetq-A	7.3	3.4	100	1722	5	HUMAN	AF-Q9NZ56-F1	FORMIN-2
284	faz1-A	7.3	3.4	106	239	10	HUMAN	AF-O75954-F1	TETRASPANIN-9
285	e0ey-A	7.3	3.1	94	1400	5	HUMAN	AF-Q9NRC6-F2	SPECTRIN BETA CHAIN, NON-ERYTHROCYTIC 5
286	e2ws-A	7.3	3.3	94	1012	5	HUMAN	AF-Q9BVI0-F1	PHD FINGER PROTEIN 20
287	fezr-A	7.3	3.2	92	2319	3	HUMAN	AF-Q13023-F1	A-KINASE ANCHOR PROTEIN 6
288	e0s8-A	7.3	3.4	119	1400	9	HUMAN	AF-O75962-F7	TRIPLE FUNCTIONAL DOMAIN PROTEIN
289	e0ys-A	7.3	3.3	93	1400	6	HUMAN	AF-Q8WXH0-F15	NESPRIN-2
290	fgfd-A	7.3	3.3	96	1400	8	HUMAN	AF-Q9NRC6-F5	SPECTRIN BETA CHAIN, NON-ERYTHROCYTIC 5
291	e7sh-A	7.3	3.1	93	1400	6	HUMAN	AF-Q8NF91-F28	NESPRIN-1
292	e3gb-A	7.3	2.9	113	219	3	HUMAN	AF-P56880-F1	CLAUDIN-20
293	e0yd-A	7.3	2.9	91	1400	9	HUMAN	AF-P11532-F3	DYSTROPHIN
294	fbmf-A	7.3	3.3	115	329	10	HUMAN	AF-O15127-F1	SECRETORY CARRIER-ASSOCIATED MEMBRANE PROTEIN 2
295	e8m4-A	7.3	3.2	104	1400	9	HUMAN	AF-P46939-F3	UTROPHIN
296	fe9f-A	7.3	3.6	89	548	7	HUMAN	AF-P32780-F1	GENERAL TRANSCRIPTION FACTOR IIH SUBUNIT 1
297	e5uq-A	7.3	3.3	96	1400	5	HUMAN	AF-Q8WXH0-F26	NESPRIN-2
298	fds1-A	7.3	3.8	120	435	6	HUMAN	AF-Q9Y6H8-F1	GAP JUNCTION ALPHA-3 PROTEIN
299	fdzg-A	7.3	2.8	89	1400	10	HUMAN	AF-P11532-F4	DYSTROPHIN
300	fdr7-A	7.3	2.6	91	1400	8	HUMAN	AF-Q8NF91-F27	NESPRIN-1
301	e6hy-A	7.3	3	91	1400	5	HUMAN	AF-O60229-F3	KALIRIN
302	feoi-A	7.2	3.4	120	709	8	HUMAN	AF-Q5VV41-F1	RHO GUANINE NUCLEOTIDE EXCHANGE FACTOR 16
303	e0mw-A	7.2	3.3	113	225	6	HUMAN	AF-Q6GV28-F1	TRANSMEMBRANE PROTEIN 225
304	ffgn-A	7.2	3	112	238	2	HUMAN	AF-O75204-F1	TRANSMEMBRANE PROTEIN 127
305	e4du-A	7.2	3.6	92	1400	9	HUMAN	AF-Q8NF91-F2	NESPRIN-1
306	fesd-A	7.2	4	94	1400	9	HUMAN	AF-P15924-F1	DESMOPLAKIN
307	e48j-A	7.2	3.5	95	1817	5	HUMAN	AF-P52948-F1	NUCLEAR PORE COMPLEX PROTEIN NUP98-NUP96
308	e5uw-A	7.2	3.5	96	507	9	HUMAN	AF-Q6ZVM7-F1	TOM1-LIKE PROTEIN 2
309	e2a2-A	7.2	3.3	92	1400	10	HUMAN	AF-Q8NF91-F13	NESPRIN-1
310	faod-A	7.2	3.7	98	1388	3	HUMAN	AF-Q9UPN3-F31	MICROTUBULE-ACTIN CROSS-LINKING FACTOR 1, ISOFORM
311	e2m5-A	7.2	3.7	90	1400	8	HUMAN	AF-Q9NRC6-F10	SPECTRIN BETA CHAIN, NON-ERYTHROCYTIC 5
312	ffse-A	7.2	3.1	93	1400	6	HUMAN	AF-Q03001-F26	DYSTONIN
313	ezp4-A	7.2	3.3	117	1400	8	HUMAN	AF-Q5VST9-F25	OBSCURIN
314	e8kp-A	7.2	3.2	92	1400	10	HUMAN	AF-Q8NF91-F15	NESPRIN-1
315	e36q-A	7.2	3.1	110	1400	12	HUMAN	AF-O75962-F8	TRIPLE FUNCTIONAL DOMAIN PROTEIN
316	ffi8-A	7.2	3.8	95	1400	11	HUMAN	AF-Q8NF91-F11	NESPRIN-1
317	fexf-A	7.2	3.7	119	223	11	HUMAN	AF-Q6PEY0-F1	GAP JUNCTION BETA-7 PROTEIN
318	e8bv-A	7.2	2.9	121	1400	9	HUMAN	AF-Q12802-F5	A-KINASE ANCHOR PROTEIN 13
319	fbg2-A	7.2	3	113	1279	6	HUMAN	AF-Q9HCE6-F1	RHO GUANINE NUCLEOTIDE EXCHANGE FACTOR 10-LIKE PR
320	fb8r-A	7.2	3.7	91	1400	4	HUMAN	AF-Q9UPN3-F1	MICROTUBULE-ACTIN CROSS-LINKING FACTOR 1, ISOFORM
321	fc04-A	7.2	3.6	120	596	11	HUMAN	AF-Q7Z628-F1	NEUROEPITHELIAL CELL-TRANSFORMING GENE 1 PROTEIN
322	e4vk-A	7.2	3.1	92	1400	7	HUMAN	AF-Q03001-F30	DYSTONIN
323	e1t8-A	7.2	3.6	90	1191	7	HUMAN	AF-Q58EX7-F1	PURATROPHIN-1
324	fapt-A	7.1	3.4	116	1462	5	HUMAN	AF-Q6ZNL6-F1	FYVE, RHOGEF AND PH DOMAIN-CONTAINING PROTEIN 5
325	ffs0-A	7.1	3.3	101	1271	5	HUMAN	AF-Q96PX9-F1	PLECKSTRIN HOMOLOGY DOMAIN-CONTAINING FAMILY G ME
326	e0ua-A	7.1	2.8	90	1400	3	HUMAN	AF-P46939-F9	UTROPHIN
327	e62i-A	7.1	3	92	1400	11	HUMAN	AF-Q15149-F2	PLECTIN
328	e5y4-A	7.1	3	92	1400	12	HUMAN	AF-Q8WXH0-F7	NESPRIN-2
329	e19p-A	7.1	2.8	104	240	9	HUMAN	AF-Q53RY4-F1	KERATINOCYTE-ASSOCIATED PROTEIN 3
330	e6qo-A	7.1	2.8	93	1400	9	HUMAN	AF-Q8NF91-F33	NESPRIN-1
331	e9ko-A	7.1	3.2	100	1400	9	HUMAN	AF-P46939-F4	UTROPHIN
332	ezcc-A	7.1	3	92	1400	11	HUMAN	AF-Q8NF91-F36	NESPRIN-1
333	fegl-A	7.1	3.2	94	1400	5	HUMAN	AF-Q9NRC6-F1	SPECTRIN BETA CHAIN, NON-ERYTHROCYTIC 5
334	e3tm-A	7.1	3.2	98	1274	8	HUMAN	AF-Q9NRC6-F13	SPECTRIN BETA CHAIN, NON-ERYTHROCYTIC 5
335	fc4g-A	7.1	3.4	116	238	9	HUMAN	AF-Q9NVV5-F1	ANDROGEN-INDUCED GENE 1 PROTEIN
336	e1yp-A	7.1	3.4	97	1400	4	HUMAN	AF-Q03001-F16	DYSTONIN
337	e5r5-A	7.1	3.6	101	1400	7	HUMAN	AF-Q9UPN3-F25	MICROTUBULE-ACTIN CROSS-LINKING FACTOR 1, ISOFORM
338	fdm3-A	7.1	3.1	92	1400	8	HUMAN	AF-Q9UPN3-F28	MICROTUBULE-ACTIN CROSS-LINKING FACTOR 1, ISOFORM
339	feil-A	7.1	3	89	1400	4	HUMAN	AF-P11532-F11	DYSTROPHIN
340	e7ul-A	7.1	3.2	86	1400	7	HUMAN	AF-Q15149-F3	PLECTIN
341	ff6y-A	7.1	3.1	91	1400	7	HUMAN	AF-O60229-F1	KALIRIN
342	fewr-A	7	3	104	1721	5	HUMAN	AF-Q15811-F1	INTERSECTIN-1
343	e2b2-A	7	3.6	98	566	6	HUMAN	AF-Q8IZK6-F1	MUCOLIPIN-2
344	ff4x-A	7	3.1	115	725	9	HUMAN	AF-Q5JSP0-F1	FYVE, RHOGEF AND PH DOMAIN-CONTAINING PROTEIN 3
345	e8ns-A	7	3.1	119	1597	8	HUMAN	AF-Q12774-F1	RHO GUANINE NUCLEOTIDE EXCHANGE FACTOR 5
346	e2h6-A	7	3.8	94	462	3	HUMAN	AF-Q5H9L4-F1	TRANSCRIPTION INITIATION FACTOR TFIID SUBUNIT 7-L
347	e4pb-A	7	3	114	222	9	HUMAN	AF-Q969K7-F1	TRANSMEMBRANE PROTEIN 54
348	ff3n-A	7	3.3	121	207	2	HUMAN	AF-O75508-F1	CLAUDIN-11
349	fedx-A	7	3.5	117	287	11	HUMAN	AF-Q9GZN7-F1	PROTEIN ROGDI HOMOLOG
350	e8gg-A	7	3.9	97	236	10	HUMAN	AF-Q9UNK0-F1	SYNTAXIN-8
351	fglu-A	7	4.2	96	925	7	HUMAN	AF-P10911-F1	PROTO-ONCOGENE DBL
352	e1pf-A	7	3.8	93	1400	9	HUMAN	AF-P15924-F4	DESMOPLAKIN
353	e1uy-A	7	4	112	297	5	HUMAN	AF-Q8NBL3-F1	TRANSMEMBRANE PROTEIN 178A
354	e2vm-A	7	2.8	108	167	5	HUMAN	AF-Q8NHV5-F1	MODULATOR OF SMOOTHENED PROTEIN
355	e828-A	7	3.1	92	2033	10	HUMAN	AF-Q92817-F1	ENVOPLAKIN
356	e5ku-A	7	3.7	100	235	7	HUMAN	AF-Q6ZS82-F1	REGULATOR OF G-PROTEIN SIGNALING 9-BINDING PROTEI
357	fdc4-A	7	2.8	90	1233	3	HUMAN	AF-P46939-F12	UTROPHIN
358	fbmm-A	7	3.2	94	1400	10	HUMAN	AF-P11532-F12	DYSTROPHIN
359	e6lu-A	7	3.1	98	1400	5	HUMAN	AF-O75962-F4	TRIPLE FUNCTIONAL DOMAIN PROTEIN
360	e7u9-A	7	3.5	93	1400	12	HUMAN	AF-Q8NF91-F8	NESPRIN-1
361	e7p5-A	7	3.3	95	1285	11	HUMAN	AF-P11532-F13	DYSTROPHIN
362	ff5p-A	7	2.8	90	1400	3	HUMAN	AF-P46939-F7	UTROPHIN
363	fc8z-A	7	3.5	98	1400	4	HUMAN	AF-Q03001-F17	DYSTONIN
364	fcb8-A	7	3.3	92	1400	4	HUMAN	AF-P11532-F10	DYSTROPHIN
365	e78q-A	7	3	90	1400	7	HUMAN	AF-Q8WXH0-F28	NESPRIN-2
366	fdjx-A	7	3.5	84	301	10	HUMAN	AF-A8MZ36-F1	ENVOPLAKIN-LIKE PROTEIN
367	fcch-A	7	3.3	93	1400	4	HUMAN	AF-Q03001-F20	DYSTONIN
368	fbgi-A	7	2.9	91	1400	5	HUMAN	AF-Q9NRC6-F6	SPECTRIN BETA CHAIN, NON-ERYTHROCYTIC 5
369	e5ql-A	7	4.2	97	1400	7	HUMAN	AF-Q8NF91-F29	NESPRIN-1
370	e0z3-A	7	3.6	116	1006	8	HUMAN	AF-O94827-F1	PLECKSTRIN HOMOLOGY DOMAIN-CONTAINING FAMILY G ME
371	e71o-A	7	3.9	110	1400	5	HUMAN	AF-Q9H5I5-F3	PIEZO-TYPE MECHANOSENSITIVE ION CHANNEL COMPONENT
372	e9gg-A	7	3.4	99	1400	7	HUMAN	AF-Q03001-F4	DYSTONIN
373	e37g-A	6.9	3.1	122	844	11	HUMAN	AF-A8MVX0-F1	RHO GUANINE NUCLEOTIDE EXCHANGE FACTOR 33
374	e68q-A	6.9	3.4	118	229	5	HUMAN	AF-C9JDP6-F1	PUTATIVE CLAUDIN-25
375	faxt-A	6.9	3.4	120	224	3	HUMAN	AF-P56750-F1	CLAUDIN-17
376	e0vw-A	6.9	3.5	105	294	9	HUMAN	AF-O95858-F1	TETRASPANIN-15
377	e1an-A	6.9	3.3	119	218	4	HUMAN	AF-O00501-F1	CLAUDIN-5
378	e8lf-A	6.9	3.1	110	1297	12	HUMAN	AF-O75962-F10	TRIPLE FUNCTIONAL DOMAIN PROTEIN
379	e0f1-A	6.9	3.2	94	116	5	HUMAN	AF-E9PQX1-F1	TRANSMEMBRANE PROTEIN 262
380	e764-A	6.9	3.4	121	244	5	HUMAN	AF-P56749-F1	CLAUDIN-12
381	e3b2-A	6.9	3.1	110	1400	12	HUMAN	AF-O75962-F9	TRIPLE FUNCTIONAL DOMAIN PROTEIN
382	e92b-A	6.9	2.7	90	1400	3	HUMAN	AF-P46939-F8	UTROPHIN
383	e9jb-A	6.9	3.4	96	1400	4	HUMAN	AF-Q03001-F15	DYSTONIN
384	fbzh-A	6.9	2.9	88	1400	5	HUMAN	AF-P11532-F8	DYSTROPHIN
385	e2yr-A	6.9	2.9	90	1400	7	HUMAN	AF-Q8WXH0-F25	NESPRIN-2
386	fcoz-A	6.9	3.3	97	1400	4	HUMAN	AF-Q03001-F18	DYSTONIN
387	ffwk-A	6.9	3.2	104	1137	5	HUMAN	AF-O15068-F1	GUANINE NUCLEOTIDE EXCHANGE FACTOR DBS
388	e77t-A	6.9	3.3	90	1400	7	HUMAN	AF-Q8NF91-F19	NESPRIN-1
389	fcsh-A	6.9	2.8	120	1271	10	HUMAN	AF-P11274-F1	BREAKPOINT CLUSTER REGION PROTEIN
390	fgks-A	6.9	3.5	91	1400	4	HUMAN	AF-Q9UPN3-F2	MICROTUBULE-ACTIN CROSS-LINKING FACTOR 1, ISOFORM
391	e6vc-A	6.8	3.4	116	229	8	HUMAN	AF-Q969E2-F1	SECRETORY CARRIER-ASSOCIATED MEMBRANE PROTEIN 4
392	e8wh-A	6.8	3.4	114	558	11	HUMAN	AF-P35052-F1	GLYPICAN-1
393	e604-A	6.8	3.5	91	476	9	HUMAN	AF-O75674-F1	TOM1-LIKE PROTEIN 1
394	e3g3-A	6.8	3.4	119	229	5	HUMAN	AF-Q8N7C4-F1	TRANSMEMBRANE PROTEIN 217
395	e0sx-A	6.8	2.9	111	220	6	HUMAN	AF-A6NM45-F1	PUTATIVE CLAUDIN-24
396	fdnn-A	6.8	3.2	82	1519	5	HUMAN	AF-Q8TER5-F1	RHO GUANINE NUCLEOTIDE EXCHANGE FACTOR 40
397	fcse-A	6.8	3.5	105	281	10	HUMAN	AF-P11049-F1	LEUKOCYTE ANTIGEN CD37
398	fcl1-A	6.8	2.8	91	1400	8	HUMAN	AF-Q8TE73-F7	DYNEIN HEAVY CHAIN 5, AXONEMAL
399	fg24-A	6.8	3.3	116	228	3	HUMAN	AF-Q6ZUX7-F1	LHFPL TETRASPAN SUBFAMILY MEMBER 2 PROTEIN
400	e555-A	6.8	3.3	98	900	7	HUMAN	AF-Q5T5J6-F1	TRANSCRIPTIONAL PROTEIN SWT1
401	fcgc-A	6.8	3.6	99	355	9	HUMAN	AF-Q13190-F1	SYNTAXIN-5
402	e7i9-A	6.8	3.4	96	1400	4	HUMAN	AF-Q03001-F19	DYSTONIN
403	e4ei-A	6.8	3.5	90	1249	7	HUMAN	AF-Q27J81-F1	INVERTED FORMIN-2
404	fast-A	6.8	3.5	110	1591	7	HUMAN	AF-Q13009-F1	T-LYMPHOMA INVASION AND METASTASIS-INDUCING PROTE
405	e088-A	6.8	3.8	99	1400	7	HUMAN	AF-Q8NF91-F23	NESPRIN-1
406	fcqw-A	6.8	3.4	95	1400	7	HUMAN	AF-Q8NF91-F3	NESPRIN-1
407	fgnh-A	6.8	3.4	92	1400	9	HUMAN	AF-Q8NF91-F9	NESPRIN-1
408	e1e3-A	6.8	3.2	110	845	9	HUMAN	AF-P15498-F1	PROTO-ONCOGENE VAV
409	e12l-A	6.8	3.7	96	1400	3	HUMAN	AF-Q9UPN3-F18	MICROTUBULE-ACTIN CROSS-LINKING FACTOR 1, ISOFORM
410	fb5j-A	6.8	3.6	92	1400	8	HUMAN	AF-Q8NF91-F17	NESPRIN-1
411	e1ph-A	6.7	3.4	116	1531	9	HUMAN	AF-P33527-F1	MULTIDRUG RESISTANCE-ASSOCIATED PROTEIN 1
412	e8ke-A	6.7	3.8	99	1922	10	HUMAN	AF-Q9UPY3-F1	ENDORIBONUCLEASE DICER
413	fgbl-A	6.7	3.2	107	140	7	HUMAN	AF-Q9UKR5-F1	ERGOSTEROL BIOSYNTHETIC PROTEIN 28 HOMOLOG
414	e5cg-A	6.7	3.4	113	286	8	HUMAN	AF-Q53TN4-F1	PLASMA MEMBRANE ASCORBATE-DEPENDENT REDUCTASE CYB
415	e56q-A	6.7	3.4	106	167	6	HUMAN	AF-Q8NHS1-F1	CLAUDIN DOMAIN-CONTAINING PROTEIN 2
416	e3su-A	6.7	3.7	98	276	9	HUMAN	AF-Q86Y82-F1	SYNTAXIN-12
417	e9t3-A	6.7	3.5	113	251	9	HUMAN	AF-P49447-F1	TRANSMEMBRANE ASCORBATE-DEPENDENT REDUCTASE CYB56
418	e5md-A	6.7	3.2	120	273	4	HUMAN	AF-A6NGA9-F1	TRANSMEMBRANE PROTEIN 202
419	fcj2-A	6.7	3.3	101	445	4	HUMAN	AF-Q6ZNB7-F1	ALKYLGLYCEROL MONOOXYGENASE
420	ffm3-A	6.7	2.8	90	2137	10	HUMAN	AF-P11277-F1	SPECTRIN BETA CHAIN, ERYTHROCYTIC
421	ff3v-A	6.7	3.3	80	2005	9	HUMAN	AF-A6NHR9-F1	STRUCTURAL MAINTENANCE OF CHROMOSOMES FLEXIBLE HI
422	fbt1-A	6.7	2.9	91	1400	7	HUMAN	AF-Q14204-F6	CYTOPLASMIC DYNEIN 1 HEAVY CHAIN 1
423	e2yq-A	6.7	3.1	90	901	4	HUMAN	AF-Q08043-F1	ALPHA-ACTININ-3
424	e4np-A	6.7	3.2	91	1400	11	HUMAN	AF-Q8NF91-F22	NESPRIN-1
425	e7u1-A	6.7	2.9	111	220	8	HUMAN	AF-Q8N7P3-F1	CLAUDIN-22
426	e49e-A	6.7	3.2	90	1400	6	HUMAN	AF-Q9UPN3-F21	MICROTUBULE-ACTIN CROSS-LINKING FACTOR 1, ISOFORM
427	e534-A	6.7	3.1	105	1386	7	HUMAN	AF-Q9H7P9-F1	PLECKSTRIN HOMOLOGY DOMAIN-CONTAINING FAMILY G ME
428	e05y-A	6.7	3.1	94	1400	11	HUMAN	AF-Q9NRC6-F8	SPECTRIN BETA CHAIN, NON-ERYTHROCYTIC 5
429	e7k3-A	6.6	4.1	86	113	3	HUMAN	AF-P61803-F1	DOLICHYL-DIPHOSPHOOLIGOSACCHARIDE--PROTEIN
430	e7ko-A	6.6	3.3	111	235	6	HUMAN	AF-Q8TAC9-F1	SECRETORY CARRIER-ASSOCIATED MEMBRANE PROTEIN 5
431	e58d-A	6.6	3.7	116	273	9	HUMAN	AF-O95377-F1	GAP JUNCTION BETA-5 PROTEIN
432	fg7t-A	6.6	3.2	114	214	4	HUMAN	AF-H7C241-F1	CLAUDIN-34
433	e1zt-A	6.6	3.1	98	1400	9	HUMAN	AF-Q8WXX0-F4	DYNEIN HEAVY CHAIN 7, AXONEMAL
434	e9xx-A	6.6	3.3	115	338	3	HUMAN	AF-O15126-F1	SECRETORY CARRIER-ASSOCIATED MEMBRANE PROTEIN 1
435	ffuw-A	6.6	3.5	113	170	11	HUMAN	AF-Q5TGU0-F1	TRANSLOCATOR PROTEIN 2
436	fbhw-A	6.6	3.3	119	349	5	HUMAN	AF-Q2KHT4-F1	GERM CELL-SPECIFIC GENE 1 PROTEIN
437	e1g4-A	6.6	3.7	94	261	6	HUMAN	AF-O15400-F1	SYNTAXIN-7
438	e598-A	6.6	2.8	123	400	6	HUMAN	AF-Q3C1V0-F1	MEMBRANE-SPANNING 4-DOMAINS SUBFAMILY A MEMBER 18
439	e9ro-A	6.6	3	91	1400	3	HUMAN	AF-Q9UPN3-F14	MICROTUBULE-ACTIN CROSS-LINKING FACTOR 1, ISOFORM
440	fgm8-A	6.6	3.8	115	200	4	HUMAN	AF-Q6ICI0-F1	TRANSMEMBRANE PROTEIN 211
441	ff6q-A	6.6	3.2	90	1400	13	HUMAN	AF-Q8NF91-F25	NESPRIN-1
442	e3eh-A	6.6	2.8	92	1400	8	HUMAN	AF-Q8NF91-F6	NESPRIN-1
443	e6mo-A	6.6	3.5	105	355	11	HUMAN	AF-Q9H1Z9-F1	TETRASPANIN-10
444	e32r-A	6.6	2.8	119	986	4	HUMAN	AF-Q92974-F1	RHO GUANINE NUCLEOTIDE EXCHANGE FACTOR 2
445	favg-A	6.5	3.8	118	202	9	HUMAN	AF-P30408-F1	TRANSMEMBRANE 4 L6 FAMILY MEMBER 1
446	fc8j-A	6.5	3.6	115	278	4	HUMAN	AF-P51674-F1	NEURONAL MEMBRANE GLYCOPROTEIN M6-A
447	fe4s-A	6.5	3.1	113	223	6	HUMAN	AF-A6NFC5-F1	TRANSMEMBRANE PROTEIN 235
448	e5zu-A	6.5	3.3	116	223	3	HUMAN	AF-B3SHH9-F1	TRANSMEMBRANE PROTEIN 114
449	ff2v-A	6.5	3.3	117	230	3	HUMAN	AF-P57739-F1	CLAUDIN-2
450	e3i3-A	6.5	3.8	116	229	5	HUMAN	AF-Q8N8Q1-F1	CYTOCHROME B561 DOMAIN-CONTAINING PROTEIN 1
451	fbjz-A	6.5	3.2	98	1278	13	HUMAN	AF-Q96F07-F1	CYTOPLASMIC FMR1-INTERACTING PROTEIN 2
452	e62h-A	6.5	3.6	98	1332	10	HUMAN	AF-O95163-F1	ELONGATOR COMPLEX PROTEIN 1
453	fb3q-A	6.5	3.7	98	486	3	HUMAN	AF-Q8WVB3-F1	HEXOSAMINIDASE D
454	e6ex-A	6.5	3.6	91	199	5	HUMAN	AF-P20809-F1	INTERLEUKIN-11
455	e7z0-A	6.5	3.2	110	209	5	HUMAN	AF-O14493-F1	CLAUDIN-4
456	ez6t-A	6.5	3.3	116	217	3	HUMAN	AF-O95484-F1	CLAUDIN-9
457	e61o-A	6.5	4.3	83	2539	10	HUMAN	AF-Q68DK2-F1	ZINC FINGER FYVE DOMAIN-CONTAINING PROTEIN 26
458	e7ts-A	6.4	4.9	107	904	3	HUMAN	AF-Q7Z2K6-F1	ENDOPLASMIC RETICULUM METALLOPEPTIDASE 1
459	e7xq-A	6.4	3.6	116	790	8	HUMAN	AF-Q3KR16-F1	PLECKSTRIN HOMOLOGY DOMAIN-CONTAINING FAMILY G ME
460	e5j2-A	6.4	3.1	113	264	11	HUMAN	AF-A6NGC4-F1	TLC DOMAIN-CONTAINING PROTEIN 2
461	fafy-A	6.4	3.4	100	1400	9	HUMAN	AF-P46939-F6	UTROPHIN
462	fcxl-A	6.4	3.2	118	401	7	HUMAN	AF-Q96A59-F1	MARVEL DOMAIN-CONTAINING PROTEIN 3
463	e2rt-A	6.4	3.8	81	190	9	HUMAN	AF-Q8WZA0-F1	PROTEIN LZIC
464	e0ak-A	6.4	3	90	911	4	HUMAN	AF-O43707-F1	ALPHA-ACTININ-4
465	ffoy-A	6.4	3.2	104	696	9	HUMAN	AF-Q86VW0-F1	SEC14 DOMAIN AND SPECTRIN REPEAT-CONTAINING PROTE
466	e01s-A	6.4	3.6	112	176	5	HUMAN	AF-Q5BJF2-F1	SIGMA INTRACELLULAR RECEPTOR 2
467	ffpu-A	6.4	3.1	97	1400	9	HUMAN	AF-O75962-F1	TRIPLE FUNCTIONAL DOMAIN PROTEIN
468	fepe-A	6.4	3.5	87	1400	7	HUMAN	AF-Q15149-F1	PLECTIN
469	ffm0-A	6.4	3.3	118	293	8	HUMAN	AF-A8MUP6-F1	GERM CELL-SPECIFIC GENE 1-LIKE PROTEIN 2
470	e5ya-A	6.3	3.5	121	197	7	HUMAN	AF-O14894-F1	TRANSMEMBRANE 4 L6 FAMILY MEMBER 5
471	fdhs-A	6.3	2.4	90	225	7	HUMAN	AF-Q9UBD9-F1	CARDIOTROPHIN-LIKE CYTOKINE FACTOR 1
472	e2zi-A	6.3	3.9	116	1400	6	HUMAN	AF-Q9NU22-F14	MIDASIN
473	e1l7-A	6.3	2.8	95	432	5	HUMAN	AF-P45954-F1	SHORT/BRANCHED CHAIN SPECIFIC ACYL-COA DEHYDROGEN
474	ffb3-A	6.3	4.4	119	242	6	HUMAN	AF-Q8NBI2-F1	CYTOCHROME B ASCORBATE-DEPENDENT PROTEIN 3
475	e2jv-A	6.3	2.9	91	1400	5	HUMAN	AF-Q03001-F7	DYSTONIN
476	e1pn-A	6.3	2.9	93	1037	3	HUMAN	AF-O00291-F1	HUNTINGTIN-INTERACTING PROTEIN 1
477	e0f9-A	6.3	3.3	114	220	4	HUMAN	AF-P56747-F1	CLAUDIN-6
478	farf-A	6.3	3.3	117	228	3	HUMAN	AF-P78369-F1	CLAUDIN-10
479	e8o7-A	6.3	2.8	86	652	7	HUMAN	AF-Q13492-F1	PHOSPHATIDYLINOSITOL-BINDING CLATHRIN ASSEMBLY PR
480	fdfx-A	6.3	3.9	118	343	3	HUMAN	AF-Q9BXJ8-F1	ION CHANNEL TACAN
481	e0h4-A	6.3	3.5	95	1400	4	HUMAN	AF-Q96JB1-F4	DYNEIN HEAVY CHAIN 8, AXONEMAL
482	e6dd-A	6.3	4.6	117	219	7	HUMAN	AF-Q96AQ2-F1	TRANSMEMBRANE PROTEIN 125
483	fc3f-A	6.3	2.9	90	152	4	HUMAN	AF-Q5J8X5-F1	MEMBRANE-SPANNING 4-DOMAINS SUBFAMILY A MEMBER 13
484	fdts-A	6.3	3.4	111	226	6	HUMAN	AF-Q8NCR9-F1	CLARIN-3
485	e911-A	6.3	3	91	1400	3	HUMAN	AF-Q9UPN3-F19	MICROTUBULE-ACTIN CROSS-LINKING FACTOR 1, ISOFORM
486	e8lm-A	6.3	3.6	100	1101	10	HUMAN	AF-O60879-F1	PROTEIN DIAPHANOUS HOMOLOG 2
487	e09y-A	6.2	3.9	94	600	4	HUMAN	AF-Q5VW38-F1	PROTEIN GPR107
488	fbj8-A	6.2	3.7	120	1705	8	HUMAN	AF-Q8N1W1-F1	RHO GUANINE NUCLEOTIDE EXCHANGE FACTOR 28
489	e288-A	6.2	2.9	91	472	12	HUMAN	AF-Q6PHR2-F1	SERINE/THREONINE-PROTEIN KINASE ULK3
490	e3hd-A	6.2	3.3	116	220	2	HUMAN	AF-Q86WI0-F1	LHFPL TETRASPAN SUBFAMILY MEMBER 1 PROTEIN
491	fa7i-A	6.2	3.5	93	1400	6	HUMAN	AF-Q96JB1-F1	DYNEIN HEAVY CHAIN 8, AXONEMAL
492	fgjr-A	6.2	3.3	87	1173	7	HUMAN	AF-Q6PD62-F1	RNA POLYMERASE-ASSOCIATED PROTEIN CTR9 HOMOLOG
493	e8de-A	6.2	3.7	99	1036	11	HUMAN	AF-Q8IYT8-F1	SERINE/THREONINE-PROTEIN KINASE ULK2
494	ff7u-A	6.2	3.2	107	292	7	HUMAN	AF-Q96B33-F1	CLAUDIN-23
495	e14h-A	6.2	3.6	86	1400	9	HUMAN	AF-Q9P2D7-F6	DYNEIN HEAVY CHAIN 1, AXONEMAL
496	e8sh-A	6.2	2.9	77	923	9	HUMAN	AF-Q8IVT5-F1	KINASE SUPPRESSOR OF RAS 1
497	ff21-A	6.2	3.8	105	2521	4	HUMAN	AF-Q92508-F1	PIEZO-TYPE MECHANOSENSITIVE ION CHANNEL COMPONENT
498	e79j-A	6.2	3.3	114	206	8	HUMAN	AF-Q9BY08-F1	EMOPAMIL-BINDING PROTEIN-LIKE
499	e5bt-A	6.2	3.5	95	464	11	HUMAN	AF-P49821-F1	NADH DEHYDROGENASE FLAVOPROTEIN 1,
500	e58w-A	6.2	3.6	117	1400	11	HUMAN	AF-Q9NU22-F18	MIDASIN
501	e083-A	6.2	3	81	249	10	HUMAN	AF-Q8WV92-F1	MIT DOMAIN-CONTAINING PROTEIN 1
502	fglx-A	6.2	3.1	115	261	1	HUMAN	AF-P56856-F1	CLAUDIN-18
503	fdjh-A	6.2	3.7	111	459	9	HUMAN	AF-Q5GH77-F1	XK-RELATED PROTEIN 3
504	e2l5-A	6.2	3.2	96	1121	10	HUMAN	AF-Q6IQ23-F1	PLECKSTRIN HOMOLOGY DOMAIN-CONTAINING FAMILY A ME
505	e4h3-A	6.2	2.7	85	212	6	HUMAN	AF-O14653-F1	GOLGI SNAP RECEPTOR COMPLEX MEMBER 2
506	fd0j-A	6.2	3.3	102	1400	7	HUMAN	AF-O75962-F5	TRIPLE FUNCTIONAL DOMAIN PROTEIN
507	e7hw-A	6.2	3.1	91	1400	3	HUMAN	AF-Q9UPN3-F20	MICROTUBULE-ACTIN CROSS-LINKING FACTOR 1, ISOFORM
508	e6ks-A	6.2	3.2	93	1400	3	HUMAN	AF-Q8WXH0-F6	NESPRIN-2
509	ezeg-A	6.2	3.2	105	1400	9	HUMAN	AF-O75962-F2	TRIPLE FUNCTIONAL DOMAIN PROTEIN
510	e99p-A	6.2	3.8	90	1400	8	HUMAN	AF-Q8NF91-F5	NESPRIN-1
511	e4il-A	6.2	3.4	91	1400	5	HUMAN	AF-Q8WXH0-F22	NESPRIN-2
512	fcxk-A	6.2	4.2	116	279	6	HUMAN	AF-Q8NFK1-F1	GAP JUNCTION GAMMA-3 PROTEIN
513	fb3t-A	6.1	2.7	92	243	11	HUMAN	AF-Q8NEV9-F1	INTERLEUKIN-27 SUBUNIT ALPHA
514	faw0-A	6.1	3.5	94	200	4	HUMAN	AF-P26441-F1	CILIARY NEUROTROPHIC FACTOR
515	fei3-A	6.1	4.1	112	459	4	HUMAN	AF-P03905-F1	NADH-UBIQUINONE OXIDOREDUCTASE CHAIN 4
516	fgu3-A	6.1	3.4	112	220	2	HUMAN	AF-O15551-F1	CLAUDIN-3
517	e03b-A	6.1	11	112	1982	5	HUMAN	AF-Q9UKL3-F1	CASP8-ASSOCIATED PROTEIN 2
518	e42p-A	6.1	3.5	94	1184	9	HUMAN	AF-A6NCI4-F1	VON WILLEBRAND FACTOR A DOMAIN-CONTAINING PROTEIN
519	ffwp-A	6.1	3.4	93	513	9	HUMAN	AF-Q96NA8-F1	T-SNARE DOMAIN-CONTAINING PROTEIN 1
520	e71l-A	6.1	3.4	114	331	10	HUMAN	AF-Q6UXU4-F1	GERM CELL-SPECIFIC GENE 1-LIKE PROTEIN
521	e88u-A	6.1	3.7	117	1400	8	HUMAN	AF-Q9NU22-F21	MIDASIN
522	fe4i-A	6.1	4.1	95	1088	4	HUMAN	AF-Q9H2T7-F1	RAN-BINDING PROTEIN 17
523	e2e4-A	6.1	3	112	239	4	HUMAN	AF-O95500-F1	CLAUDIN-14
524	faj4-A	6.1	3.4	120	229	8	HUMAN	AF-Q53R12-F1	TRANSMEMBRANE 4 L6 FAMILY MEMBER 20
525	e0aj-A	6.1	4.1	88	784	3	HUMAN	AF-Q9H1K0-F1	RABENOSYN-5
526	e3k5-A	6.1	3.4	117	253	5	HUMAN	AF-Q9NY35-F1	CLAUDIN DOMAIN-CONTAINING PROTEIN 1
527	e9go-A	6.1	2.9	103	912	3	HUMAN	AF-Q92888-F1	RHO GUANINE NUCLEOTIDE EXCHANGE FACTOR 1
528	ez2u-A	6	3.4	110	1527	9	HUMAN	AF-O15438-F1	ATP-BINDING CASSETTE SUB-FAMILY C MEMBER 3
529	e9eq-A	6	3.8	93	273	8	HUMAN	AF-Q5T9Z0-F1	TRANSMEMBRANE EPIDIDYMAL PROTEIN 1
530	e807-A	6	3.2	80	1564	8	HUMAN	AF-Q6PGP7-F1	TETRATRICOPEPTIDE REPEAT PROTEIN 37
531	e3mg-A	6	3.7	105	320	5	HUMAN	AF-Q1HG44-F1	DUAL OXIDASE MATURATION FACTOR 2
532	fgyr-A	6	3.5	108	842	3	HUMAN	AF-Q9NP58-F1	ATP-BINDING CASSETTE SUB-FAMILY B MEMBER 6, MITOC
533	e7lt-A	6	4.1	101	288	2	HUMAN	AF-P61266-F1	SYNTAXIN-1B
534	fay8-A	6	3.6	94	1177	4	HUMAN	AF-Q4G0N8-F1	SODIUM/HYDROGEN EXCHANGER 10
535	fa5j-A	6	4	82	1400	6	HUMAN	AF-Q8TDX9-F4	POLYCYSTIC KIDNEY DISEASE PROTEIN 1-LIKE 1
536	e54x-A	6	3.7	104	181	11	HUMAN	AF-Q9BQJ4-F1	TRANSMEMBRANE PROTEIN 47
537	fej1-A	6	3.3	94	1200	6	HUMAN	AF-Q5JYT7-F1	UNCHARACTERIZED PROTEIN KIAA1755
538	e8pt-A	6	3.8	93	1400	4	HUMAN	AF-Q8IVF4-F3	DYNEIN HEAVY CHAIN 10, AXONEMAL
539	ezau-A	6	3.8	106	376	8	HUMAN	AF-Q8NEW0-F1	ZINC TRANSPORTER 7
540	fbh1-A	6	3.4	107	1095	8	HUMAN	AF-Q15111-F1	INACTIVE PHOSPHOLIPASE C-LIKE PROTEIN 1
541	ey9y-A	6	3.6	95	1259	11	HUMAN	AF-P28290-F1	PROTEIN ITPRID2
542	fdus-A	6	3.8	90	1400	6	HUMAN	AF-Q8NF91-F21	NESPRIN-1
543	e61t-A	6	3.5	114	1522	12	HUMAN	AF-O15085-F1	RHO GUANINE NUCLEOTIDE EXCHANGE FACTOR 11
544	e9s2-A	6	2.7	74	1400	11	HUMAN	AF-Q03001-F3	DYSTONIN
545	e2a7-A	6	3.5	102	1400	6	HUMAN	AF-Q03001-F1	DYSTONIN

## Sheet: yeast_Rmp1_M.musculus
Supplementary Data 1. DALI search results using yeast Rmp1 core structure as queries to search the AlphaFold database of Homo sapiens, Mus musculus, Danio rerio, Drosophila melanogaster, Caenorhabditis elegans and Arabidopsis thaliana
No	Chain	Z	rmsd	lali	nres	%id	species	PDB	Description
01:00:00	gf2l-A	11.9	2.7	124	173	5	MOUSE	AF-Q7TQJ1-F1	MARVEL DOMAIN-CONTAINING PROTEIN 1
02:00:00	giee-A	11.7	3	122	669	6	MOUSE	AF-Q91WC9-F1	DIACYLGLYCEROL LIPASE-BETA
03:00:00	gnw8-A	11.5	2.9	122	208	6	MOUSE	AF-Q8CJ61-F1	CKLF-LIKE MARVEL TRANSMEMBRANE DOMAIN-CONTAINING
04:00:00	ggsa-A	11.3	2.6	124	267	5	MOUSE	AF-E9Q9V5-F1	MEMBRANE-SPANNING 4-DOMAINS, SUBFAMILY A, MEMBER
05:00:00	ggry-A	11.3	3.2	122	382	9	MOUSE	AF-Q8VHK5-F1	MEMBRANE PROTEIN MLC1
06:00:00	f909-A	11.2	3	124	307	3	MOUSE	AF-Q08AU7-F1	MYELOID-ASSOCIATED DIFFERENTIATION MARKER-LIKE PR
07:00:00	gjdx-A	11.1	2.8	120	1044	2	MOUSE	AF-Q6WQJ1-F1	DIACYLGLYCEROL LIPASE-ALPHA
08:00:00	gdir-A	11.1	2.6	121	203	5	MOUSE	AF-Q5FWC3-F1	MEMBRANE-SPANNING 4-DOMAINS SUBFAMILY A MEMBER 13
09:00:00	go01-A	11	3	124	376	6	MOUSE	AF-Q9D956-F1	MARVEL DOMAIN-CONTAINING PROTEIN 3
10:00:00	gjp3-A	11	2.8	125	182	8	MOUSE	AF-Q9DCU2-F1	PLASMOLIPIN
11:00:00	gjdj-A	10.9	3.4	126	521	5	MOUSE	AF-Q61146-F1	OCCLUDIN
12:00:00	geew-A	10.9	2.8	124	153	6	MOUSE	AF-O09198-F1	MYELIN AND LYMPHOCYTE PROTEIN
13:00:00	gcpf-A	10.8	2.8	121	257	2	MOUSE	AF-Q9D132-F1	UROPLAKIN-1A
14:00:00	f861-A	10.8	3.4	121	803	2	MOUSE	AF-Q8R502-F1	VOLUME-REGULATED ANION CHANNEL SUBUNIT LRRC8C
15:00:00	go02-A	10.8	3	115	795	5	MOUSE	AF-Q66JT1-F1	VOLUME-REGULATED ANION CHANNEL SUBUNIT LRRC8E
16:00:00	gej3-A	10.7	3	127	233	3	MOUSE	AF-Q9Z1L2-F1	SYNAPTOGYRIN-4
17:00:00	gax2-A	10.6	3.3	109	196	7	MOUSE	AF-Q62302-F1	PROTEIN TEX261
18:00:00	gmc4-A	10.6	3	111	1168	8	MOUSE	AF-Q61087-F1	LAMININ SUBUNIT BETA-3
19:00:00	gj9n-A	10.6	2.8	122	1232	4	MOUSE	AF-A0A087WSD	2-F1 MEMBRANE-SPANNING 4-DOMAINS, SUBFAMILY A, MEMB
20:00:00	gn8v-A	10.6	3.5	122	183	5	MOUSE	AF-Q9CZ69-F1	CKLF-LIKE MARVEL TRANSMEMBRANE DOMAIN-CONTAINING
21:00:00	f9ni-A	10.5	2.9	124	173	6	MOUSE	AF-Q9CZR4-F1	CKLF-LIKE MARVEL TRANSMEMBRANE DOMAIN-CONTAINING
22:00:00	gcfm-A	10.5	3.2	117	169	8	MOUSE	AF-Q9DAR1-F1	CKLF-LIKE MARVEL TRANSMEMBRANE DOMAIN-CONTAINING
23:00:00	gdj2-A	10.5	2.9	122	351	10	MOUSE	AF-Q8BHW5-F1	TRANSMEMBRANE PROTEIN 255A
1 day, 0:00:00	gbld-A	10.4	2.8	123	209	4	MOUSE	AF-G5E851-F1	MEMBRANE-SPANNING 4-DOMAINS, SUBFAMILY A, MEMBER
1 day, 1:00:00	gi5z-A	10.4	3.4	121	810	5	MOUSE	AF-Q80WG5-F1	VOLUME-REGULATED ANION CHANNEL SUBUNIT LRRC8A
1 day, 2:00:00	gkaz-A	10.3	3.3	117	859	8	MOUSE	AF-Q8BGR2-F1	VOLUME-REGULATED ANION CHANNEL SUBUNIT LRRC8D
1 day, 3:00:00	gf12-A	10.3	3.1	113	152	5	MOUSE	AF-Q9R1Q7-F1	PROTEOLIPID PROTEIN 2
1 day, 4:00:00	gglo-A	10.2	3.3	126	555	3	MOUSE	AF-Q3UZP0-F1	MARVEL DOMAIN-CONTAINING PROTEIN 2
1 day, 5:00:00	f9bq-A	10.2	2.9	123	175	7	MOUSE	AF-Q8BI08-F1	PROTEIN MAL2
1 day, 6:00:00	gnmr-A	10.1	2.8	122	154	7	MOUSE	AF-Q91X49-F1	MAL-LIKE PROTEIN
1 day, 7:00:00	gc56-A	10.1	2.8	125	187	9	MOUSE	AF-Q8C6V3-F1	TRANSMEMBRANE PROTEIN 212
1 day, 8:00:00	gn34-A	10.1	2.8	115	204	4	MOUSE	AF-Q3UNB8-F1	TRANSMEMBRANE PROTEIN 253
1 day, 9:00:00	gctr-A	10.1	3	121	770	6	MOUSE	AF-Q80VK6-F1	RHO GUANINE NUCLEOTIDE EXCHANGE FACTOR 38
1 day, 10:00:00	f9r9-A	10	3.2	112	524	7	MOUSE	AF-Q6P5F7-F1	PROTEIN TWEETY HOMOLOG 3
1 day, 11:00:00	glip-A	9.9	3.2	117	210	7	MOUSE	AF-Q9DAC0-F1	CKLF-LIKE MARVEL TRANSMEMBRANE DOMAIN-CONTAINING
1 day, 12:00:00	gdp5-A	9.8	3.1	115	141	3	MOUSE	AF-Q9CQC4-F1	TRANSMEMBRANE PROTEIN 216
1 day, 13:00:00	gnbq-A	9.8	3.2	117	152	4	MOUSE	AF-Q9DAS1-F1	CHEMOKINE-LIKE FACTOR
1 day, 14:00:00	gow7-A	9.8	4.1	121	762	5	MOUSE	AF-Q9JJ59-F1	ATP-BINDING CASSETTE SUB-FAMILY B MEMBER 9
1 day, 15:00:00	gh5b-A	9.8	2.8	124	351	10	MOUSE	AF-P32958-F1	ROD OUTER SEGMENT MEMBRANE PROTEIN 1
1 day, 16:00:00	ghgw-A	9.8	3.3	105	1321	9	MOUSE	AF-Q3U214-F1	MICROTUBULE-ASSOCIATED SERINE/THREONINE-PROTEIN K
1 day, 17:00:00	gpeb-A	9.8	2.7	119	256	7	MOUSE	AF-Q9JHH2-F1	TETRASPANIN-32
1 day, 18:00:00	gcn3-A	9.8	2.8	122	263	6	MOUSE	AF-Q9R1Q6-F1	TRANSMEMBRANE PROTEIN 176B
1 day, 19:00:00	gm6i-A	9.7	3	122	216	7	MOUSE	AF-Q62147-F1	SARCOSPAN
1 day, 20:00:00	gov1-A	9.6	3.5	120	803	6	MOUSE	AF-Q5DU41-F1	VOLUME-REGULATED ANION CHANNEL SUBUNIT LRRC8B
1 day, 21:00:00	ghbx-A	9.6	3.4	106	1570	7	MOUSE	AF-Q9R1L5-F1	MICROTUBULE-ASSOCIATED SERINE/THREONINE-PROTEIN K
1 day, 22:00:00	gdhk-A	9.6	3.1	122	233	5	MOUSE	AF-Q9D519-F1	SPERMATOGENESIS-ASSOCIATED MULTIPASS TRANSMEMBRAN
1 day, 23:00:00	gmf3-A	9.5	2.8	116	207	3	MOUSE	AF-Q9D035-F1	SODIUM/POTASSIUM-TRANSPORTING ATPASE SUBUNIT
2 days, 0:00:00	gh1g-A	9.5	2.9	120	244	8	MOUSE	AF-Q9DCS1-F1	TRANSMEMBRANE PROTEIN 176A
2 days, 1:00:00	gdq0-A	9.5	2.9	123	656	7	MOUSE	AF-Q5DU57-F1	SPERMATOGENESIS-ASSOCIATED PROTEIN 13
2 days, 2:00:00	f825-A	9.4	3.1	114	198	6	MOUSE	AF-Q8K0U3-F1	TRANSMEMBRANE PROTEIN 17
2 days, 3:00:00	f84b-A	9.4	2.4	121	244	7	MOUSE	AF-Q99N09-F1	MEMBRANE-SPANNING 4-DOMAINS SUBFAMILY A MEMBER 6B
2 days, 4:00:00	gi9y-A	9.4	3	127	1270	9	MOUSE	AF-Q6PAJ1-F1	BREAKPOINT CLUSTER REGION PROTEIN
2 days, 5:00:00	gk2w-A	9.4	3	127	219	7	MOUSE	AF-Q9CY24-F1	TRANSMEMBRANE PROTEIN 179B
2 days, 6:00:00	gjfi-A	9.3	3.3	106	1734	5	MOUSE	AF-Q60592-F1	MICROTUBULE-ASSOCIATED SERINE/THREONINE-PROTEIN K
2 days, 7:00:00	gn5i-A	9.3	2.7	123	245	5	MOUSE	AF-Q3UPL6-F1	MEMBRANE-SPANNING 4-DOMAINS SUBFAMILY A MEMBER 15
2 days, 8:00:00	f97b-A	9.3	3.2	122	233	5	MOUSE	AF-Q9D4X6-F1	SPERMATOGENESIS-ASSOCIATED MULTIPASS TRANSMEMBRAN
2 days, 9:00:00	f8ti-A	9.3	2.9	120	1262	8	MOUSE	AF-P27671-F1	RAS-SPECIFIC GUANINE NUCLEOTIDE-RELEASING FACTOR
2 days, 10:00:00	gkdl-A	9.3	2.8	120	1189	7	MOUSE	AF-P70392-F1	RAS-SPECIFIC GUANINE NUCLEOTIDE-RELEASING FACTOR
2 days, 11:00:00	gig1-A	9.3	2.9	125	224	4	MOUSE	AF-O55101-F1	SYNAPTOGYRIN-2
2 days, 12:00:00	gewj-A	9.3	2.8	116	208	3	MOUSE	AF-Q4PNJ2-F1	SODIUM/POTASSIUM-TRANSPORTING ATPASE SUBUNIT
2 days, 13:00:00	ghgk-A	9.3	3.6	119	261	5	MOUSE	AF-P70689-F1	GAP JUNCTION BETA-6 PROTEIN
2 days, 14:00:00	ggzi-A	9.3	4	123	358	6	MOUSE	AF-Q01231-F1	GAP JUNCTION ALPHA-5 PROTEIN
2 days, 15:00:00	gn10-A	9.3	3.8	120	505	7	MOUSE	AF-Q9WUS4-F1	GAP JUNCTION ALPHA-10 PROTEIN
2 days, 16:00:00	gerh-A	9.2	3.4	115	1319	10	MOUSE	AF-Q62245-F1	SON OF SEVENLESS HOMOLOG 1
2 days, 17:00:00	gg42-A	9.2	3	126	229	4	MOUSE	AF-Q8R191-F1	SYNAPTOGYRIN-3
2 days, 18:00:00	f9t3-A	9.2	2.9	124	516	5	MOUSE	AF-Q3UTH8-F1	RHO GUANINE NUCLEOTIDE EXCHANGE FACTOR 9
2 days, 19:00:00	gejk-A	9.2	3.8	122	382	5	MOUSE	AF-P23242-F1	GAP JUNCTION ALPHA-1 PROTEIN
2 days, 20:00:00	gelc-A	9.2	3.4	124	771	10	MOUSE	AF-Q8K4I3-F1	RHO GUANINE NUCLEOTIDE EXCHANGE FACTOR 6
2 days, 21:00:00	f9r2-A	9.1	4.3	114	235	7	MOUSE	AF-Q9DCI3-F1	STARD3 N-TERMINAL-LIKE PROTEIN
2 days, 22:00:00	ggi2-A	9.1	2.8	125	314	7	MOUSE	AF-Q62277-F1	SYNAPTOPHYSIN
2 days, 23:00:00	gboa-A	9.1	2.7	126	261	6	MOUSE	AF-O09117-F1	SYNAPTOPHYSIN-LIKE PROTEIN 1
3 days, 0:00:00	gh35-A	9.1	3	119	953	7	MOUSE	AF-A0A140LIP	2-F1 EPITHELIAL CELL-TRANSFORMING SEQUENCE 2 ONCOGE
3 days, 1:00:00	gae4-A	9.1	3	117	669	4	MOUSE	AF-Q5HZJ5-F1	PROTEIN FAM189B
3 days, 2:00:00	ghls-A	9.1	2.4	113	564	9	MOUSE	AF-Q8R2U2-F1	NUCLEOLUS AND NEURAL PROGENITOR PROTEIN
3 days, 3:00:00	gdde-A	9	2.9	120	448	13	MOUSE	AF-Q06890-F1	CLUSTERIN
3 days, 4:00:00	gdwx-A	9	3.6	118	205	3	MOUSE	AF-Q9CX92-F1	GAP JUNCTION EPSILON-1 PROTEIN
3 days, 5:00:00	gi97-A	9	2.9	122	225	4	MOUSE	AF-Q99N05-F1	MEMBRANE-SPANNING 4-DOMAINS SUBFAMILY A MEMBER 4D
3 days, 6:00:00	giiv-A	9	2.8	116	181	1	MOUSE	AF-Q3URJ8-F1	SODIUM/POTASSIUM-TRANSPORTING ATPASE SUBUNIT
3 days, 7:00:00	gmsp-A	8.9	2.8	121	226	7	MOUSE	AF-Q9D3F6-F1	MS4A4C PROTEIN
3 days, 8:00:00	gh7a-A	8.9	3.5	107	532	10	MOUSE	AF-Q3TH73-F1	PROTEIN TWEETY HOMOLOG 2
3 days, 9:00:00	gbkq-A	8.9	2.8	126	264	6	MOUSE	AF-O89104-F1	SYNAPTOPHYSIN-LIKE PROTEIN 2
3 days, 10:00:00	gfpu-A	8.8	4	121	392	7	MOUSE	AF-Q8CEG0-F1	PANNEXIN-3
3 days, 11:00:00	ghfg-A	8.8	2.9	124	267	8	MOUSE	AF-Q99N03-F1	MEMBRANE-SPANNING 4-DOMAINS SUBFAMILY A MEMBER 10
3 days, 12:00:00	gjbq-A	8.8	2.6	123	217	5	MOUSE	AF-Q99N08-F1	MEMBRANE-SPANNING 4-DOMAINS SUBFAMILY A MEMBER 6C
3 days, 13:00:00	gnq9-A	8.7	4	123	321	7	MOUSE	AF-O54851-F1	GAP JUNCTION DELTA-2 PROTEIN
3 days, 14:00:00	gg0y-A	8.7	3.5	107	204	10	MOUSE	AF-Q9D8C2-F1	TETRASPANIN-13
3 days, 15:00:00	gpfa-A	8.7	2.7	107	253	9	MOUSE	AF-O35566-F1	CD151 ANTIGEN
3 days, 16:00:00	geu4-A	8.7	4.1	121	266	8	MOUSE	AF-Q02738-F1	GAP JUNCTION BETA-4 PROTEIN
3 days, 17:00:00	gl92-A	8.7	3	123	1048	11	MOUSE	AF-F8VPU2-F1	FERM, ARHGEF AND PLECKSTRIN DOMAIN-CONTAINING PRO
3 days, 18:00:00	gf6w-A	8.6	3.2	108	296	6	MOUSE	AF-Q6PHN7-F1	TRANSMEMBRANE PROTEIN 164
3 days, 19:00:00	getq-A	8.6	2.9	123	233	4	MOUSE	AF-Q8BHH9-F1	TRANSMEMBRANE PROTEIN 179
3 days, 20:00:00	ghjd-A	8.6	3.1	107	236	9	MOUSE	AF-P35762-F1	CD81 ANTIGEN
3 days, 21:00:00	gkur-A	8.6	2.7	113	344	9	MOUSE	AF-Q66JY6-F1	RHO GUANINE NUCLEOTIDE EXCHANGE FACTOR 39
3 days, 22:00:00	gddn-A	8.6	3	121	226	8	MOUSE	AF-Q9ES61-F1	CHANDRA PROTEIN
3 days, 23:00:00	ghno-A	8.6	2.7	120	867	8	MOUSE	AF-O54990-F1	PROMININ-1
4 days, 0:00:00	gnkw-A	8.6	3.6	117	1031	11	MOUSE	AF-Q8BLE2-F1	MCF.2-TRANSFORMING SEQUENCE
4 days, 1:00:00	gmdg-A	8.6	2.8	121	235	5	MOUSE	AF-P20490-F1	HIGH AFFINITY IMMUNOGLOBULIN EPSILON RECEPTOR SUB
4 days, 2:00:00	giuo-A	8.6	3	121	1693	8	MOUSE	AF-P97433-F1	RHO GUANINE NUCLEOTIDE EXCHANGE FACTOR 28
4 days, 3:00:00	gd0r-A	8.5	3.4	93	635	9	MOUSE	AF-Q8R0H9-F1	ADP-RIBOSYLATION FACTOR-BINDING PROTEIN GGA1
4 days, 4:00:00	glpl-A	8.5	3	118	1399	10	MOUSE	AF-Q69ZL1-F1	FYVE, RHOGEF AND PH DOMAIN-CONTAINING PROTEIN 6
4 days, 5:00:00	gmsx-A	8.5	3.6	120	333	9	MOUSE	AF-P28235-F1	GAP JUNCTION ALPHA-4 PROTEIN
4 days, 6:00:00	gaci-A	8.4	2.9	109	305	10	MOUSE	AF-Q8BKT6-F1	TETRASPANIN-12
4 days, 7:00:00	gmmz-A	8.4	3.2	122	2541	7	MOUSE	AF-P26039-F1	TALIN-1
4 days, 8:00:00	gkuh-A	8.4	3.4	116	2474	13	MOUSE	AF-Q6RT24-F1	CENTROMERE-ASSOCIATED PROTEIN E
4 days, 9:00:00	gb7m-A	8.4	3.2	125	835	6	MOUSE	AF-Q3UUY6-F1	PROMININ-2
4 days, 10:00:00	f9bh-A	8.4	3.8	121	270	8	MOUSE	AF-P28231-F1	GAP JUNCTION BETA-3 PROTEIN
4 days, 11:00:00	gats-A	8.4	3.4	110	412	8	MOUSE	AF-O55028-F1	[3-METHYL-2-OXOBUTANOATE DEHYDROGENASE [LIPOAMIDE
4 days, 12:00:00	gi1v-A	8.4	3.1	126	859	10	MOUSE	AF-Q5SSL4-F1	ACTIVE BREAKPOINT CLUSTER REGION-RELATED PROTEIN
4 days, 13:00:00	gmeq-A	8.4	2.7	116	346	10	MOUSE	AF-P15499-F1	PERIPHERIN-2
4 days, 14:00:00	ga9r-A	8.4	2.9	124	219	10	MOUSE	AF-Q9D7S1-F1	TRANSMEMBRANE PROTEIN 54
4 days, 15:00:00	gjcx-A	8.4	3.5	122	271	6	MOUSE	AF-Q02739-F1	GAP JUNCTION BETA-5 PROTEIN
4 days, 16:00:00	go82-A	8.3	3.1	122	233	5	MOUSE	AF-A2ARK7-F1	SPERMATOGENESIS-ASSOCIATED MULTIPASS TRANSMEMBRAN
4 days, 17:00:00	ghsg-A	8.3	3.3	106	210	10	MOUSE	AF-Q9CQ88-F1	TETRASPANIN-31
4 days, 18:00:00	glkm-A	8.3	3.2	111	163	6	MOUSE	AF-O35912-F1	EPITHELIAL MEMBRANE PROTEIN 3
4 days, 19:00:00	gk2k-A	8.2	2.8	116	208	3	MOUSE	AF-Q9JMG4-F1	SODIUM/POTASSIUM-TRANSPORTING ATPASE SUBUNIT
4 days, 20:00:00	gjay-A	8.2	3.6	116	1523	7	MOUSE	AF-B2RX12-F1	ATP-BINDING CASSETTE SUB-FAMILY C MEMBER 3
4 days, 21:00:00	f9aj-A	8.2	3.3	115	557	9	MOUSE	AF-P51655-F1	GLYPICAN-4
4 days, 22:00:00	gb46-A	8.2	3.1	118	167	6	MOUSE	AF-Q9D9H2-F1	CLAUDIN DOMAIN-CONTAINING PROTEIN 2
4 days, 23:00:00	f9jo-A	8.2	2.9	105	253	6	MOUSE	AF-Q9QY33-F1	TETRASPANIN-3
5 days, 0:00:00	gnnn-A	8.2	2.9	112	176	6	MOUSE	AF-Q6TEK5-F1	VITAMIN K EPOXIDE REDUCTASE COMPLEX SUBUNIT 1-LIK
5 days, 1:00:00	gjwi-A	8.2	3.7	101	1916	8	MOUSE	AF-Q8R418-F1	ENDORIBONUCLEASE DICER
5 days, 2:00:00	gooy-A	8.2	3	124	484	6	MOUSE	AF-Q7TNR9-F1	RHO GUANINE NUCLEOTIDE EXCHANGE FACTOR 4
5 days, 3:00:00	ghjf-A	8.2	3.3	125	260	4	MOUSE	AF-Q9Z2C6-F1	UROPLAKIN-1B
5 days, 4:00:00	ghfx-A	8.1	2.9	124	291	7	MOUSE	AF-P19437-F1	B-LYMPHOCYTE ANTIGEN CD20
5 days, 5:00:00	glp3-A	8.1	3.1	119	211	7	MOUSE	AF-Q9Z0S4-F1	CLAUDIN-13
5 days, 6:00:00	gkkh-A	8.1	3.1	121	1552	8	MOUSE	AF-Q68FM7-F1	RHO GUANINE NUCLEOTIDE EXCHANGE FACTOR (GEF) 11
5 days, 7:00:00	ged1-A	8.1	2.9	106	253	10	MOUSE	AF-Q9D1D1-F1	TETRASPANIN-11
5 days, 8:00:00	gnxn-A	8.1	3	117	240	11	MOUSE	AF-Q8K177-F1	KERATINOCYTE-ASSOCIATED PROTEIN 3
5 days, 9:00:00	ga76-A	8.1	3.2	113	211	7	MOUSE	AF-Q9JJV3-F1	VOLTAGE-DEPENDENT CALCIUM CHANNEL GAMMA-LIKE SUBU
5 days, 10:00:00	gmu4-A	8.1	3.7	119	226	4	MOUSE	AF-Q00977-F1	GAP JUNCTION BETA-2 PROTEIN
5 days, 11:00:00	gjfb-A	8	2.7	90	1386	7	MOUSE	AF-Q9R0I7-F1	YLP MOTIF-CONTAINING PROTEIN 1
5 days, 12:00:00	gb4z-A	8	3.6	117	283	7	MOUSE	AF-P28230-F1	GAP JUNCTION BETA-1 PROTEIN
5 days, 13:00:00	gln2-A	8	3.4	91	718	9	MOUSE	AF-Q8BMI3-F1	ADP-RIBOSYLATION FACTOR-BINDING PROTEIN GGA3
5 days, 14:00:00	giuh-A	8	2.9	125	320	6	MOUSE	AF-O35682-F1	MYELOID-ASSOCIATED DIFFERENTIATION MARKER
5 days, 15:00:00	ge9s-A	8	2.7	121	263	7	MOUSE	AF-A0A087WSB	9-F1 MEMBRANE-SPANNING 4-DOMAINS, SUBFAMILY A, MEMB
5 days, 16:00:00	gn9e-A	8	2.9	125	290	6	MOUSE	AF-Q99N10-F1	MEMBRANE-SPANNING 4-DOMAINS SUBFAMILY A MEMBER 8
5 days, 17:00:00	gpan-A	8	3.3	113	579	5	MOUSE	AF-Q8CFZ4-F1	GLYPICAN-3
5 days, 18:00:00	goqw-A	8	3.4	122	146	7	MOUSE	AF-Q9D8M3-F1	HEME TRANSPORTER HRG1
5 days, 19:00:00	gm1g-A	8	3.3	108	396	7	MOUSE	AF-P28229-F1	GAP JUNCTION GAMMA-1 PROTEIN
5 days, 20:00:00	f87o-A	8	3.6	118	278	5	MOUSE	AF-Q91YD1-F1	GAP JUNCTION DELTA-3 PROTEIN
5 days, 21:00:00	gcmp-A	7.9	3.1	116	1341	9	MOUSE	AF-Q4VAC9-F1	PLECKSTRIN HOMOLOGY DOMAIN-CONTAINING FAMILY G ME
5 days, 22:00:00	goem-A	7.9	3.1	122	247	6	MOUSE	AF-Q497M0-F1	PREDICTED GENE, EG434881
5 days, 23:00:00	gjly-A	7.9	3.9	120	757	8	MOUSE	AF-Q80U63-F1	MITOFUSIN-2
6 days, 0:00:00	gkzh-A	7.9	3.8	109	123	6	MOUSE	AF-Q9D3H0-F1	TRANSMEMBRANE PROTEIN 80
6 days, 1:00:00	gbjy-A	7.9	3.7	119	787	9	MOUSE	AF-Q8R0J1-F1	PLECKSTRIN HOMOLOGY DOMAIN-CONTAINING FAMILY G ME
6 days, 2:00:00	gpfw-A	7.9	4.1	117	426	8	MOUSE	AF-Q9JIP4-F1	PANNEXIN-1
6 days, 3:00:00	gle2-A	7.9	2.9	117	766	9	MOUSE	AF-Q91ZT5-F1	FYVE, RHOGEF AND PH DOMAIN-CONTAINING PROTEIN 4
6 days, 4:00:00	gojl-A	7.8	3	104	1714	5	MOUSE	AF-Q9Z0R4-F1	INTERSECTIN-1
6 days, 5:00:00	f96i-A	7.8	2.9	102	307	9	MOUSE	AF-Q8BH47-F1	VESICLE-TRAFFICKING PROTEIN SEC22A
6 days, 6:00:00	gn72-A	7.8	3.1	118	1065	15	MOUSE	AF-Q91VS8-F1	FERM, ARHGEF AND PLECKSTRIN DOMAIN-CONTAINING PRO
6 days, 7:00:00	ggva-A	7.8	3	99	772	9	MOUSE	AF-Q8BVJ3-F1	CDNA SEQUENCE BC024139
6 days, 8:00:00	gksf-A	7.8	3.1	106	238	8	MOUSE	AF-P41731-F1	CD63 ANTIGEN
6 days, 9:00:00	f9sv-A	7.8	3.7	121	184	8	MOUSE	AF-A0A3Q4EHH	0-F1 PREDICTED GENE, 17657
6 days, 10:00:00	gkil-A	7.8	3.3	116	407	7	MOUSE	AF-Q9JK42-F1	KI
6 days, 11:00:00	ggq3-A	7.8	3.6	120	267	3	MOUSE	AF-A0A494B9K	2-F1 RIKEN CDNA 1700028J19 GENE
6 days, 12:00:00	gm8k-A	7.8	3.2	117	710	9	MOUSE	AF-Q8CHT1-F1	EPHEXIN-1
6 days, 13:00:00	gfs4-A	7.8	3.3	119	219	6	MOUSE	AF-Q4KL25-F1	LHFPL TETRASPAN SUBFAMILY MEMBER 5 PROTEIN
6 days, 14:00:00	gl2t-A	7.8	2.9	118	236	8	MOUSE	AF-A0A087WRT	7-F1 MEMBRANE-SPANNING 4-DOMAINS, SUBFAMILY A, MEMB
6 days, 15:00:00	gjwm-A	7.8	2.8	104	161	5	MOUSE	AF-Q9CRC0-F1	VITAMIN K EPOXIDE REDUCTASE COMPLEX SUBUNIT 1
6 days, 16:00:00	gb63-A	7.8	3.1	104	1659	4	MOUSE	AF-Q9Z0R6-F1	INTERSECTIN-2
6 days, 17:00:00	gflf-A	7.8	3.6	127	237	3	MOUSE	AF-A2BED8-F1	SPERMATOGENESIS-ASSOCIATED MULTIPASS TRANSMEMBRAN
6 days, 18:00:00	f82z-A	7.8	3	106	161	8	MOUSE	AF-Q9WVK0-F1	TYPE-1 ANGIOTENSIN II RECEPTOR-ASSOCIATED PROTEIN
6 days, 19:00:00	gbmu-A	7.7	3.2	110	310	9	MOUSE	AF-Q8VDU3-F1	APOL9A PROTEIN
6 days, 20:00:00	gn31-A	7.7	3.7	102	1134	6	MOUSE	AF-Q8K1X4-F1	NCK-ASSOCIATED PROTEIN 1-LIKE
6 days, 21:00:00	f8uo-A	7.7	3.6	95	471	5	MOUSE	AF-Q9D3R9-F1	TRANSCRIPTION INITIATION FACTOR TFIID SUBUNIT 7-L
6 days, 22:00:00	gdbx-A	7.7	2.9	120	960	9	MOUSE	AF-P52734-F1	FYVE, RHOGEF AND PH DOMAIN-CONTAINING PROTEIN 1
6 days, 23:00:00	f9hi-A	7.7	3.8	114	446	7	MOUSE	AF-Q61542-F1	STAR-RELATED LIPID TRANSFER PROTEIN 3
7 days, 0:00:00	gdoo-A	7.7	3.3	105	323	3	MOUSE	AF-O88602-F1	VOLTAGE-DEPENDENT CALCIUM CHANNEL GAMMA-2 SUBUNIT
7 days, 1:00:00	gcxv-A	7.7	2.9	119	655	11	MOUSE	AF-Q8BY35-F1	FYVE, RHOGEF AND PH DOMAIN-CONTAINING PROTEIN 2
7 days, 2:00:00	gmki-A	7.7	3.2	113	183	7	MOUSE	AF-Q5XKN4-F1	PROTEIN JAGUNAL HOMOLOG 1
7 days, 3:00:00	gnxm-A	7.7	3.2	121	237	5	MOUSE	AF-A2BEE3-F1	SPERMATOGENESIS-ASSOCIATED MULTIPASS TRANSMEMBRAN
7 days, 4:00:00	gf6q-A	7.7	3.4	119	222	3	MOUSE	AF-Q9CTN8-F1	LHFPL TETRASPAN SUBFAMILY MEMBER 3 PROTEIN
7 days, 5:00:00	gigv-A	7.7	3.2	109	1715	8	MOUSE	AF-Q6ZPF3-F1	T-LYMPHOMA INVASION AND METASTASIS-INDUCING PROTE
7 days, 6:00:00	gg4e-A	7.7	3.4	117	555	7	MOUSE	AF-Q9R087-F1	GLYPICAN-6
7 days, 7:00:00	gflc-A	7.6	3.2	111	847	10	MOUSE	AF-Q9R0C8-F1	GUANINE NUCLEOTIDE EXCHANGE FACTOR VAV3
7 days, 8:00:00	gobh-A	7.6	3.3	116	913	14	MOUSE	AF-Q07139-F1	PROTEIN ECT2
7 days, 9:00:00	gej1-A	7.6	3.5	111	162	8	MOUSE	AF-A0A2R8VH9	4-F1 TRANSMEMBRAME PROTEIN 274
7 days, 10:00:00	glay-A	7.6	3.2	116	193	4	MOUSE	AF-Q9JK95-F1	P53 APOPTOSIS EFFECTOR RELATED TO PMP-22
7 days, 11:00:00	gcrv-A	7.6	3.1	106	249	6	MOUSE	AF-Q62283-F1	TETRASPANIN-7
7 days, 12:00:00	gmao-A	7.6	3.5	124	234	5	MOUSE	AF-O55100-F1	SYNAPTOGYRIN-1
7 days, 13:00:00	gkue-A	7.6	3.2	126	197	6	MOUSE	AF-Q810P8-F1	MEMBRANE-SPANNING 4-DOMAINS, SUBFAMILY A, MEMBER
7 days, 14:00:00	gkyc-A	7.6	3.4	120	869	11	MOUSE	AF-D3YYY8-F1	RHO GUANINE NUCLEOTIDE EXCHANGE FACTOR (GEF) 26
7 days, 15:00:00	gihc-A	7.6	3.2	106	160	1	MOUSE	AF-P47801-F1	EPITHELIAL MEMBRANE PROTEIN 1
7 days, 16:00:00	f84k-A	7.5	3.4	111	172	8	MOUSE	AF-O88662-F1	EPITHELIAL MEMBRANE PROTEIN 2
7 days, 17:00:00	gcdr-A	7.5	3.5	119	226	3	MOUSE	AF-Q7TQI0-F1	TRANSMEMBRANE PROTEIN 204
7 days, 18:00:00	ggf3-A	7.5	3.4	121	849	8	MOUSE	AF-Q5FWH6-F1	RHO GUANINE NUCLEOTIDE EXCHANGE FACTOR 15
7 days, 19:00:00	f9kg-A	7.5	3	92	2415	4	MOUSE	AF-P08032-F1	SPECTRIN ALPHA CHAIN, ERYTHROCYTIC 1
7 days, 20:00:00	gpaf-A	7.5	3.6	94	751	10	MOUSE	AF-Q8K0V4-F1	CCR4-NOT TRANSCRIPTION COMPLEX SUBUNIT 3
7 days, 21:00:00	gdl6-A	7.5	3.4	118	189	3	MOUSE	AF-Q14AF1-F1	4933413N12RIK PROTEIN
7 days, 22:00:00	gjw0-A	7.5	2.9	93	2472	11	MOUSE	AF-P16546-F1	SPECTRIN ALPHA CHAIN, NON-ERYTHROCYTIC 1
7 days, 23:00:00	gbov-A	7.5	3.4	121	173	4	MOUSE	AF-P56563-F1	LENS FIBER MEMBRANE INTRINSIC PROTEIN
8 days, 0:00:00	gc2c-A	7.5	3.2	106	245	6	MOUSE	AF-O70401-F1	TETRASPANIN-6
8 days, 1:00:00	gnxb-A	7.5	3.2	120	213	11	MOUSE	AF-Q920C4-F1	MEMBRANE-SPANNING 4-DOMAINS SUBFAMILY A MEMBER 3
8 days, 2:00:00	gf8b-A	7.5	3.4	115	329	10	MOUSE	AF-Q9ERN0-F1	SECRETORY CARRIER-ASSOCIATED MEMBRANE PROTEIN 2
8 days, 3:00:00	gcqv-A	7.5	3.2	105	161	5	MOUSE	AF-P16646-F1	PERIPHERAL MYELIN PROTEIN 22
8 days, 4:00:00	go9l-A	7.4	3	115	182	6	MOUSE	AF-V9GX04-F1	TRANSMEMBRANE PROTEIN 196
8 days, 5:00:00	gi09-A	7.4	2.7	111	230	7	MOUSE	AF-Q8C138-F1	ANDROGEN-DEPENDENT TFPI-REGULATING PROTEIN
8 days, 6:00:00	gcr9-A	7.4	3.8	119	269	9	MOUSE	AF-Q921C1-F1	GAP JUNCTION GAMMA-3 PROTEIN
8 days, 7:00:00	gk0r-A	7.4	3.6	95	236	8	MOUSE	AF-O88983-F1	SYNTAXIN-8
8 days, 8:00:00	gcka-A	7.4	4	116	741	6	MOUSE	AF-Q811U4-F1	MITOFUSIN-1
8 days, 9:00:00	gjfw-A	7.4	3.8	94	959	9	MOUSE	AF-Q6A000-F1	PROTEIN MOONRAKER
8 days, 10:00:00	gj6d-A	7.4	3.2	95	2363	8	MOUSE	AF-Q62261-F1	SPECTRIN BETA CHAIN, NON-ERYTHROCYTIC 1
8 days, 11:00:00	geku-A	7.4	3.3	116	2375	12	MOUSE	AF-Q71LX4-F1	TALIN-2
8 days, 12:00:00	gd2k-A	7.4	2.5	89	1755	4	MOUSE	AF-Q9R269-F1	PERIPLAKIN
8 days, 13:00:00	gc13-A	7.4	3.2	115	1219	4	MOUSE	AF-Q80UZ0-F1	FYVE, RHOGEF AND PH DOMAIN-CONTAINING PROTEIN 5
8 days, 14:00:00	gbzd-A	7.4	3.2	109	868	9	MOUSE	AF-Q60992-F1	GUANINE NUCLEOTIDE EXCHANGE FACTOR VAV2
8 days, 15:00:00	gbki-A	7.3	3.1	120	1333	8	MOUSE	AF-Q02384-F1	SON OF SEVENLESS HOMOLOG 2
8 days, 16:00:00	gdnz-A	7.3	3.2	116	447	3	MOUSE	AF-A0A1Y7VJE	6-F1 PREDICTED GENE, 36864
8 days, 17:00:00	ger8-A	7.3	3.6	117	440	5	MOUSE	AF-P28236-F1	GAP JUNCTION ALPHA-8 PROTEIN
8 days, 18:00:00	f8wc-A	7.3	3.3	119	247	5	MOUSE	AF-Q5U4E0-F1	LHFPL TETRASPAN SUBFAMILY MEMBER 4 PROTEIN
8 days, 19:00:00	geaq-A	7.3	3.4	92	2035	10	MOUSE	AF-Q9D952-F1	ENVOPLAKIN
8 days, 20:00:00	gk2n-A	7.3	3.7	121	195	7	MOUSE	AF-Q3UUA0-F1	TRANSMEMBRANE PROTEIN 211
8 days, 21:00:00	gaxj-A	7.3	3.3	113	845	10	MOUSE	AF-P27870-F1	PROTO-ONCOGENE VAV
8 days, 22:00:00	gmqe-A	7.2	2.9	95	2128	5	MOUSE	AF-P15508-F1	SPECTRIN BETA CHAIN, ERYTHROCYTIC
8 days, 23:00:00	gfwm-A	7.2	3.3	101	167	6	MOUSE	AF-Q8BP07-F1	TRANSMEMBRANE PROTEIN 220
9 days, 0:00:00	gnxo-A	7.2	3	91	255	11	MOUSE	AF-Q9JKK1-F1	SYNTAXIN-6
9 days, 1:00:00	gckt-A	7.2	3	91	472	13	MOUSE	AF-Q3U3Q1-F1	SERINE/THREONINE-PROTEIN KINASE ULK3
9 days, 2:00:00	gdlu-A	7.2	3.7	99	566	8	MOUSE	AF-Q8K595-F1	MUCOLIPIN-2
9 days, 3:00:00	geg4-A	7.2	3.9	120	440	8	MOUSE	AF-Q8BQU6-F1	GAP JUNCTION GAMMA-2 PROTEIN
9 days, 4:00:00	ggqw-A	7.2	3.7	113	181	4	MOUSE	AF-Q9JJG6-F1	TRANSMEMBRANE PROTEIN 47
9 days, 5:00:00	gn0m-A	7.1	3.5	98	1187	5	MOUSE	AF-Q8BWG4-F1	UNCHARACTERIZED PROTEIN KIAA1755 HOMOLOG
9 days, 6:00:00	ghog-A	7.1	3.8	93	603	10	MOUSE	AF-Q6P5E6-F1	ADP-RIBOSYLATION FACTOR-BINDING PROTEIN GGA2
9 days, 7:00:00	gk3o-A	7.1	3.4	91	217	8	MOUSE	AF-O89116-F1	VESICLE TRANSPORT THROUGH INTERACTION WITH T-SNAR
9 days, 8:00:00	gkop-A	7.1	3.2	117	219	2	MOUSE	AF-G5E8X0-F1	CLAUDIN
9 days, 9:00:00	gaye-A	7.1	3.3	110	171	6	MOUSE	AF-Q8BG21-F1	CALCIUM CHANNEL FLOWER HOMOLOG
9 days, 10:00:00	gnlh-A	7.1	3.4	122	209	3	MOUSE	AF-Q80ZS5-F1	CLAUDIN 34B3
9 days, 11:00:00	geo3-A	7.1	3.3	116	238	10	MOUSE	AF-Q9D8B1-F1	ANDROGEN-INDUCED GENE 1 PROTEIN
9 days, 12:00:00	gmfg-A	7	3.3	121	265	6	MOUSE	AF-Q8BGN8-F1	SYNAPTOPORIN
9 days, 13:00:00	ghdz-A	7	3.2	118	202	7	MOUSE	AF-Q91XD3-F1	TRANSMEMBRANE 4 L6 FAMILY MEMBER 4
9 days, 14:00:00	gemw-A	7	3.8	118	328	7	MOUSE	AF-P35803-F1	NEURONAL MEMBRANE GLYCOPROTEIN M6-B
9 days, 15:00:00	gjoy-A	7	3.4	121	207	3	MOUSE	AF-Q60771-F1	CLAUDIN-11
9 days, 16:00:00	glu6-A	7	2.8	109	211	2	MOUSE	AF-Q3V0X2-F1	4930428D18RIK PROTEIN
9 days, 17:00:00	giuf-A	7	4	100	1250	9	MOUSE	AF-Q9QWI6-F1	SRC KINASE SIGNALING INHIBITOR 1
9 days, 18:00:00	gfon-A	7	3.2	91	301	5	MOUSE	AF-Q8CF25-F1	UPF0575 PROTEIN C19ORF67 HOMOLOG
9 days, 19:00:00	gpf8-A	7	2.8	108	167	5	MOUSE	AF-Q8C784-F1	MODULATOR OF SMOOTHENED PROTEIN
9 days, 20:00:00	gavs-A	7	2.7	95	696	6	MOUSE	AF-Q80UK0-F1	SEC14 DOMAIN AND SPECTRIN REPEAT-CONTAINING PROTE
9 days, 21:00:00	geox-A	7	3	89	378	3	MOUSE	AF-Q3V063-F1	TAF7L2
9 days, 22:00:00	gnzg-A	7	3.2	93	116	5	MOUSE	AF-D3Z338-F1	TRANSMEMBRANE PROTEIN 262
9 days, 23:00:00	gkh1-A	7	2.9	122	344	4	MOUSE	AF-J3QN01-F1	MEMBRANE-SPANNING 4-DOMAINS, SUBFAMILY A, MEMBER
10 days, 0:00:00	f87v-A	7	3.6	89	547	7	MOUSE	AF-Q9DBA9-F1	GENERAL TRANSCRIPTION FACTOR IIH SUBUNIT 1
10 days, 1:00:00	f88d-A	7	3.4	118	209	3	MOUSE	AF-Q9D9N2-F1	CLAUDIN 34B2
10 days, 2:00:00	ghds-A	7	3.3	118	222	3	MOUSE	AF-Q8BGA2-F1	LHFPL TETRASPAN SUBFAMILY MEMBER 2 PROTEIN
10 days, 3:00:00	golg-A	7	3.6	120	287	9	MOUSE	AF-Q3TDK6-F1	PROTEIN ROGDI HOMOLOG
10 days, 4:00:00	f8s5-A	7	3	118	247	6	MOUSE	AF-Q99N07-F1	MEMBRANE-SPANNING 4-DOMAINS SUBFAMILY A MEMBER 6D
10 days, 5:00:00	gok6-A	7	3	110	220	6	MOUSE	AF-Q9D7U6-F1	CLAUDIN-22
10 days, 6:00:00	gd3d-A	7	3.1	110	1598	8	MOUSE	AF-Q3LAC4-F1	PHOSPHATIDYLINOSITOL 3,4,5-TRISPHOSPHATE-DEPENDEN
10 days, 7:00:00	gm55-A	7	3.1	114	2057	11	MOUSE	AF-Q80U35-F1	RHO GUANINE NUCLEOTIDE EXCHANGE FACTOR 17
10 days, 8:00:00	gj73-A	6.9	3.3	119	324	7	MOUSE	AF-Q8R1W2-F1	GERM CELL-SPECIFIC GENE 1 PROTEIN
10 days, 9:00:00	gd8g-A	6.9	3.1	122	850	11	MOUSE	AF-Q8BW86-F1	RHO GUANINE NUCLEOTIDE EXCHANGE FACTOR 33
10 days, 10:00:00	gok1-A	6.9	3.7	96	381	14	MOUSE	AF-P48759-F1	PENTRAXIN-RELATED PROTEIN PTX3
10 days, 11:00:00	f8un-A	6.9	3.1	112	862	8	MOUSE	AF-Q9ES28-F1	RHO GUANINE NUCLEOTIDE EXCHANGE FACTOR 7
10 days, 12:00:00	f90i-A	6.9	3.3	106	226	8	MOUSE	AF-P40240-F1	CD9 ANTIGEN
10 days, 13:00:00	f94s-A	6.9	3.3	119	244	3	MOUSE	AF-Q9ET43-F1	CLAUDIN-12
10 days, 14:00:00	gd7t-A	6.9	3.1	92	2561	8	MOUSE	AF-E9PX29-F1	SPECTRIN BETA CHAIN
10 days, 15:00:00	gm10-A	6.9	3.1	109	515	7	MOUSE	AF-Q6A044-F1	PROTEIN FAM189A1
10 days, 16:00:00	glbx-A	6.9	3.4	120	209	3	MOUSE	AF-B1AZQ8-F1	CLAUDIN 34B1
10 days, 17:00:00	f891-A	6.9	3.2	101	303	6	MOUSE	AF-Q8BXT9-F1	VESICLE-TRAFFICKING PROTEIN SEC22C
10 days, 18:00:00	gdqq-A	6.9	3.8	95	1149	9	MOUSE	AF-Q64096-F1	GUANINE NUCLEOTIDE EXCHANGE FACTOR DBS
10 days, 19:00:00	go7o-A	6.8	3	112	238	2	MOUSE	AF-Q8BGP5-F1	TRANSMEMBRANE PROTEIN 127
10 days, 20:00:00	gf6r-A	6.8	3.5	109	1217	7	MOUSE	AF-A0A1L1SU2	7-F1 PLECKSTRIN HOMOLOGY DOMAIN-CONTAINING, FAMILY
10 days, 21:00:00	gnzn-A	6.8	4.9	109	898	5	MOUSE	AF-Q3UVK0-F1	ENDOPLASMIC RETICULUM METALLOPEPTIDASE 1
10 days, 22:00:00	ga7h-A	6.8	3.2	92	733	2	MOUSE	AF-Q8C0D9-F1	CENTROSOMAL PROTEIN OF 68 KDA
10 days, 23:00:00	gjit-A	6.8	3.2	105	238	10	MOUSE	AF-Q9DCK3-F1	TETRASPANIN-4
11 days, 0:00:00	f9uk-A	6.8	3.3	92	111	5	MOUSE	AF-Q9D9Y7-F1	MEMBRANE-SPANNING 4-DOMAINS, SUBFAMILY A, MEMBER
11 days, 1:00:00	gmbz-A	6.8	3.3	118	219	3	MOUSE	AF-Q9Z262-F1	CLAUDIN-6
11 days, 2:00:00	f98p-A	6.8	3.6	99	104	12	MOUSE	AF-Q9D245-F1	CSA-CONDITIONAL, T CELL ACTIVATION-DEPENDENT PROT
11 days, 3:00:00	gfaj-A	6.8	3.3	118	224	4	MOUSE	AF-Q8BXA6-F1	CLAUDIN-17
11 days, 4:00:00	ge16-A	6.8	3.5	118	1543	5	MOUSE	AF-Q8VI47-F1	ATP-BINDING CASSETTE SUB-FAMILY C MEMBER 2
11 days, 5:00:00	gkma-A	6.8	3.5	103	331	9	MOUSE	AF-Q8VCF5-F1	TETRASPANIN-10
11 days, 6:00:00	gbxa-A	6.7	3.6	108	1501	10	MOUSE	AF-Q8R4P9-F1	ATP-BINDING CASSETTE SUB-FAMILY C MEMBER 10
11 days, 7:00:00	gl5a-A	6.7	3.2	117	196	7	MOUSE	AF-Q91XF2-F1	TRANSMEMBRANE 4 SUPERFAMILY MEMBER 5
11 days, 8:00:00	gdwn-A	6.7	3.3	114	235	6	MOUSE	AF-Q9JKD3-F1	SECRETORY CARRIER-ASSOCIATED MEMBRANE PROTEIN 5
11 days, 9:00:00	glnv-A	6.7	3.4	93	2388	11	MOUSE	AF-Q68FG2-F1	SPECTRIN BETA CHAIN
11 days, 10:00:00	gfql-A	6.7	3.3	113	210	3	MOUSE	AF-A2AGU5-F1	CLAUDIN 34D
11 days, 11:00:00	gbv4-A	6.7	3.2	117	211	3	MOUSE	AF-G3UW52-F1	CLAUDIN 34A
11 days, 12:00:00	gcyx-A	6.7	4.2	99	793	11	MOUSE	AF-P42230-F1	SIGNAL TRANSDUCER AND ACTIVATOR OF TRANSCRIPTION
11 days, 13:00:00	ghvm-A	6.7	3.4	82	1517	5	MOUSE	AF-Q3UPH7-F1	RHO GUANINE NUCLEOTIDE EXCHANGE FACTOR 40
11 days, 14:00:00	gkz5-A	6.7	3.3	119	218	3	MOUSE	AF-O54942-F1	CLAUDIN-5
11 days, 15:00:00	gfb2-A	6.7	4.1	93	232	12	MOUSE	AF-O88384-F1	VESICLE TRANSPORT THROUGH INTERACTION WITH T-SNAR
11 days, 16:00:00	gglp-A	6.7	4.1	124	283	9	MOUSE	AF-Q6S5G4-F1	GAP JUNCTION ALPHA-6 PROTEIN
11 days, 17:00:00	ggms-A	6.7	3.5	103	294	9	MOUSE	AF-F7BWT7-F1	TETRASPANIN-15
11 days, 18:00:00	goay-A	6.7	3.1	106	1543	3	MOUSE	AF-Q8R4H2-F1	RHO GUANINE NUCLEOTIDE EXCHANGE FACTOR 12
11 days, 19:00:00	gdzt-A	6.6	3.2	111	230	8	MOUSE	AF-Q9D9S2-F1	TRANSMEMBRANE PROTEIN 225
11 days, 20:00:00	gktk-A	6.6	3.3	118	222	7	MOUSE	AF-Q9D563-F1	TRANSMEMBRANE PROTEIN 114
11 days, 21:00:00	gj5f-A	6.6	3.2	105	140	7	MOUSE	AF-Q9ERY9-F1	ERGOSTEROL BIOSYNTHETIC PROTEIN 28 HOMOLOG
11 days, 22:00:00	gblp-A	6.6	3.2	112	211	5	MOUSE	AF-B1AQL3-F1	TRANSMEMBRANE PROTEIN 235
11 days, 23:00:00	gaj4-A	6.6	3.3	103	294	5	MOUSE	AF-A0A5F8MQ1	3-F1 TRANSMEMBRANE PROTEIN 178B
12 days, 0:00:00	gl32-A	6.6	3.3	116	338	3	MOUSE	AF-Q8K021-F1	SECRETORY CARRIER-ASSOCIATED MEMBRANE PROTEIN 1
12 days, 1:00:00	f9b5-A	6.6	3.6	99	891	7	MOUSE	AF-G5E8L9-F1	MAESTRO HEAT-LIKE REPEAT FAMILY MEMBER 9
12 days, 2:00:00	gepn-A	6.6	3.5	105	447	5	MOUSE	AF-Q8BS35-F1	ALKYLGLYCEROL MONOOXYGENASE
12 days, 3:00:00	gb7s-A	6.6	3.1	94	1115	6	MOUSE	AF-Q80U19-F1	DISHEVELED-ASSOCIATED ACTIVATOR OF MORPHOGENESIS
12 days, 4:00:00	f9ks-A	6.6	3.4	94	1531	12	MOUSE	AF-E9Q8Q6-F1	COILED-COIL DOMAIN-CONTAINING 141
12 days, 5:00:00	gh1h-A	6.6	2.5	91	1333	9	MOUSE	AF-Q7TT37-F1	ELONGATOR COMPLEX PROTEIN 1
12 days, 6:00:00	geeq-A	6.6	3.1	92	2307	3	MOUSE	AF-E9Q9K8-F1	A KINASE (PRKA) ANCHOR PROTEIN 6
12 days, 7:00:00	gah1-A	6.6	2.2	87	614	5	MOUSE	AF-Q9QYY8-F1	SPASTIN
12 days, 8:00:00	giaw-A	6.6	3.6	91	355	10	MOUSE	AF-Q60739-F1	BAG FAMILY MOLECULAR CHAPERONE REGULATOR 1
12 days, 9:00:00	gj2n-A	6.6	3.6	99	355	9	MOUSE	AF-Q8K1E0-F1	SYNTAXIN-5
12 days, 10:00:00	go45-A	6.6	3.2	112	713	6	MOUSE	AF-Q3U5C8-F1	RHO GUANINE NUCLEOTIDE EXCHANGE FACTOR 16
12 days, 11:00:00	f8z5-A	6.5	3.4	114	202	4	MOUSE	AF-Q64302-F1	TRANSMEMBRANE 4 L6 FAMILY MEMBER 1
12 days, 12:00:00	gmtr-A	6.5	3.3	113	370	4	MOUSE	AF-P58749-F1	TRANSMEMBRANE 6 SUPERFAMILY MEMBER 1
12 days, 13:00:00	glfk-A	6.5	3	88	912	5	MOUSE	AF-P57780-F1	ALPHA-ACTININ-4
12 days, 14:00:00	f8yb-A	6.5	4.1	100	612	3	MOUSE	AF-Q9DBY1-F1	E3 UBIQUITIN-PROTEIN LIGASE SYNOVIOLIN
12 days, 15:00:00	f95q-A	6.5	3.4	98	687	6	MOUSE	AF-Q9QY53-F1	NEPHROCYSTIN-1
12 days, 16:00:00	gcwh-A	6.5	4	101	507	9	MOUSE	AF-Q5SRX1-F1	TOM1-LIKE PROTEIN 2
12 days, 17:00:00	gcdw-A	6.5	3.7	115	229	6	MOUSE	AF-A2AE42-F1	CYTOCHROME B561 DOMAIN-CONTAINING PROTEIN 1
12 days, 18:00:00	gpgn-A	6.5	3.5	93	1816	6	MOUSE	AF-Q6PFD9-F1	NUCLEAR PORE COMPLEX PROTEIN NUP98-NUP96
12 days, 19:00:00	gnej-A	6.5	4.1	118	242	5	MOUSE	AF-Q6P1H1-F1	CYTOCHROME B ASCORBATE-DEPENDENT PROTEIN 3
12 days, 20:00:00	gddj-A	6.5	3.3	91	199	5	MOUSE	AF-P47873-F1	INTERLEUKIN-11
12 days, 21:00:00	glyd-A	6.5	4.3	116	572	5	MOUSE	AF-Q99MX7-F1	TRANSMEMBRANE PROTEIN 121B
12 days, 22:00:00	gky0-A	6.5	3.2	86	1173	6	MOUSE	AF-Q62018-F1	RNA POLYMERASE-ASSOCIATED PROTEIN CTR9 HOMOLOG
12 days, 23:00:00	gg9f-A	6.5	3.2	114	210	6	MOUSE	AF-O35054-F1	CLAUDIN-4
13 days, 0:00:00	gg1x-A	6.5	3.3	119	217	3	MOUSE	AF-Q9Z0S7-F1	CLAUDIN-9
13 days, 1:00:00	ga21-A	6.5	3.1	90	894	3	MOUSE	AF-Q9JI91-F1	ALPHA-ACTININ-2
13 days, 2:00:00	gn39-A	6.5	3	99	1465	5	MOUSE	AF-A0A5F8MPP	0-F1 PLECKSTRIN HOMOLOGY DOMAIN-CONTAINING, FAMILY
13 days, 3:00:00	gczu-A	6.5	3.1	106	349	8	MOUSE	AF-O35609-F1	SECRETORY CARRIER-ASSOCIATED MEMBRANE PROTEIN 3
13 days, 4:00:00	gc6g-A	6.4	3.3	104	802	8	MOUSE	AF-Q8BWA8-F1	RHO GUANINE NUCLEOTIDE EXCHANGE FACTOR 19
13 days, 5:00:00	galg-A	6.4	3.4	78	2549	6	MOUSE	AF-Q9JLN9-F1	SERINE/THREONINE-PROTEIN KINASE MTOR
13 days, 6:00:00	gjn5-A	6.4	4.1	98	492	12	MOUSE	AF-O88746-F1	TARGET OF MYB PROTEIN 1
13 days, 7:00:00	glhz-A	6.4	3	95	1171	8	MOUSE	AF-Q9Z207-F1	PROTEIN DIAPHANOUS HOMOLOG 3
13 days, 8:00:00	gf59-A	6.4	3.1	86	671	6	MOUSE	AF-Q8R1X6-F1	SPARTIN
13 days, 9:00:00	gbae-A	6.4	3.2	115	220	4	MOUSE	AF-D3YXJ9-F1	CLAUDIN
13 days, 10:00:00	gfv0-A	6.4	3	93	337	8	MOUSE	AF-Q91WE1-F1	SORTING NEXIN-15
13 days, 11:00:00	f9nj-A	6.4	4	107	320	5	MOUSE	AF-Q9D311-F1	DUAL OXIDASE MATURATION FACTOR 2
13 days, 12:00:00	ggpg-A	6.4	2.8	86	660	7	MOUSE	AF-Q7M6Y3-F1	PHOSPHATIDYLINOSITOL-BINDING CLATHRIN ASSEMBLY PR
13 days, 13:00:00	gmi8-A	6.4	3.3	115	227	3	MOUSE	AF-Q9Z0S5-F1	CLAUDIN-15
13 days, 14:00:00	gn2t-A	6.4	4.7	96	923	7	MOUSE	AF-Q9WVL2-F1	SIGNAL TRANSDUCER AND ACTIVATOR OF TRANSCRIPTION
13 days, 15:00:00	gliq-A	6.4	4.4	97	241	4	MOUSE	AF-Q6P6M5-F1	PEROXISOMAL MEMBRANE PROTEIN 11C
13 days, 16:00:00	gbce-A	6.4	3.5	111	176	8	MOUSE	AF-Q8VD00-F1	SIGMA INTRACELLULAR RECEPTOR 2
13 days, 17:00:00	gh1n-A	6.4	3.5	115	235	3	MOUSE	AF-Q925N4-F1	CLAUDIN-16
13 days, 18:00:00	glxh-A	6.3	3.5	99	555	7	MOUSE	AF-Q8BKU8-F1	TRANSMEMBRANE PROTEIN 87B
13 days, 19:00:00	f84p-A	6.3	3.3	116	231	3	MOUSE	AF-Q9Z0S6-F1	CLAUDIN-10
13 days, 20:00:00	gkln-A	6.3	3.3	115	206	11	MOUSE	AF-E9Q9H8-F1	TRANSMEMBRANE 4 L SIX FAMILY MEMBER 19
13 days, 21:00:00	gnyq-A	6.3	3.2	101	907	9	MOUSE	AF-Q9DBQ9-F1	TRANSCRIPTIONAL PROTEIN SWT1
13 days, 22:00:00	ghfc-A	6.3	3.5	98	499	1	MOUSE	AF-Q9D4K7-F1	COILED-COIL DOMAIN-CONTAINING PROTEIN 105
13 days, 23:00:00	gow3-A	6.3	3.7	99	237	5	MOUSE	AF-Q148R9-F1	REGULATOR OF G-PROTEIN SIGNALING 9-BINDING PROTEI
14 days, 0:00:00	gf9u-A	6.3	3.4	114	219	4	MOUSE	AF-Q9Z0G9-F1	CLAUDIN-3
14 days, 1:00:00	gf9k-A	6.3	3.9	81	1318	5	MOUSE	AF-Q692V3-F1	TETRATRICOPEPTIDE REPEAT PROTEIN 41
14 days, 2:00:00	gkr4-A	6.3	3.5	122	290	7	MOUSE	AF-M0QWL6-F1	GSG1-LIKE 2
14 days, 3:00:00	gfdy-A	6.3	2.9	120	450	3	MOUSE	AF-Q9D3A9-F1	PROTEIN TWEETY HOMOLOG 1
14 days, 4:00:00	gjng-A	6.3	3.7	119	579	11	MOUSE	AF-Q8BKV1-F1	GLYPICAN-2
14 days, 5:00:00	gh26-A	6.2	3.2	110	1591	8	MOUSE	AF-Q60610-F1	T-LYMPHOMA INVASION AND METASTASIS-INDUCING PROTE
14 days, 6:00:00	go9i-A	6.2	3.2	108	1340	6	MOUSE	AF-Q6KAU7-F1	PLECKSTRIN HOMOLOGY DOMAIN-CONTAINING FAMILY G ME
14 days, 7:00:00	gao9-A	6.2	3.4	117	253	5	MOUSE	AF-Q9CQX5-F1	CLAUDIN DOMAIN-CONTAINING PROTEIN 1
14 days, 8:00:00	ghf9-A	6.2	3	103	288	8	MOUSE	AF-Q8C996-F1	TRANSMEMBRANE PROTEIN 163
14 days, 9:00:00	gmb0-A	6.2	3.4	110	275	6	MOUSE	AF-Q80W35-F1	TRANSMEMBRANE PROTEIN 202
14 days, 10:00:00	gnoi-A	6.2	3.7	94	261	6	MOUSE	AF-O70439-F1	SYNTAXIN-7
14 days, 11:00:00	gopz-A	6.2	3.3	113	206	10	MOUSE	AF-Q9D0P0-F1	EMOPAMIL-BINDING PROTEIN-LIKE
14 days, 12:00:00	f86u-A	6.2	3.6	104	1578	11	MOUSE	AF-Q76LL6-F1	FH1/FH2 DOMAIN-CONTAINING PROTEIN 3
14 days, 13:00:00	glvx-A	6.2	3.8	87	783	2	MOUSE	AF-Q80Y56-F1	RABENOSYN-5
14 days, 14:00:00	f9wo-A	6.2	3.8	112	234	1	MOUSE	AF-A0A571BDF	8-F1 PREDICTED GENE 2411
14 days, 15:00:00	gbr9-A	6.2	3.3	79	2095	6	MOUSE	AF-P56716-F1	OXYGEN-REGULATED PROTEIN 1
14 days, 16:00:00	gemm-A	6.2	3.1	79	1314	11	MOUSE	AF-Q8C0S4-F1	TETRATRICOPEPTIDE REPEAT PROTEIN 21A
14 days, 17:00:00	gnwl-A	6.2	4.1	113	459	5	MOUSE	AF-P03911-F1	NADH-UBIQUINONE OXIDOREDUCTASE CHAIN 4
14 days, 18:00:00	gaid-A	6.2	4.6	111	371	4	MOUSE	AF-Q2HJ10-F1	ZINC TRANSPORTER 2
14 days, 19:00:00	ggj2-A	6.2	3.6	102	450	7	MOUSE	AF-Q8CI78-F1	REQUIRED FOR MEIOTIC NUCLEAR DIVISION PROTEIN 1 H
14 days, 20:00:00	gfhf-A	6.2	3.9	92	957	4	MOUSE	AF-Q05AA6-F1	DYSTROPHIN-RELATED PROTEIN 2
14 days, 21:00:00	gadp-A	6.2	3.1	110	230	1	MOUSE	AF-O88552-F1	CLAUDIN-2
14 days, 22:00:00	gg0d-A	6.2	3.5	108	162	8	MOUSE	AF-Q9CRZ8-F1	TRANSLOCATOR PROTEIN 2
14 days, 23:00:00	gkd1-A	6.2	3	114	239	4	MOUSE	AF-Q9Z0S3-F1	CLAUDIN-14
15 days, 0:00:00	gdox-A	6.2	2.9	97	228	5	MOUSE	AF-Q5SVL9-F1	GROWTH HORMONE D22
15 days, 1:00:00	glat-A	6.2	4	118	234	1	MOUSE	AF-Q8K193-F1	CLAUDIN 34C1
15 days, 2:00:00	gn1o-A	6.2	3.4	113	1581	5	MOUSE	AF-E9Q7D5-F1	RHO GUANINE NUCLEOTIDE EXCHANGE FACTOR 5
15 days, 3:00:00	gk9g-A	6.1	3.3	111	230	5	MOUSE	AF-Q9JKV5-F1	SECRETORY CARRIER-ASSOCIATED MEMBRANE PROTEIN 4
15 days, 4:00:00	gidx-A	6.1	4.1	110	607	8	MOUSE	AF-P03921-F1	NADH-UBIQUINONE OXIDOREDUCTASE CHAIN 5
15 days, 5:00:00	govv-A	6.1	11	115	1962	8	MOUSE	AF-Q9WUF3-F1	CASP8-ASSOCIATED PROTEIN 2
15 days, 6:00:00	gce6-A	6.1	3.4	84	1588	7	MOUSE	AF-Q8BL06-F1	INACTIVE UBIQUITIN CARBOXYL-TERMINAL HYDROLASE 54
15 days, 7:00:00	gbvq-A	6.1	3.5	111	226	5	MOUSE	AF-Q8BHH8-F1	CLARIN-3
15 days, 8:00:00	gam8-A	6.1	2.4	89	234	10	MOUSE	AF-Q8K3I6-F1	INTERLEUKIN-27 SUBUNIT ALPHA
15 days, 9:00:00	gmyj-A	6.1	4	120	278	6	MOUSE	AF-P35802-F1	NEURONAL MEMBRANE GLYCOPROTEIN M6-A
15 days, 10:00:00	f88n-A	6.1	3.8	109	212	1	MOUSE	AF-A2ANA3-F1	CLAUDIN 34C4
15 days, 11:00:00	glpt-A	6.1	3.2	115	275	4	MOUSE	AF-Q8VHW4-F1	VOLTAGE-DEPENDENT CALCIUM CHANNEL GAMMA-5 SUBUNIT
15 days, 12:00:00	gnqm-A	6.1	3.9	122	347	7	MOUSE	AF-Q810M5-F1	PALMITOYLTRANSFERASE ZDHHC19
15 days, 13:00:00	ga5s-A	6.1	3.7	108	2547	6	MOUSE	AF-E2JF22-F1	PIEZO-TYPE MECHANOSENSITIVE ION CHANNEL COMPONENT
15 days, 14:00:00	gk1o-A	6.1	3.3	116	220	2	MOUSE	AF-Q80SV1-F1	LHFPL TETRASPAN SUBFAMILY MEMBER 1 PROTEIN
15 days, 15:00:00	giel-A	6.1	3.4	111	618	11	MOUSE	AF-Q9CWR0-F1	RHO GUANINE NUCLEOTIDE EXCHANGE FACTOR 25
15 days, 16:00:00	ghxs-A	6.1	3.3	93	1578	8	MOUSE	AF-Q9JL04-F1	FORMIN-2
15 days, 17:00:00	glzo-A	6.1	3.5	121	226	9	MOUSE	AF-Q9CQY8-F1	TRANSMEMBRANE 4 L6 FAMILY MEMBER 20
15 days, 18:00:00	f9q6-A	6.1	3	87	717	9	MOUSE	AF-Q9D479-F1	UV-STIMULATED SCAFFOLD PROTEIN A
15 days, 19:00:00	f8zj-A	6.1	3.6	99	1094	3	MOUSE	AF-Q9JL26-F1	FORMIN-LIKE PROTEIN 1
15 days, 20:00:00	gel7-A	6.1	4.1	95	1087	4	MOUSE	AF-Q9EPK7-F1	EXPORTIN-7
15 days, 21:00:00	go7i-A	6.1	4.4	113	927	9	MOUSE	AF-Q6XUX1-F1	DUAL SERINE/THREONINE AND TYROSINE PROTEIN KINASE
15 days, 22:00:00	gilr-A	6.1	3.5	104	447	10	MOUSE	AF-Q8CI32-F1	BAG FAMILY MOLECULAR CHAPERONE REGULATOR 5
15 days, 23:00:00	gdyo-A	6	3.6	90	1077	13	MOUSE	AF-Q91WF3-F1	ADENYLATE CYCLASE TYPE 4
16 days, 0:00:00	gh22-A	6	4.1	86	113	3	MOUSE	AF-P61804-F1	DOLICHYL-DIPHOSPHOOLIGOSACCHARIDE--PROTEIN
16 days, 1:00:00	ghsh-A	6	2.4	90	225	7	MOUSE	AF-Q9QZM3-F1	CARDIOTROPHIN-LIKE CYTOKINE FACTOR 1
16 days, 2:00:00	gjao-A	6	2.9	97	222	13	MOUSE	AF-P09586-F1	PROLACTIN-3B1
16 days, 3:00:00	ghm6-A	6	3.5	102	1128	5	MOUSE	AF-P28660-F1	NCK-ASSOCIATED PROTEIN 1
16 days, 4:00:00	gmxf-A	6	3.4	79	353	10	MOUSE	AF-Q9CX56-F1	26S PROTEASOME NON-ATPASE REGULATORY SUBUNIT 8
16 days, 5:00:00	gcbe-A	6	3.3	95	274	8	MOUSE	AF-Q9ER00-F1	SYNTAXIN-12
16 days, 6:00:00	gak1-A	6	3.9	96	434	8	MOUSE	AF-Q5NCE8-F1	MAGNESIUM TRANSPORTER MRS2 HOMOLOG, MITOCHONDRIAL
16 days, 7:00:00	gnf1-A	6	3.8	114	1118	11	MOUSE	AF-E9Q7N4-F1	DIACYLGLYCEROL KINASE
16 days, 8:00:00	gm8h-A	6	2.7	85	212	6	MOUSE	AF-O35166-F1	GOLGI SNAP RECEPTOR COMPLEX MEMBER 2
16 days, 9:00:00	gbqr-A	6	4.1	117	486	7	MOUSE	AF-Q9CYC3-F1	TRANSMEMBRANE PROTEIN 39A
16 days, 10:00:00	gexs-A	6	3.1	110	223	4	MOUSE	AF-O70578-F1	VOLTAGE-DEPENDENT CALCIUM CHANNEL GAMMA-1 SUBUNIT
16 days, 11:00:00	gozu-A	6	3	87	1273	6	MOUSE	AF-Q0GNC1-F1	INVERTED FORMIN-2
16 days, 12:00:00	gbwc-A	6	2.9	86	139	10	MOUSE	AF-A1E5L0-F1	CYTOKINE-LIKE 1
16 days, 13:00:00	ggbz-A	6	3.4	112	412	9	MOUSE	AF-O70571-F1	KI
16 days, 14:00:00	gisw-A	6	3.2	111	247	11	MOUSE	AF-Q99JT6-F1	TLC DOMAIN-CONTAINING PROTEIN 1
16 days, 15:00:00	ghsw-A	6	3.5	95	464	9	MOUSE	AF-Q91YT0-F1	NADH DEHYDROGENASE FLAVOPROTEIN 1,
16 days, 16:00:00	gh5e-A	6	3.4	105	165	10	MOUSE	AF-Q99PA5-F1	PROTEIN NKG7
16 days, 17:00:00	gd7d-A	6	11.1	121	796	6	MOUSE	AF-D3YWJ0-F1	NUCLEAR GTPASE SLIP-GC
16 days, 18:00:00	gkm2-A	6	3	80	2007	9	MOUSE	AF-Q6P5D8-F1	STRUCTURAL MAINTENANCE OF CHROMOSOMES FLEXIBLE HI
16 days, 19:00:00	gn6z-A	6	4.2	99	1099	7	MOUSE	AF-Q69Z89-F1	RAS-ASSOCIATING AND DILUTE DOMAIN-CONTAINING PROT
16 days, 20:00:00	gdtu-A	6	4.3	102	663	3	MOUSE	AF-Q5SWK7-F1	RING FINGER PROTEIN 145
16 days, 21:00:00	gmbx-A	6	2.9	75	980	11	MOUSE	AF-Q14CH7-F1	ALANINE--TRNA LIGASE, MITOCHONDRIAL
16 days, 22:00:00	gemo-A	6	3.6	111	985	9	MOUSE	AF-Q60875-F1	RHO GUANINE NUCLEOTIDE EXCHANGE FACTOR 2

## Sheet: yeast_Rmp1_D.rerio
Supplementary Data 1. DALI search results using yeast Rmp1 core structure as queries to search the AlphaFold database of Homo sapiens, Mus musculus, Danio rerio, Drosophila melanogaster, Caenorhabditis elegans and Arabidopsis thaliana
No	Chain	Z	rmsd	lali	nres	%id	species	PDB	Description
01:00:00	csk8-A	12.2	2.6	125	162	8	DANRE	AF-Q5BLB7-F1	MARVEL DOMAIN-CONTAINING PROTEIN 1
02:00:00	cygt-A	12.1	3	123	208	6	DANRE	AF-A7YYE5-F1	CKLF-LIKE MARVEL TRANSMEMBRANE DOMAIN-CONTAINING
03:00:00	cssi-A	12	2.4	126	525	13	DANRE	AF-Q567G6-F1	NUCLEOLUS AND NEURAL PROGENITOR PROTEIN
04:00:00	c2tk-A	11.9	2.9	120	1076	4	DANRE	AF-A0A2R8Q244-F1	DIACYLGLYCEROL LIPASE, ALPHA
05:00:00	c277-A	11.6	2.9	123	287	5	DANRE	AF-A0A2R8QHE4-F1	UNCHARACTERIZED PROTEIN
06:00:00	cqdt-A	11.5	2.6	122	181	4	DANRE	AF-A0A0R4IHQ2-F1	FAMILY WITH SEQUENCE SIMILARITY 189 MEMBER A1
07:00:00	cxg7-A	11.5	2.7	122	753	9	DANRE	AF-A0A2R8Q241-F1	ZGC:101772
08:00:00	cqmx-A	11.4	2.6	120	253	8	DANRE	AF-A0A2R8QE21-F1	LIPASE_3 DOMAIN-CONTAINING PROTEIN
09:00:00	co43-A	11.4	2.5	122	177	7	DANRE	AF-A0A2R8RJ51-F1	PROTEIN TWEETY HOMOLOG
10:00:00	c2m1-A	11.4	2.8	124	247	8	DANRE	AF-A0A2R8Q048-F1	PERIPHERIN 2-LIKE A
11:00:00	cq1d-A	11.4	2.9	123	303	5	DANRE	AF-A0A0R4IGI8-F1	MCF.2 CELL LINE-DERIVED-TRANSFORMING SEQUENCE-
12:00:00	c0ku-A	11.3	2.8	124	241	6	DANRE	AF-A0A0R4IN69-F1	TRANSMEMBRANE PROTEIN 176L.3A
13:00:00	c3fh-A	11.2	2.7	122	248	7	DANRE	AF-A0A0R4IVM2-F1	SYNAPTOGYRIN 1B
14:00:00	cx3h-A	11.2	2.8	126	152	7	DANRE	AF-A0A2R8QMH6-F1	UNCHARACTERIZED PROTEIN
15:00:00	cnmx-A	11.2	3.1	123	294	7	DANRE	AF-A0A0R4IKD9-F1	TRANSMEMBRANE PROTEIN 176L.4
16:00:00	c321-A	11.1	2.6	123	167	6	DANRE	AF-A0A0R4IBF0-F1	NON-SPECIFIC SERINE/THREONINE PROTEIN KINASE
17:00:00	c1v7-A	11.1	2.9	126	154	8	DANRE	AF-A0A0G2KI74-F1	MARVEL DOMAIN-CONTAINING 3
18:00:00	c0u5-A	11.1	3.2	126	471	7	DANRE	AF-A0A0R4IMA1-F1	FAMILY WITH SEQUENCE SIMILARITY 189 MEMBER A2
19:00:00	co6i-A	11	2.7	125	159	6	DANRE	AF-A0A2R8PYQ0-F1	GAP JUNCTION PROTEIN
20:00:00	cqpd-A	11	3	123	230	9	DANRE	AF-A0A2R8Q0B7-F1	NON-SPECIFIC SERINE/THREONINE PROTEIN KINASE
21:00:00	c017-A	11	2.6	120	345	9	DANRE	AF-A0A2R8S028-F1	NON-SPECIFIC SERINE/THREONINE PROTEIN KINASE
22:00:00	cqrn-A	11	3.3	121	796	5	DANRE	AF-A0A0G2L0F5-F1	SI:CH211-212K18.9
23:00:00	cq4j-A	11	3.3	126	491	8	DANRE	AF-A0A0R4IUH5-F1	SYNAPTOGYRIN
1 day, 0:00:00	c0gx-A	10.9	3	126	154	9	DANRE	AF-A0A2R8QCF3-F1	COLLYBISTIN
1 day, 1:00:00	c066-A	10.9	4.1	124	444	8	DANRE	AF-A0A0R4IX53-F1	SI:CH211-175M2.4
1 day, 2:00:00	c3zy-A	10.7	3.3	109	196	6	DANRE	AF-A0A0R4IZW2-F1	SI:DKEY-7F3.9
1 day, 3:00:00	c2uo-A	10.7	2.7	122	217	7	DANRE	AF-A0A2R8QHV5-F1	UNCHARACTERIZED PROTEIN
1 day, 4:00:00	cop0-A	10.7	2.9	120	991	4	DANRE	AF-A0A2R8Q515-F1	RHO GUANINE NUCLEOTIDE EXCHANGE FACTOR (GEF) 7
1 day, 5:00:00	cv0l-A	10.7	3.4	127	526	2	DANRE	AF-A0A2R8QS32-F1	GAP JUNCTION PROTEIN
1 day, 6:00:00	c5jo-A	10.7	2.7	124	173	9	DANRE	AF-A0A2R8Q8K0-F1	DH DOMAIN-CONTAINING PROTEIN
1 day, 7:00:00	crtn-A	10.6	3.1	124	293	5	DANRE	AF-A0A2R8RSL7-F1	UNCHARACTERIZED PROTEIN
1 day, 8:00:00	cpia-A	10.6	3.4	108	1717	6	DANRE	AF-A0A0R4IKD5-F1	EPITHELIAL CELL-TRANSFORMING 2
1 day, 9:00:00	c55u-A	10.5	2.9	121	245	4	DANRE	AF-A0A2R8QHS4-F1	FYVE, RHOGEF AND PH DOMAIN-CONTAINING 1
1 day, 10:00:00	cq7g-A	10.5	2.7	120	342	3	DANRE	AF-A0A2R8QGT7-F1	LEUCINE-RICH REPEAT-CONTAINING 8 VRAC SUBUNIT
1 day, 11:00:00	c5me-A	10.5	3	112	219	6	DANRE	AF-A0A2R8Q1T3-F1	CONNEXIN_CCC DOMAIN-CONTAINING PROTEIN
1 day, 12:00:00	c0uj-A	10.5	3.3	126	545	3	DANRE	AF-A0A2R8QK57-F1	ZGC:100920
1 day, 13:00:00	cq6v-A	10.5	3.2	121	544	12	DANRE	AF-A0A2R8QD49-F1	TETRASPANIN
1 day, 14:00:00	crer-A	10.4	2.8	122	359	2	DANRE	AF-A0A0R4IXR0-F1	MITOFUSIN 1B
1 day, 15:00:00	c404-A	10.4	2.7	119	668	5	DANRE	AF-A0A2R8QRI5-F1	SPERMATOGENESIS-ASSOCIATED 13
1 day, 16:00:00	coom-A	10.4	3.4	121	857	3	DANRE	AF-A0A2R8QN41-F1	LHFPL TETRASPAN SUBFAMILY MEMBER 5A
1 day, 17:00:00	c2r9-A	10.4	3.1	120	531	12	DANRE	AF-A0A0N4SUC0-F1	ATP-BINDING CASSETTE, SUB-FAMILY C (CFTR/MRP),
1 day, 18:00:00	c3cj-A	10.3	2.8	122	364	2	DANRE	AF-A0A0R4IS21-F1	SI:DKEY-238I5.2
1 day, 19:00:00	cpmw-A	10.3	2.9	124	246	6	DANRE	AF-A0A0R4IDU6-F1	TIAM RAC1-ASSOCIATED GEF 1B
1 day, 20:00:00	cqsi-A	10.3	3	116	1249	8	DANRE	AF-A0A2R8Q9D1-F1	SI:DKEY-264D12.4
1 day, 21:00:00	cxln-A	10.3	3.2	126	537	6	DANRE	AF-A0A0R4I9P3-F1	ZGC:85843
1 day, 22:00:00	c0is-A	10.3	3.4	122	792	6	DANRE	AF-A0A2R8Q2V3-F1	UNCHARACTERIZED PROTEIN
1 day, 23:00:00	c0ig-A	10.2	2.8	113	256	5	DANRE	AF-A0A2R8QBB6-F1	PROTEIN-SERINE/THREONINE KINASE
2 days, 0:00:00	como-A	10.1	3.1	121	562	6	DANRE	AF-A0A140LGU2-F1	ATP-BINDING CASSETTE, SUB-FAMILY C (CFTR/MRP),
2 days, 1:00:00	ct4l-A	10.1	2.8	119	345	9	DANRE	AF-A0A2R8Q802-F1	BCR ACTIVATOR OF RHOGEF AND GTPASE
2 days, 2:00:00	c4pg-A	10.1	2.6	121	195	7	DANRE	AF-A0A0G2L7R9-F1	CLAUDIN
2 days, 3:00:00	cumx-A	10.1	2.6	110	170	3	DANRE	AF-A0A2R8Q886-F1	GLYPICAN-1
2 days, 4:00:00	cvth-A	10	3	122	204	7	DANRE	AF-A0A0R4IWD1-F1	SI:DKEY-83H2.3
2 days, 5:00:00	cngx-A	10	2.9	123	176	9	DANRE	AF-A0A0H2UKP8-F1	GLYPICAN 5A
2 days, 6:00:00	c120-A	10	3.7	116	1072	6	DANRE	AF-A0A1D5NS63-F1	SI:DKEY-19B23.14
2 days, 7:00:00	c4r0-A	10	2.8	116	140	5	DANRE	AF-A0A2R8RLP7-F1	GLYPICAN 5B
2 days, 8:00:00	cwwh-A	10	3.1	127	196	5	DANRE	AF-A0A2R8QKA2-F1	UNCHARACTERIZED PROTEIN
2 days, 9:00:00	c2sr-A	9.9	3.2	114	160	4	DANRE	AF-A0A2R8Q6P7-F1	DIACYLGLYCEROL KINASE DELTA
2 days, 10:00:00	cxac-A	9.9	3.5	124	1111	10	DANRE	AF-A0A0R4IBE3-F1	SPECTRIN REPEAT-CONTAINING, NUCLEAR ENVELOPE 2
2 days, 11:00:00	cv6v-A	9.9	3	122	352	7	DANRE	AF-A0A2R8RTK1-F1	LHFPL TETRASPAN SUBFAMILY MEMBER 4A
2 days, 12:00:00	c2e9-A	9.9	3.3	117	825	8	DANRE	AF-A0A0R4IAS2-F1	PERIPLAKIN
2 days, 13:00:00	c234-A	9.9	3.5	123	795	6	DANRE	AF-A0A0R4IRY4-F1	RHO GUANINE NUCLEOTIDE EXCHANGE FACTOR (GEF) 1
2 days, 14:00:00	cq1a-A	9.9	3	124	268	8	DANRE	AF-A0A2R8Q5Y9-F1	GAP JUNCTION PROTEIN
2 days, 15:00:00	cnrn-A	9.8	3	114	191	5	DANRE	AF-A0A2R8QLL1-F1	NEPHRONOPHTHISIS 1
2 days, 16:00:00	cn11-A	9.8	2.7	122	228	7	DANRE	AF-A0A0R4IQD5-F1	RHO GUANINE NUCLEOTIDE EXCHANGE FACTOR (GEF) 1
2 days, 17:00:00	c49m-A	9.8	2.7	123	254	5	DANRE	AF-A0A2R8QFV3-F1	A KINASE (PRKA) ANCHOR PROTEIN 6
2 days, 18:00:00	c4lg-A	9.8	3.3	128	526	8	DANRE	AF-A0A0R4IZD8-F1	ANGIOTENSIN II RECEPTOR-ASSOCIATED PROTEIN
2 days, 19:00:00	c4cj-A	9.7	3.4	126	572	2	DANRE	AF-A0A0G2KYS3-F1	CLAUDIN
2 days, 20:00:00	c4xa-A	9.7	4.3	122	651	12	DANRE	AF-A0A2R8Q0P2-F1	UNCHARACTERIZED PROTEIN
2 days, 21:00:00	culr-A	9.6	2.9	117	183	5	DANRE	AF-A0A0R4IVR8-F1	SI:CH1073-268J14.1
2 days, 22:00:00	csb5-A	9.6	3.1	124	236	5	DANRE	AF-A0A286Y9S9-F1	TIAM RAC1-ASSOCIATED GEF 2A
2 days, 23:00:00	c5qb-A	9.6	2.7	125	235	7	DANRE	AF-A0A2R8QQ76-F1	SI:DKEY-30C15.13
3 days, 0:00:00	c2wf-A	9.6	3.8	118	247	8	DANRE	AF-A0A0R4IR49-F1	SI:CH211-165E15.1
3 days, 1:00:00	c107-A	9.6	3.3	106	1437	6	DANRE	AF-A0A2R8Q8D5-F1	MEMBRANE-SPANNING 4-DOMAINS, SUBFAMILY A, MEMB
3 days, 2:00:00	cqg7-A	9.6	3.3	122	162	3	DANRE	AF-A0A0R4IY33-F1	TARGET OF MYB1 MEMBRANE-TRAFFICKING PROTEIN
3 days, 3:00:00	cxe3-A	9.6	3.3	108	1934	6	DANRE	AF-A0A0G2KF42-F1	UNCHARACTERIZED PROTEIN
3 days, 4:00:00	cp65-A	9.6	2.9	116	208	3	DANRE	AF-A0A0R4IJ07-F1	ELONGATOR COMPLEX PROTEIN 1
3 days, 5:00:00	co0m-A	9.6	2.6	120	221	6	DANRE	AF-A0A2R8QFM9-F1	UNCHARACTERIZED PROTEIN
3 days, 6:00:00	cqv9-A	9.6	2.8	116	207	2	DANRE	AF-A0A0R4IR80-F1	PROTEIN-SERINE/THREONINE KINASE
3 days, 7:00:00	cu5w-A	9.6	2.8	115	153	5	DANRE	AF-A0A2R8RKH5-F1	SYNTAXIN 6
3 days, 8:00:00	crag-A	9.6	3.3	124	303	6	DANRE	AF-A0A2R8RHL8-F1	KALIRIN RHOGEF KINASE B
3 days, 9:00:00	csaz-A	9.6	3.2	115	591	7	DANRE	AF-A0A2R8QMA3-F1	PROTEIN-SERINE/THREONINE KINASE
3 days, 10:00:00	czzz-A	9.5	3.5	110	789	6	DANRE	AF-A0A2R8QUF2-F1	SI:CH211-137I24.10
3 days, 11:00:00	c0up-A	9.5	2.7	124	316	7	DANRE	AF-A0A2R8QSC2-F1	UNCHARACTERIZED PROTEIN
3 days, 12:00:00	c41q-A	9.5	3.8	119	353	6	DANRE	AF-A0A0R4IDZ8-F1	TALIN 1
3 days, 13:00:00	crpa-A	9.5	3.6	124	297	6	DANRE	AF-A0A2R8Q819-F1	SI:DKEY-16N15.6
3 days, 14:00:00	c6gf-A	9.5	3.2	105	1763	6	DANRE	AF-A0A0R4INK7-F1	SI:CH211-11C3.12
3 days, 15:00:00	c3p4-A	9.5	3.4	105	1316	5	DANRE	AF-A0A0G2L1F5-F1	SPECTRIN BETA CHAIN
3 days, 16:00:00	c4r3-A	9.5	3.3	117	543	7	DANRE	AF-A0A0R4IC81-F1	ATP-BINDING CASSETTE, SUB-FAMILY C (CFTR/MRP),
3 days, 17:00:00	cpg5-A	9.5	3.1	119	791	5	DANRE	AF-A0A2R8QCL8-F1	UNCHARACTERIZED PROTEIN
3 days, 18:00:00	cs1i-A	9.5	2.8	119	194	8	DANRE	AF-A0A0R4IRK7-F1	SI:BUSM1-52I16.2
3 days, 19:00:00	c4ec-A	9.4	3.4	124	346	9	DANRE	AF-A0A0R4IK42-F1	DH DOMAIN-CONTAINING PROTEIN
3 days, 20:00:00	c5p3-A	9.3	2.7	120	196	9	DANRE	AF-A0A2R8PX02-F1	CYTOPLASMIC FMR1-INTERACTING PROTEIN
3 days, 21:00:00	ctla-A	9.3	3.5	106	1306	5	DANRE	AF-A0A2R8QK68-F1	CLAUDIN
3 days, 22:00:00	czf7-A	9.3	3.4	121	560	5	DANRE	AF-A0A2R8Q3N3-F1	RHO/RAC GUANINE NUCLEOTIDE EXCHANGE FACTOR (GE
3 days, 23:00:00	cvx4-A	9.3	2.3	108	183	5	DANRE	AF-A0A0R4ILP5-F1	FYVE, RHOGEF AND PH DOMAIN-CONTAINING 4A
4 days, 0:00:00	c6gv-A	9.3	4.2	123	362	8	DANRE	AF-A0A286YB77-F1	UNCHARACTERIZED PROTEIN
4 days, 1:00:00	cpoy-A	9.2	4.3	120	304	8	DANRE	AF-A0A2R8Q812-F1	TRANSMEMBRANE PROTEIN 235
4 days, 2:00:00	c5k3-A	9.2	2.7	125	288	6	DANRE	AF-A0A286YA66-F1	PIEZO DOMAIN-CONTAINING PROTEIN
4 days, 3:00:00	co3o-A	9.2	3.8	119	370	7	DANRE	AF-A0A140LFW4-F1	CERAMIDE SYNTHASE 3A
4 days, 4:00:00	cw5b-A	9.2	2.8	125	297	8	DANRE	AF-A0A2R8Q1V1-F1	SPECTRIN, BETA, NON-ERYTHROCYTIC 4B
4 days, 5:00:00	cwdd-A	9.1	2.9	120	212	8	DANRE	AF-A0A2R8Q3Y2-F1	MUCOLIPIN 3A
4 days, 6:00:00	c36q-A	9.1	3.5	116	554	8	DANRE	AF-A0A2R8PWT4-F1	GSG1-LIKE 2A
4 days, 7:00:00	czyo-A	9.1	2.6	122	250	6	DANRE	AF-A0A2R8QD21-F1	QUATTRO
4 days, 8:00:00	ctm0-A	9.1	3.6	108	1591	7	DANRE	AF-A0A286Y8W8-F1	VAV 2 GUANINE NUCLEOTIDE EXCHANGE FACTOR
4 days, 9:00:00	c6ag-A	9.1	3.1	122	202	6	DANRE	AF-A0A0G2KUC6-F1	SAM DOMAIN-CONTAINING PROTEIN
4 days, 10:00:00	cofx-A	9.1	3.8	113	227	9	DANRE	AF-A0A2R8QDW2-F1	SI:DKEY-35M8.1
4 days, 11:00:00	crw5-A	9.1	3.1	126	233	5	DANRE	AF-A0A2R8QE69-F1	GSG1-LIKE 2B
4 days, 12:00:00	cqa0-A	9.1	3.7	119	381	8	DANRE	AF-A0A0R4IDN1-F1	LAMININ, BETA 1A
4 days, 13:00:00	cstk-A	9.1	3.1	125	268	10	DANRE	AF-A0A2R8QQQ9-F1	WD_REPEATS_REGION DOMAIN-CONTAINING PROTEIN
4 days, 14:00:00	c4n8-A	9.1	3	126	235	5	DANRE	AF-A0A2R8S075-F1	UNCHARACTERIZED PROTEIN
4 days, 15:00:00	czzi-A	9.1	4.4	122	394	8	DANRE	AF-A0A0R4IF81-F1	SI:DKEY-19B23.12
4 days, 16:00:00	com3-A	9	3.6	116	354	7	DANRE	AF-A0A2R8QF56-F1	SECRETORY CARRIER-ASSOCIATED MEMBRANE PROTEIN
4 days, 17:00:00	ct4b-A	9	3.8	117	709	5	DANRE	AF-A0A0G2KI21-F1	UNCHARACTERIZED PROTEIN
4 days, 18:00:00	cy3u-A	9	2.9	124	550	6	DANRE	AF-A0A2R8QAK8-F1	FORMIN 2B
4 days, 19:00:00	c2js-A	9	3.9	119	254	8	DANRE	AF-A0A0R4IFM6-F1	SOLUTE CARRIER FAMILY 30 MEMBER 8
4 days, 20:00:00	cpx1-A	9	2.9	123	549	6	DANRE	AF-A0A0R4IZ84-F1	SMG6 NONSENSE MEDIATED MRNA DECAY FACTOR
4 days, 21:00:00	cvxj-A	9	2.7	111	234	12	DANRE	AF-A0A0G2KJ86-F1	CLARIN 3
4 days, 22:00:00	cn3g-A	8.9	3	119	1665	14	DANRE	AF-A0A0G2KKE8-F1	SH3 DOMAIN-CONTAINING PROTEIN
4 days, 23:00:00	cno4-A	8.9	2.7	125	232	6	DANRE	AF-A0A2R8PY22-F1	CLAUDIN
5 days, 0:00:00	csa5-A	8.9	3.3	123	725	4	DANRE	AF-A0A0R4IE18-F1	UNC-51-LIKE KINASE 3
5 days, 1:00:00	cppf-A	8.9	2.9	121	828	9	DANRE	AF-A0A2R8Q628-F1	UNCHARACTERIZED PROTEIN
5 days, 2:00:00	c4e5-A	8.9	2.9	123	1274	4	DANRE	AF-A0A2R8QM37-F1	UNCHARACTERIZED PROTEIN
5 days, 3:00:00	c4by-A	8.9	3.1	123	219	4	DANRE	AF-A0A286YAR8-F1	RHO/RAC GUANINE NUCLEOTIDE EXCHANGE FACTOR (GE
5 days, 4:00:00	cw36-A	8.9	3.9	121	476	6	DANRE	AF-A0A2R8S0B7-F1	BRCA1-INTERACTING PROTEIN C-TERMINAL HELICASE
5 days, 5:00:00	c5yq-A	8.9	3.5	124	859	12	DANRE	AF-A0A0R4IBM4-F1	SI:CH73-345F18.3
5 days, 6:00:00	c1tg-A	8.9	4.1	120	391	8	DANRE	AF-A0A0R4IZC2-F1	SYNAPTOSOME-ASSOCIATED PROTEIN 91A
5 days, 7:00:00	cwc9-A	8.9	3.9	119	233	8	DANRE	AF-A0A2R8Q922-F1	CLAUDIN
5 days, 8:00:00	cqw4-A	8.8	2.7	105	250	7	DANRE	AF-A0A2R8QV90-F1	DH DOMAIN-CONTAINING PROTEIN
5 days, 9:00:00	c2xi-A	8.8	3.1	115	243	9	DANRE	AF-A0A0R4ISJ1-F1	CLAUDIN DOMAIN-CONTAINING 1A
5 days, 10:00:00	cobk-A	8.8	3.3	118	2002	5	DANRE	AF-A0A2R8RXW2-F1	KINASE SUPPRESSOR OF RAS 1A
5 days, 11:00:00	cyvk-A	8.8	2.8	123	342	11	DANRE	AF-A0A2R8PZN9-F1	UNCHARACTERIZED PROTEIN
5 days, 12:00:00	c40m-A	8.8	3	120	1012	7	DANRE	AF-A0A2R8QA33-F1	UNCHARACTERIZED PROTEIN
5 days, 13:00:00	cxov-A	8.8	2.7	107	252	11	DANRE	AF-Q5XJD1-F1	TETRASPANIN
5 days, 14:00:00	co6y-A	8.8	3.4	121	709	16	DANRE	AF-E7F3M3-F1	RHO GUANINE NUCLEOTIDE EXCHANGE FACTOR (GEF) 37
5 days, 15:00:00	czcb-A	8.8	3.2	127	228	2	DANRE	AF-Q503N6-F1	SYNAPTOGYRIN
5 days, 16:00:00	cy38-A	8.7	2.9	119	798	9	DANRE	AF-A0A2R8QHS4-F1	FYVE, RHOGEF AND PH DOMAIN-CONTAINING 1
5 days, 17:00:00	cu20-A	8.7	3.1	125	222	6	DANRE	AF-A0A2R8QGT7-F1	LEUCINE-RICH REPEAT-CONTAINING 8 VRAC SUBUNIT
5 days, 18:00:00	c4kb-A	8.7	3.1	126	223	2	DANRE	AF-A0A2R8Q1T3-F1	CONNEXIN_CCC DOMAIN-CONTAINING PROTEIN
5 days, 19:00:00	cuzi-A	8.7	2.9	119	1244	10	DANRE	AF-A0A2R8QK57-F1	ZGC:100920
5 days, 20:00:00	czvy-A	8.7	3.7	116	417	7	DANRE	AF-A0A2R8QD49-F1	TETRASPANIN
5 days, 21:00:00	c3rv-A	8.7	3.4	120	843	6	DANRE	AF-A0A0R4IXR0-F1	MITOFUSIN 1B
5 days, 22:00:00	czc5-A	8.6	3	124	233	5	DANRE	AF-A0A2R8QRI5-F1	SPERMATOGENESIS-ASSOCIATED 13
5 days, 23:00:00	c3gb-A	8.6	3.4	124	766	6	DANRE	AF-A0A2R8QN41-F1	LHFPL TETRASPAN SUBFAMILY MEMBER 5A
6 days, 0:00:00	cppp-A	8.6	2.6	124	268	12	DANRE	AF-A0A0N4SUC0-F1	ATP-BINDING CASSETTE, SUB-FAMILY C (CFTR/MRP),
6 days, 1:00:00	c1mc-A	8.6	2.8	120	853	8	DANRE	AF-A0A0R4IS21-F1	SI:DKEY-238I5.2
6 days, 2:00:00	c39h-A	8.6	3.8	119	254	8	DANRE	AF-A0A0R4IDU6-F1	TIAM RAC1-ASSOCIATED GEF 1B
6 days, 3:00:00	cxzy-A	8.6	2.6	107	254	10	DANRE	AF-A0A2R8Q9D1-F1	SI:DKEY-264D12.4
6 days, 4:00:00	ct8q-A	8.6	4.6	122	205	4	DANRE	AF-A0A0R4I9P3-F1	ZGC:85843
6 days, 5:00:00	cvdd-A	8.6	3.4	122	144	6	DANRE	AF-A0A2R8Q2V3-F1	UNCHARACTERIZED PROTEIN
6 days, 6:00:00	csmt-A	8.6	2.8	117	213	0	DANRE	AF-A0A2R8QBB6-F1	PROTEIN-SERINE/THREONINE KINASE
6 days, 7:00:00	c3n6-A	8.6	2.8	124	288	6	DANRE	AF-A0A140LGU2-F1	ATP-BINDING CASSETTE, SUB-FAMILY C (CFTR/MRP),
6 days, 8:00:00	ctta-A	8.6	2.7	108	830	7	DANRE	AF-A0A2R8Q802-F1	BCR ACTIVATOR OF RHOGEF AND GTPASE
6 days, 9:00:00	cth3-A	8.6	2.9	103	260	7	DANRE	AF-A0A0G2L7R9-F1	CLAUDIN
6 days, 10:00:00	cq0w-A	8.5	2.9	105	253	5	DANRE	AF-A0A2R8Q886-F1	GLYPICAN-1
6 days, 11:00:00	c05f-A	8.5	3	126	248	6	DANRE	AF-A0A0R4IWD1-F1	SI:DKEY-83H2.3
6 days, 12:00:00	cy9a-A	8.5	3.2	119	225	3	DANRE	AF-A0A0H2UKP8-F1	GLYPICAN 5A
6 days, 13:00:00	coem-A	8.5	3.4	118	511	10	DANRE	AF-A0A1D5NS63-F1	SI:DKEY-19B23.14
6 days, 14:00:00	cw1l-A	8.5	3.1	128	232	6	DANRE	AF-A0A2R8RLP7-F1	GLYPICAN 5B
6 days, 15:00:00	cvxv-A	8.5	3.1	94	1100	4	DANRE	AF-A0A2R8QKA2-F1	UNCHARACTERIZED PROTEIN
6 days, 16:00:00	c6fl-A	8.5	3.4	112	275	9	DANRE	AF-A0A2R8Q6P7-F1	DIACYLGLYCEROL KINASE DELTA
6 days, 17:00:00	cotn-A	8.5	2.8	122	252	9	DANRE	AF-A0A0R4IBE3-F1	SPECTRIN REPEAT-CONTAINING, NUCLEAR ENVELOPE 2
6 days, 18:00:00	cri8-A	8.5	2.8	122	245	9	DANRE	AF-A0A2R8RTK1-F1	LHFPL TETRASPAN SUBFAMILY MEMBER 4A
6 days, 19:00:00	cofc-A	8.5	2.9	122	826	7	DANRE	AF-A0A0R4IAS2-F1	PERIPLAKIN
6 days, 20:00:00	c2ir-A	8.4	3.3	106	212	10	DANRE	AF-A0A0R4IRY4-F1	RHO GUANINE NUCLEOTIDE EXCHANGE FACTOR (GEF) 1
6 days, 21:00:00	cy05-A	8.4	2.8	105	301	10	DANRE	AF-A0A2R8Q5Y9-F1	GAP JUNCTION PROTEIN
6 days, 22:00:00	cn6l-A	8.4	3.9	115	745	8	DANRE	AF-A0A2R8QLL1-F1	NEPHRONOPHTHISIS 1
6 days, 23:00:00	co4a-A	8.4	3.5	123	144	7	DANRE	AF-A0A0R4IQD5-F1	RHO GUANINE NUCLEOTIDE EXCHANGE FACTOR (GEF) 1
7 days, 0:00:00	cs46-A	8.4	2.8	122	248	8	DANRE	AF-A0A2R8QFV3-F1	A KINASE (PRKA) ANCHOR PROTEIN 6
7 days, 1:00:00	cpcv-A	8.4	2.8	119	218	7	DANRE	AF-A0A0R4IZD8-F1	ANGIOTENSIN II RECEPTOR-ASSOCIATED PROTEIN
7 days, 2:00:00	cnx5-A	8.4	3.2	114	1673	8	DANRE	AF-A0A0G2KYS3-F1	CLAUDIN
7 days, 3:00:00	cr1n-A	8.4	3	125	1278	4	DANRE	AF-A0A2R8Q0P2-F1	UNCHARACTERIZED PROTEIN
7 days, 4:00:00	c5f5-A	8.4	3.3	119	226	4	DANRE	AF-A0A0R4IVR8-F1	SI:CH1073-268J14.1
7 days, 5:00:00	cqgl-A	8.3	2.6	125	252	6	DANRE	AF-A0A286Y9S9-F1	TIAM RAC1-ASSOCIATED GEF 2A
7 days, 6:00:00	cxni-A	8.3	3.5	117	1538	9	DANRE	AF-A0A2R8QQ76-F1	SI:DKEY-30C15.13
7 days, 7:00:00	ctae-A	8.3	2.8	117	208	2	DANRE	AF-A0A0R4IR49-F1	SI:CH211-165E15.1
7 days, 8:00:00	c00p-A	8.3	3	123	247	9	DANRE	AF-A0A2R8Q8D5-F1	MEMBRANE-SPANNING 4-DOMAINS, SUBFAMILY A, MEMB
7 days, 9:00:00	cv86-A	8.3	3	93	247	11	DANRE	AF-A0A0R4IY33-F1	TARGET OF MYB1 MEMBRANE-TRAFFICKING PROTEIN
7 days, 10:00:00	cw5c-A	8.3	3.2	119	625	8	DANRE	AF-A0A0G2KF42-F1	UNCHARACTERIZED PROTEIN
7 days, 11:00:00	cvah-A	8.2	2.8	124	223	8	DANRE	AF-A0A0R4IJ07-F1	ELONGATOR COMPLEX PROTEIN 1
7 days, 12:00:00	cxhq-A	8.2	2.7	97	1465	9	DANRE	AF-A0A2R8QFM9-F1	UNCHARACTERIZED PROTEIN
7 days, 13:00:00	comi-A	8.2	3.7	117	681	9	DANRE	AF-A0A0R4IR80-F1	PROTEIN-SERINE/THREONINE KINASE
7 days, 14:00:00	crp3-A	8.2	3.3	119	506	9	DANRE	AF-A0A2R8RKH5-F1	SYNTAXIN 6
7 days, 15:00:00	coyr-A	8.2	3.2	122	1580	10	DANRE	AF-A0A2R8RHL8-F1	KALIRIN RHOGEF KINASE B
7 days, 16:00:00	csfr-A	8.2	3.2	115	173	4	DANRE	AF-A0A2R8QMA3-F1	PROTEIN-SERINE/THREONINE KINASE
7 days, 17:00:00	c1yq-A	8.2	3.4	115	298	5	DANRE	AF-A0A2R8QUF2-F1	SI:CH211-137I24.10
7 days, 18:00:00	cp3f-A	8.2	3.4	113	428	8	DANRE	AF-A0A2R8QSC2-F1	UNCHARACTERIZED PROTEIN
7 days, 19:00:00	cqe4-A	8.2	3.3	116	409	6	DANRE	AF-A0A0R4IDZ8-F1	TALIN 1
7 days, 20:00:00	cu0f-A	8.2	2.9	105	253	5	DANRE	AF-A0A2R8Q819-F1	SI:DKEY-16N15.6
7 days, 21:00:00	cok4-A	8.2	3.3	113	285	4	DANRE	AF-A0A0R4INK7-F1	SI:CH211-11C3.12
7 days, 22:00:00	czzh-A	8.2	3.3	110	1166	6	DANRE	AF-A0A0G2L1F5-F1	SPECTRIN BETA CHAIN
7 days, 23:00:00	cuwm-A	8.2	3	118	1315	9	DANRE	AF-A0A0R4IC81-F1	ATP-BINDING CASSETTE, SUB-FAMILY C (CFTR/MRP),
8 days, 0:00:00	c48c-A	8.2	3.3	118	342	7	DANRE	AF-A0A2R8QCL8-F1	UNCHARACTERIZED PROTEIN
8 days, 1:00:00	cvd4-A	8.2	3.4	121	625	9	DANRE	AF-A0A0R4IRK7-F1	SI:BUSM1-52I16.2
8 days, 2:00:00	cnws-A	8.1	3.4	115	1341	14	DANRE	AF-A0A0R4IK42-F1	DH DOMAIN-CONTAINING PROTEIN
8 days, 3:00:00	cvxp-A	8.1	3.1	114	175	7	DANRE	AF-A0A2R8PX02-F1	CYTOPLASMIC FMR1-INTERACTING PROTEIN
8 days, 4:00:00	c259-A	8.1	3.4	91	635	8	DANRE	AF-A0A2R8QK68-F1	CLAUDIN
8 days, 5:00:00	coxv-A	8.1	3.3	116	409	6	DANRE	AF-A0A2R8Q3N3-F1	RHO/RAC GUANINE NUCLEOTIDE EXCHANGE FACTOR (GE
8 days, 6:00:00	c4fg-A	8.1	3.6	94	235	13	DANRE	AF-A0A0R4ILP5-F1	FYVE, RHOGEF AND PH DOMAIN-CONTAINING 4A
8 days, 7:00:00	c2u2-A	8.1	3.3	115	1502	7	DANRE	AF-A0A286YB77-F1	UNCHARACTERIZED PROTEIN
8 days, 8:00:00	cs5m-A	8.1	2.7	120	240	9	DANRE	AF-A0A2R8Q812-F1	TRANSMEMBRANE PROTEIN 235
8 days, 9:00:00	coyx-A	8.1	3	115	1370	12	DANRE	AF-A0A286YA66-F1	PIEZO DOMAIN-CONTAINING PROTEIN
8 days, 10:00:00	c3gg-A	8.1	3.3	117	258	3	DANRE	AF-A0A140LFW4-F1	CERAMIDE SYNTHASE 3A
8 days, 11:00:00	cvtj-A	8.1	3.2	109	1621	8	DANRE	AF-A0A2R8Q1V1-F1	SPECTRIN, BETA, NON-ERYTHROCYTIC 4B
8 days, 12:00:00	cvrd-A	8.1	3.2	121	198	9	DANRE	AF-A0A2R8Q3Y2-F1	MUCOLIPIN 3A
8 days, 13:00:00	cxl7-A	8.1	3.2	120	1110	8	DANRE	AF-A0A2R8PWT4-F1	GSG1-LIKE 2A
8 days, 14:00:00	cpks-A	8.1	2.8	122	288	5	DANRE	AF-A0A2R8QD21-F1	QUATTRO
8 days, 15:00:00	co1m-A	8	4.1	114	448	9	DANRE	AF-A0A286Y8W8-F1	VAV 2 GUANINE NUCLEOTIDE EXCHANGE FACTOR
8 days, 16:00:00	cufk-A	8	3.4	118	215	4	DANRE	AF-A0A0G2KUC6-F1	SAM DOMAIN-CONTAINING PROTEIN
8 days, 17:00:00	crgw-A	8	3.6	91	709	10	DANRE	AF-A0A2R8QDW2-F1	SI:DKEY-35M8.1
8 days, 18:00:00	cvtn-A	8	3.4	116	559	9	DANRE	AF-A0A2R8QE69-F1	GSG1-LIKE 2B
8 days, 19:00:00	c0o5-A	8	2.8	118	241	7	DANRE	AF-A0A0R4IDN1-F1	LAMININ, BETA 1A
8 days, 20:00:00	cs1d-A	8	3.2	117	200	15	DANRE	AF-A0A2R8QQQ9-F1	WD_REPEATS_REGION DOMAIN-CONTAINING PROTEIN
8 days, 21:00:00	crgc-A	8	3.2	115	409	9	DANRE	AF-A0A2R8S075-F1	UNCHARACTERIZED PROTEIN
8 days, 22:00:00	c4kp-A	8	3.4	111	277	6	DANRE	AF-A0A0R4IF81-F1	SI:DKEY-19B23.12
8 days, 23:00:00	cxgp-A	8	3.3	126	940	10	DANRE	AF-A0A2R8QF56-F1	SECRETORY CARRIER-ASSOCIATED MEMBRANE PROTEIN
9 days, 0:00:00	co26-A	8	3.3	114	1473	5	DANRE	AF-A0A0G2KI21-F1	UNCHARACTERIZED PROTEIN
9 days, 1:00:00	cpq2-A	8	3.7	116	299	2	DANRE	AF-A0A2R8QAK8-F1	FORMIN 2B
9 days, 2:00:00	cpe6-A	7.9	4.1	101	212	9	DANRE	AF-A0A0R4IFM6-F1	SOLUTE CARRIER FAMILY 30 MEMBER 8
9 days, 3:00:00	ctjd-A	7.9	3.6	95	730	6	DANRE	AF-A0A0R4IZ84-F1	SMG6 NONSENSE MEDIATED MRNA DECAY FACTOR
9 days, 4:00:00	csxn-A	7.9	2.9	108	171	9	DANRE	AF-A0A0G2KJ86-F1	CLARIN 3
9 days, 5:00:00	c2oi-A	7.9	3.2	112	699	13	DANRE	AF-A0A0G2KKE8-F1	SH3 DOMAIN-CONTAINING PROTEIN
9 days, 6:00:00	cwjz-A	7.9	3.4	111	251	7	DANRE	AF-A0A2R8PY22-F1	CLAUDIN
9 days, 7:00:00	cs60-A	7.9	3.5	123	769	9	DANRE	AF-A0A0R4IE18-F1	UNC-51-LIKE KINASE 3
9 days, 8:00:00	cx8q-A	7.9	2.9	124	1093	10	DANRE	AF-A0A2R8Q628-F1	UNCHARACTERIZED PROTEIN
9 days, 9:00:00	cx06-A	7.9	3.7	112	544	8	DANRE	AF-A0A2R8QM37-F1	UNCHARACTERIZED PROTEIN
9 days, 10:00:00	c1zl-A	7.8	3.6	109	175	5	DANRE	AF-A0A286YAR8-F1	RHO/RAC GUANINE NUCLEOTIDE EXCHANGE FACTOR (GE
9 days, 11:00:00	c04s-A	7.8	3.1	95	2207	6	DANRE	AF-A0A2R8S0B7-F1	BRCA1-INTERACTING PROTEIN C-TERMINAL HELICASE
9 days, 12:00:00	c192-A	7.8	3.1	115	630	3	DANRE	AF-A0A0R4IBM4-F1	SI:CH73-345F18.3
9 days, 13:00:00	c49e-A	7.8	3.3	119	606	7	DANRE	AF-A0A0R4IZC2-F1	SYNAPTOSOME-ASSOCIATED PROTEIN 91A
9 days, 14:00:00	cuxm-A	7.8	3.2	105	243	4	DANRE	AF-A0A2R8Q922-F1	CLAUDIN
9 days, 15:00:00	ctny-A	7.8	3.1	116	718	9	DANRE	AF-A0A2R8QV90-F1	DH DOMAIN-CONTAINING PROTEIN
9 days, 16:00:00	c1t2-A	7.8	3.3	116	405	6	DANRE	AF-A0A0R4ISJ1-F1	CLAUDIN DOMAIN-CONTAINING 1A
9 days, 17:00:00	cw4f-A	7.8	3.4	112	165	3	DANRE	AF-A0A2R8RXW2-F1	KINASE SUPPRESSOR OF RAS 1A
9 days, 18:00:00	cz3w-A	7.8	4	119	757	7	DANRE	AF-A0A2R8PZN9-F1	UNCHARACTERIZED PROTEIN
9 days, 19:00:00	cn7x-A	7.8	3.1	117	242	5	DANRE	AF-A0A2R8QA33-F1	UNCHARACTERIZED PROTEIN
9 days, 20:00:00	co9r-A	7.8	4.2	121	267	6	DANRE	AF-Q6DEG1-F1	GAP JUNCTION PROTEIN
9 days, 21:00:00	cy4o-A	7.8	3.1	104	513	4	DANRE	AF-A0A2R8QKA2-F1	UNCHARACTERIZED PROTEIN
9 days, 22:00:00	c57i-A	7.8	2.9	117	247	4	DANRE	AF-A0A2R8Q6P7-F1	DIACYLGLYCEROL KINASE DELTA
9 days, 23:00:00	cxaj-A	7.8	4.2	122	474	6	DANRE	AF-A0A0R4IBE3-F1	SPECTRIN REPEAT-CONTAINING, NUCLEAR ENVELOPE 2
10 days, 0:00:00	c0ni-A	7.7	3.4	112	155	5	DANRE	AF-A0A2R8RTK1-F1	LHFPL TETRASPAN SUBFAMILY MEMBER 4A
10 days, 1:00:00	cwua-A	7.7	3.2	107	157	4	DANRE	AF-A0A0R4IAS2-F1	PERIPLAKIN
10 days, 2:00:00	c3tf-A	7.7	3.7	119	185	3	DANRE	AF-A0A0R4IRY4-F1	RHO GUANINE NUCLEOTIDE EXCHANGE FACTOR (GEF) 1
10 days, 3:00:00	c2v2-A	7.7	3.4	116	557	14	DANRE	AF-A0A2R8Q5Y9-F1	GAP JUNCTION PROTEIN
10 days, 4:00:00	cu9y-A	7.7	3.3	116	409	7	DANRE	AF-A0A2R8QLL1-F1	NEPHRONOPHTHISIS 1
10 days, 5:00:00	cza1-A	7.7	3.6	118	412	11	DANRE	AF-A0A0R4IQD5-F1	RHO GUANINE NUCLEOTIDE EXCHANGE FACTOR (GEF) 1
10 days, 6:00:00	c1j8-A	7.7	3.7	100	750	6	DANRE	AF-A0A2R8QFV3-F1	A KINASE (PRKA) ANCHOR PROTEIN 6
10 days, 7:00:00	c5om-A	7.7	3.2	118	221	2	DANRE	AF-A0A0R4IZD8-F1	ANGIOTENSIN II RECEPTOR-ASSOCIATED PROTEIN
10 days, 8:00:00	c43y-A	7.7	3.6	118	288	8	DANRE	AF-A0A0G2KYS3-F1	CLAUDIN
10 days, 9:00:00	cold-A	7.7	3.2	118	215	3	DANRE	AF-A0A2R8Q0P2-F1	UNCHARACTERIZED PROTEIN
10 days, 10:00:00	cqwe-A	7.7	3	117	374	5	DANRE	AF-A0A0R4IVR8-F1	SI:CH1073-268J14.1
10 days, 11:00:00	csm4-A	7.7	4.1	94	1754	13	DANRE	AF-A0A286Y9S9-F1	TIAM RAC1-ASSOCIATED GEF 2A
10 days, 12:00:00	cwid-A	7.7	4	113	207	4	DANRE	AF-A0A2R8QQ76-F1	SI:DKEY-30C15.13
10 days, 13:00:00	c4ix-A	7.7	3	121	1419	7	DANRE	AF-A0A0R4IR49-F1	SI:CH211-165E15.1
10 days, 14:00:00	cxy5-A	7.7	3.3	126	799	9	DANRE	AF-A0A2R8Q8D5-F1	MEMBRANE-SPANNING 4-DOMAINS, SUBFAMILY A, MEMB
10 days, 15:00:00	cvga-A	7.7	3.3	125	302	7	DANRE	AF-A0A0R4IY33-F1	TARGET OF MYB1 MEMBRANE-TRAFFICKING PROTEIN
10 days, 16:00:00	cvk3-A	7.7	3.8	121	471	7	DANRE	AF-A0A0G2KF42-F1	UNCHARACTERIZED PROTEIN
10 days, 17:00:00	c1rg-A	7.7	3.7	119	422	5	DANRE	AF-A0A0R4IJ07-F1	ELONGATOR COMPLEX PROTEIN 1
10 days, 18:00:00	cx5d-A	7.7	2.9	123	958	9	DANRE	AF-A0A2R8QFM9-F1	UNCHARACTERIZED PROTEIN
10 days, 19:00:00	cvzn-A	7.7	3.2	112	253	10	DANRE	AF-A0A0R4IR80-F1	PROTEIN-SERINE/THREONINE KINASE
10 days, 20:00:00	cq3h-A	7.7	3.8	120	409	11	DANRE	AF-A0A2R8RKH5-F1	SYNTAXIN 6
10 days, 21:00:00	czcd-A	7.7	4	103	437	9	DANRE	AF-A0A2R8RHL8-F1	KALIRIN RHOGEF KINASE B
10 days, 22:00:00	c1si-A	7.6	3.2	104	238	9	DANRE	AF-A0A2R8QMA3-F1	PROTEIN-SERINE/THREONINE KINASE
10 days, 23:00:00	c0es-A	7.6	3.4	116	301	4	DANRE	AF-A0A2R8QUF2-F1	SI:CH211-137I24.10
11 days, 0:00:00	cxeu-A	7.6	3.1	87	224	5	DANRE	AF-A0A2R8QSC2-F1	UNCHARACTERIZED PROTEIN
11 days, 1:00:00	cuxn-A	7.6	2.9	117	247	5	DANRE	AF-A0A0R4IDZ8-F1	TALIN 1
11 days, 2:00:00	c157-A	7.6	3	88	669	7	DANRE	AF-A0A2R8Q819-F1	SI:DKEY-16N15.6
11 days, 3:00:00	cult-A	7.6	3.1	95	543	6	DANRE	AF-A0A0R4INK7-F1	SI:CH211-11C3.12
11 days, 4:00:00	cr8h-A	7.6	3.2	117	917	8	DANRE	AF-A0A0G2L1F5-F1	SPECTRIN BETA CHAIN
11 days, 5:00:00	cr7g-A	7.6	3	119	911	8	DANRE	AF-A0A0R4IC81-F1	ATP-BINDING CASSETTE, SUB-FAMILY C (CFTR/MRP),
11 days, 6:00:00	ctfj-A	7.6	3	113	1290	7	DANRE	AF-A0A2R8QCL8-F1	UNCHARACTERIZED PROTEIN
11 days, 7:00:00	cn0k-A	7.5	2.9	98	1752	4	DANRE	AF-A0A0R4IRK7-F1	SI:BUSM1-52I16.2
11 days, 8:00:00	c42w-A	7.5	3.4	119	216	3	DANRE	AF-A0A0R4IK42-F1	DH DOMAIN-CONTAINING PROTEIN
11 days, 9:00:00	cukv-A	7.5	3.4	121	173	7	DANRE	AF-A0A2R8PX02-F1	CYTOPLASMIC FMR1-INTERACTING PROTEIN
11 days, 10:00:00	c08o-A	7.5	3.3	86	225	8	DANRE	AF-A0A2R8QK68-F1	CLAUDIN
11 days, 11:00:00	ct2l-A	7.5	3.5	93	2174	3	DANRE	AF-A0A2R8Q3N3-F1	RHO/RAC GUANINE NUCLEOTIDE EXCHANGE FACTOR (GE
11 days, 12:00:00	csrz-A	7.5	3.2	112	170	6	DANRE	AF-A0A0R4ILP5-F1	FYVE, RHOGEF AND PH DOMAIN-CONTAINING 4A
11 days, 13:00:00	cy5w-A	7.5	3	116	201	11	DANRE	AF-A0A286YB77-F1	UNCHARACTERIZED PROTEIN
11 days, 14:00:00	cx4v-A	7.5	3.4	120	1024	4	DANRE	AF-A0A2R8Q812-F1	TRANSMEMBRANE PROTEIN 235
11 days, 15:00:00	crkb-A	7.5	3.2	117	209	3	DANRE	AF-A0A286YA66-F1	PIEZO DOMAIN-CONTAINING PROTEIN
11 days, 16:00:00	c3jt-A	7.5	3.4	120	224	4	DANRE	AF-A0A140LFW4-F1	CERAMIDE SYNTHASE 3A
11 days, 17:00:00	csjl-A	7.5	3.1	121	1357	6	DANRE	AF-A0A2R8Q1V1-F1	SPECTRIN, BETA, NON-ERYTHROCYTIC 4B
11 days, 18:00:00	c1h7-A	7.4	3.5	104	167	4	DANRE	AF-A0A2R8Q3Y2-F1	MUCOLIPIN 3A
11 days, 19:00:00	c54i-A	7.4	3.7	97	434	6	DANRE	AF-A0A2R8PWT4-F1	GSG1-LIKE 2A
11 days, 20:00:00	csjj-A	7.4	3.1	107	161	7	DANRE	AF-A0A2R8QD21-F1	QUATTRO
11 days, 21:00:00	cx5c-A	7.4	3.3	110	162	4	DANRE	AF-A0A286Y8W8-F1	VAV 2 GUANINE NUCLEOTIDE EXCHANGE FACTOR
11 days, 22:00:00	czoi-A	7.4	3	93	2480	9	DANRE	AF-A0A0G2KUC6-F1	SAM DOMAIN-CONTAINING PROTEIN
11 days, 23:00:00	czrf-A	7.4	3.6	93	908	10	DANRE	AF-A0A2R8QDW2-F1	SI:DKEY-35M8.1
12 days, 0:00:00	ct17-A	7.4	3.8	104	506	8	DANRE	AF-A0A2R8QE69-F1	GSG1-LIKE 2B
12 days, 1:00:00	cwys-A	7.4	2.7	113	427	8	DANRE	AF-A0A0R4IDN1-F1	LAMININ, BETA 1A
12 days, 2:00:00	cu33-A	7.4	3.3	99	2622	3	DANRE	AF-A0A2R8QQQ9-F1	WD_REPEATS_REGION DOMAIN-CONTAINING PROTEIN
12 days, 3:00:00	cuif-A	7.4	3.1	123	252	7	DANRE	AF-A0A2R8S075-F1	UNCHARACTERIZED PROTEIN
12 days, 4:00:00	c4cu-A	7.4	3.2	120	172	3	DANRE	AF-A0A0R4IF81-F1	SI:DKEY-19B23.12
12 days, 5:00:00	cvf0-A	7.4	3.4	118	173	6	DANRE	AF-A0A2R8QF56-F1	SECRETORY CARRIER-ASSOCIATED MEMBRANE PROTEIN
12 days, 6:00:00	csae-A	7.4	4.4	125	341	4	DANRE	AF-A0A0G2KI21-F1	UNCHARACTERIZED PROTEIN
12 days, 7:00:00	ctct-A	7.4	2.9	119	238	6	DANRE	AF-A0A2R8QAK8-F1	FORMIN 2B
12 days, 8:00:00	cr0e-A	7.4	3.3	109	1671	7	DANRE	AF-A0A0R4IFM6-F1	SOLUTE CARRIER FAMILY 30 MEMBER 8
12 days, 9:00:00	c53f-A	7.3	3.5	91	205	9	DANRE	AF-A0A0R4IZ84-F1	SMG6 NONSENSE MEDIATED MRNA DECAY FACTOR
12 days, 10:00:00	cwi7-A	7.3	3.7	105	1850	9	DANRE	AF-A0A0G2KJ86-F1	CLARIN 3
12 days, 11:00:00	c3m3-A	7.3	3.2	118	211	3	DANRE	AF-A0A0G2KKE8-F1	SH3 DOMAIN-CONTAINING PROTEIN
12 days, 12:00:00	cx4m-A	7.3	3.7	99	524	10	DANRE	AF-A0A2R8PY22-F1	CLAUDIN
12 days, 13:00:00	c1mm-A	7.3	3.3	115	221	9	DANRE	AF-A0A0R4IE18-F1	UNC-51-LIKE KINASE 3
12 days, 14:00:00	cr0r-A	7.3	2.9	119	766	13	DANRE	AF-A0A2R8Q628-F1	UNCHARACTERIZED PROTEIN
12 days, 15:00:00	cojl-A	7.3	3.1	113	211	6	DANRE	AF-A0A2R8QM37-F1	UNCHARACTERIZED PROTEIN
12 days, 16:00:00	cp0i-A	7.3	3	90	680	8	DANRE	AF-A0A286YAR8-F1	RHO/RAC GUANINE NUCLEOTIDE EXCHANGE FACTOR (GE
12 days, 17:00:00	c2s3-A	7.3	2.9	119	305	8	DANRE	AF-A0A2R8S0B7-F1	BRCA1-INTERACTING PROTEIN C-TERMINAL HELICASE
12 days, 18:00:00	ct1w-A	7.3	3.8	117	422	9	DANRE	AF-A0A0R4IBM4-F1	SI:CH73-345F18.3
12 days, 19:00:00	cx4i-A	7.3	3.5	93	454	6	DANRE	AF-A0A0R4IZC2-F1	SYNAPTOSOME-ASSOCIATED PROTEIN 91A
12 days, 20:00:00	c3i5-A	7.3	3	101	303	10	DANRE	AF-A0A2R8Q922-F1	CLAUDIN
12 days, 21:00:00	c0yr-A	7.3	3.3	116	237	9	DANRE	AF-A0A2R8QV90-F1	DH DOMAIN-CONTAINING PROTEIN
12 days, 22:00:00	c1zg-A	7.3	3.2	119	935	8	DANRE	AF-A0A0R4ISJ1-F1	CLAUDIN DOMAIN-CONTAINING 1A
12 days, 23:00:00	cujm-A	7.3	3.3	118	538	8	DANRE	AF-A0A2R8RXW2-F1	KINASE SUPPRESSOR OF RAS 1A
13 days, 0:00:00	coxr-A	7.2	3.4	105	251	6	DANRE	AF-A0A2R8PZN9-F1	UNCHARACTERIZED PROTEIN
13 days, 1:00:00	cxq3-A	7.2	3.2	115	221	5	DANRE	AF-A0A2R8QA33-F1	UNCHARACTERIZED PROTEIN
13 days, 2:00:00	crie-A	7.2	3.5	98	1311	6	DANRE	AF-A0A0R4IJ07-F1	ELONGATOR COMPLEX PROTEIN 1
13 days, 3:00:00	cxx1-A	7.2	3.2	106	249	6	DANRE	AF-A0A2R8QFM9-F1	UNCHARACTERIZED PROTEIN
13 days, 4:00:00	cpbf-A	7.2	3.5	104	239	11	DANRE	AF-A0A0R4IR80-F1	PROTEIN-SERINE/THREONINE KINASE
13 days, 5:00:00	c2gj-A	7.2	3.7	115	1507	7	DANRE	AF-A0A2R8RKH5-F1	SYNTAXIN 6
13 days, 6:00:00	cuha-A	7.2	3.8	96	1588	10	DANRE	AF-A0A2R8RHL8-F1	KALIRIN RHOGEF KINASE B
13 days, 7:00:00	cqn6-A	7.2	4.1	121	391	7	DANRE	AF-A0A2R8QMA3-F1	PROTEIN-SERINE/THREONINE KINASE
13 days, 8:00:00	cudw-A	7.1	3.4	121	228	11	DANRE	AF-A0A2R8QUF2-F1	SI:CH211-137I24.10
13 days, 9:00:00	cvfd-A	7.1	2.9	99	794	4	DANRE	AF-A0A2R8QSC2-F1	UNCHARACTERIZED PROTEIN
13 days, 10:00:00	c3p7-A	7.1	3.4	106	211	11	DANRE	AF-A0A0R4IDZ8-F1	TALIN 1
13 days, 11:00:00	c5xw-A	7.1	3.3	116	406	6	DANRE	AF-A0A2R8Q819-F1	SI:DKEY-16N15.6
13 days, 12:00:00	cnmh-A	7.1	3.1	106	203	9	DANRE	AF-A0A0R4INK7-F1	SI:CH211-11C3.12
13 days, 13:00:00	co23-A	7.1	3.1	90	1412	6	DANRE	AF-A0A0G2L1F5-F1	SPECTRIN BETA CHAIN
13 days, 14:00:00	cokg-A	7.1	2.9	91	256	10	DANRE	AF-A0A0R4IC81-F1	ATP-BINDING CASSETTE, SUB-FAMILY C (CFTR/MRP),
13 days, 15:00:00	cto8-A	7.1	3.1	96	2306	9	DANRE	AF-A0A2R8QCL8-F1	UNCHARACTERIZED PROTEIN
13 days, 16:00:00	c1r7-A	7.1	3.2	115	405	6	DANRE	AF-A0A0R4IRK7-F1	SI:BUSM1-52I16.2
13 days, 17:00:00	c466-A	7.1	3.3	96	1197	9	DANRE	AF-A0A0R4IK42-F1	DH DOMAIN-CONTAINING PROTEIN
13 days, 18:00:00	c4gb-A	7.1	4.1	112	173	7	DANRE	AF-A0A2R8PX02-F1	CYTOPLASMIC FMR1-INTERACTING PROTEIN
13 days, 19:00:00	cw8s-A	7.1	3.2	120	202	11	DANRE	AF-A0A2R8QK68-F1	CLAUDIN
13 days, 20:00:00	cwr1-A	7	3.2	112	1548	8	DANRE	AF-A0A2R8Q3N3-F1	RHO/RAC GUANINE NUCLEOTIDE EXCHANGE FACTOR (GE
13 days, 21:00:00	cn3t-A	7	3.3	106	355	5	DANRE	AF-A0A0R4ILP5-F1	FYVE, RHOGEF AND PH DOMAIN-CONTAINING 4A
13 days, 22:00:00	cze1-A	7	3.2	100	2656	3	DANRE	AF-A0A286YB77-F1	UNCHARACTERIZED PROTEIN
13 days, 23:00:00	czn9-A	7	3.2	118	207	7	DANRE	AF-A0A2R8Q812-F1	TRANSMEMBRANE PROTEIN 235
14 days, 0:00:00	ct2g-A	7	3.4	119	237	8	DANRE	AF-A0A286YA66-F1	PIEZO DOMAIN-CONTAINING PROTEIN
14 days, 1:00:00	cq3x-A	7	3.2	117	210	9	DANRE	AF-A0A140LFW4-F1	CERAMIDE SYNTHASE 3A
14 days, 2:00:00	cnxh-A	7	2.8	108	167	5	DANRE	AF-A0A2R8Q1V1-F1	SPECTRIN, BETA, NON-ERYTHROCYTIC 4B
14 days, 3:00:00	c5l9-A	7	3.2	113	205	4	DANRE	AF-A0A2R8Q3Y2-F1	MUCOLIPIN 3A
14 days, 4:00:00	czwi-A	7	3.4	124	826	7	DANRE	AF-A0A2R8PWT4-F1	GSG1-LIKE 2A
14 days, 5:00:00	cyom-A	7	3.7	100	242	9	DANRE	AF-A0A2R8QD21-F1	QUATTRO
14 days, 6:00:00	cuhh-A	7	3.6	121	299	11	DANRE	AF-A0A286Y8W8-F1	VAV 2 GUANINE NUCLEOTIDE EXCHANGE FACTOR
14 days, 7:00:00	c2er-A	6.9	3.2	109	230	6	DANRE	AF-A0A0G2KUC6-F1	SAM DOMAIN-CONTAINING PROTEIN
14 days, 8:00:00	crm7-A	6.9	3	103	1722	6	DANRE	AF-A0A2R8QDW2-F1	SI:DKEY-35M8.1
14 days, 9:00:00	cuiw-A	6.9	4	95	714	7	DANRE	AF-A0A2R8QE69-F1	GSG1-LIKE 2B
14 days, 10:00:00	cyap-A	6.9	3.2	120	2544	9	DANRE	AF-A0A0R4IDN1-F1	LAMININ, BETA 1A
14 days, 11:00:00	csxm-A	6.9	3.6	114	338	6	DANRE	AF-A0A2R8QQQ9-F1	WD_REPEATS_REGION DOMAIN-CONTAINING PROTEIN
14 days, 12:00:00	c0hu-A	6.9	3.5	118	197	6	DANRE	AF-A0A2R8S075-F1	UNCHARACTERIZED PROTEIN
14 days, 13:00:00	cnv1-A	6.9	2.9	84	103	8	DANRE	AF-A0A0R4IF81-F1	SI:DKEY-19B23.12
14 days, 14:00:00	c4xi-A	6.9	3.5	117	253	7	DANRE	AF-A0A2R8QF56-F1	SECRETORY CARRIER-ASSOCIATED MEMBRANE PROTEIN
14 days, 15:00:00	cnsh-A	6.9	3.4	111	277	5	DANRE	AF-A0A0G2KI21-F1	UNCHARACTERIZED PROTEIN
14 days, 16:00:00	cy01-A	6.9	3.2	116	341	8	DANRE	AF-A0A2R8QAK8-F1	FORMIN 2B
14 days, 17:00:00	cqpi-A	6.9	3	93	2272	1	DANRE	AF-A0A0R4IFM6-F1	SOLUTE CARRIER FAMILY 30 MEMBER 8
14 days, 18:00:00	c0s6-A	6.9	3.4	116	1518	7	DANRE	AF-A0A0R4IZ84-F1	SMG6 NONSENSE MEDIATED MRNA DECAY FACTOR
14 days, 19:00:00	cu03-A	6.9	3.1	110	1600	7	DANRE	AF-A0A0G2KJ86-F1	CLARIN 3
14 days, 20:00:00	c4et-A	6.9	3.4	121	196	6	DANRE	AF-A0A0G2KKE8-F1	SH3 DOMAIN-CONTAINING PROTEIN
14 days, 21:00:00	czfk-A	6.9	3.1	96	2059	9	DANRE	AF-A0A2R8PY22-F1	CLAUDIN
14 days, 22:00:00	cp3k-A	6.8	4.1	85	113	5	DANRE	AF-A0A0R4IE18-F1	UNC-51-LIKE KINASE 3
14 days, 23:00:00	c5xu-A	6.8	3.3	114	221	4	DANRE	AF-A0A2R8Q628-F1	UNCHARACTERIZED PROTEIN
15 days, 0:00:00	c5vq-A	6.8	3.2	86	721	13	DANRE	AF-A0A2R8QM37-F1	UNCHARACTERIZED PROTEIN
15 days, 1:00:00	cvo8-A	6.8	3.7	114	400	6	DANRE	AF-A0A286YAR8-F1	RHO/RAC GUANINE NUCLEOTIDE EXCHANGE FACTOR (GE
15 days, 2:00:00	cxp2-A	6.8	3.5	103	346	9	DANRE	AF-A0A2R8S0B7-F1	BRCA1-INTERACTING PROTEIN C-TERMINAL HELICASE
15 days, 3:00:00	c4c1-A	6.8	4.1	96	2391	9	DANRE	AF-A0A0R4IBM4-F1	SI:CH73-345F18.3
15 days, 4:00:00	cxb5-A	6.8	2.8	118	283	8	DANRE	AF-A0A0R4IZC2-F1	SYNAPTOSOME-ASSOCIATED PROTEIN 91A
15 days, 5:00:00	cvtp-A	6.8	3.6	119	284	9	DANRE	AF-A0A2R8Q922-F1	CLAUDIN
15 days, 6:00:00	c6ca-A	6.8	2.9	105	152	9	DANRE	AF-A0A2R8QV90-F1	DH DOMAIN-CONTAINING PROTEIN
15 days, 7:00:00	c0fv-A	6.8	3.5	97	492	8	DANRE	AF-A0A0R4ISJ1-F1	CLAUDIN DOMAIN-CONTAINING 1A
15 days, 8:00:00	c3xl-A	6.8	3.4	117	222	2	DANRE	AF-A0A2R8RXW2-F1	KINASE SUPPRESSOR OF RAS 1A
15 days, 9:00:00	c0q6-A	6.8	3.9	101	632	8	DANRE	AF-A0A2R8PZN9-F1	UNCHARACTERIZED PROTEIN
15 days, 10:00:00	czp8-A	6.8	3.4	116	316	3	DANRE	AF-A0A2R8QA33-F1	UNCHARACTERIZED PROTEIN
15 days, 11:00:00	c533-A	6.8	3	103	1741	4	DANRE	AF-F1R0Z9-F1	INTERSECTIN 2B
15 days, 12:00:00	cyzf-A	6.8	2.7	95	617	5	DANRE	AF-A0A0R4IK42-F1	DH DOMAIN-CONTAINING PROTEIN
15 days, 13:00:00	ct3n-A	6.8	3.3	109	2102	6	DANRE	AF-A0A2R8PX02-F1	CYTOPLASMIC FMR1-INTERACTING PROTEIN
15 days, 14:00:00	cx4k-A	6.8	3.3	114	209	7	DANRE	AF-A0A2R8QK68-F1	CLAUDIN
15 days, 15:00:00	crp1-A	6.8	3.5	118	225	3	DANRE	AF-A0A2R8Q3N3-F1	RHO/RAC GUANINE NUCLEOTIDE EXCHANGE FACTOR (GE
15 days, 16:00:00	cr2w-A	6.7	3.1	99	293	7	DANRE	AF-A0A0R4ILP5-F1	FYVE, RHOGEF AND PH DOMAIN-CONTAINING 4A
15 days, 17:00:00	cz6e-A	6.7	3.8	114	587	4	DANRE	AF-A0A286YB77-F1	UNCHARACTERIZED PROTEIN
15 days, 18:00:00	cu36-A	6.7	3	87	1254	7	DANRE	AF-A0A2R8Q812-F1	TRANSMEMBRANE PROTEIN 235
15 days, 19:00:00	couh-A	6.7	3.3	102	511	7	DANRE	AF-A0A286YA66-F1	PIEZO DOMAIN-CONTAINING PROTEIN
15 days, 20:00:00	c1s0-A	6.7	3.2	118	329	7	DANRE	AF-A0A140LFW4-F1	CERAMIDE SYNTHASE 3A
15 days, 21:00:00	c3ok-A	6.7	3.3	118	369	5	DANRE	AF-A0A2R8Q1V1-F1	SPECTRIN, BETA, NON-ERYTHROCYTIC 4B
15 days, 22:00:00	cvij-A	6.7	3	102	303	10	DANRE	AF-A0A2R8Q3Y2-F1	MUCOLIPIN 3A
15 days, 23:00:00	cnr6-A	6.7	4	106	620	6	DANRE	AF-A0A2R8PWT4-F1	GSG1-LIKE 2A
16 days, 0:00:00	cq9a-A	6.7	3.1	112	208	3	DANRE	AF-A0A2R8QD21-F1	QUATTRO
16 days, 1:00:00	cu7v-A	6.7	4.2	120	394	8	DANRE	AF-A0A286Y8W8-F1	VAV 2 GUANINE NUCLEOTIDE EXCHANGE FACTOR
16 days, 2:00:00	c2mt-A	6.7	3.5	114	247	3	DANRE	AF-A0A0G2KUC6-F1	SAM DOMAIN-CONTAINING PROTEIN
16 days, 3:00:00	cxet-A	6.7	3.1	105	173	5	DANRE	AF-A0A2R8QDW2-F1	SI:DKEY-35M8.1
16 days, 4:00:00	cyza-A	6.7	2.9	125	294	9	DANRE	AF-A0A2R8QE69-F1	GSG1-LIKE 2B
16 days, 5:00:00	cxmv-A	6.7	3.7	118	1567	8	DANRE	AF-A0A0R4IDN1-F1	LAMININ, BETA 1A
16 days, 6:00:00	cyyj-A	6.7	3.3	116	232	2	DANRE	AF-A0A2R8QQQ9-F1	WD_REPEATS_REGION DOMAIN-CONTAINING PROTEIN
16 days, 7:00:00	coza-A	6.7	2.9	120	902	10	DANRE	AF-A0A2R8S075-F1	UNCHARACTERIZED PROTEIN
16 days, 8:00:00	csis-A	6.6	3.2	103	728	6	DANRE	AF-A0A0R4IF81-F1	SI:DKEY-19B23.12
16 days, 9:00:00	cnmd-A	6.6	3.3	116	196	3	DANRE	AF-A0A2R8QF56-F1	SECRETORY CARRIER-ASSOCIATED MEMBRANE PROTEIN
16 days, 10:00:00	cpj4-A	6.6	4.2	118	241	5	DANRE	AF-A0A0G2KI21-F1	UNCHARACTERIZED PROTEIN
16 days, 11:00:00	c0fj-A	6.6	3.8	95	321	6	DANRE	AF-A0A2R8QAK8-F1	FORMIN 2B
16 days, 12:00:00	cu57-A	6.6	3.2	113	214	4	DANRE	AF-A0A0R4IFM6-F1	SOLUTE CARRIER FAMILY 30 MEMBER 8
16 days, 13:00:00	co0p-A	6.6	3.5	117	256	4	DANRE	AF-A0A0R4IZ84-F1	SMG6 NONSENSE MEDIATED MRNA DECAY FACTOR
16 days, 14:00:00	coj4-A	6.6	3.1	93	2357	5	DANRE	AF-A0A0G2KJ86-F1	CLARIN 3
16 days, 15:00:00	cyjq-A	6.6	3.6	118	217	5	DANRE	AF-A0A0G2KKE8-F1	SH3 DOMAIN-CONTAINING PROTEIN
16 days, 16:00:00	cr8c-A	6.6	3.7	85	715	4	DANRE	AF-A0A2R8PY22-F1	CLAUDIN
16 days, 17:00:00	cr1m-A	6.6	4.1	122	304	7	DANRE	AF-A0A0R4IE18-F1	UNC-51-LIKE KINASE 3
16 days, 18:00:00	c5b3-A	6.6	3.7	117	434	5	DANRE	AF-A0A2R8Q628-F1	UNCHARACTERIZED PROTEIN
16 days, 19:00:00	cres-A	6.6	3.7	104	1353	3	DANRE	AF-A0A2R8QM37-F1	UNCHARACTERIZED PROTEIN
16 days, 20:00:00	cx5p-A	6.6	3.2	109	209	4	DANRE	AF-A0A286YAR8-F1	RHO/RAC GUANINE NUCLEOTIDE EXCHANGE FACTOR (GE
16 days, 21:00:00	c2ny-A	6.6	3.2	115	380	6	DANRE	AF-A0A2R8S0B7-F1	BRCA1-INTERACTING PROTEIN C-TERMINAL HELICASE
16 days, 22:00:00	csdp-A	6.6	3.3	106	236	8	DANRE	AF-A0A0R4IBM4-F1	SI:CH73-345F18.3
16 days, 23:00:00	c0v0-A	6.6	3.5	104	221	6	DANRE	AF-A0A0R4IZC2-F1	SYNAPTOSOME-ASSOCIATED PROTEIN 91A
17 days, 0:00:00	crr9-A	6.6	3.5	102	256	12	DANRE	AF-A0A2R8Q922-F1	CLAUDIN
17 days, 1:00:00	cqob-A	6.5	3.2	90	595	6	DANRE	AF-A0A2R8QV90-F1	DH DOMAIN-CONTAINING PROTEIN
17 days, 2:00:00	cwub-A	6.5	3.6	99	541	5	DANRE	AF-A0A0R4ISJ1-F1	CLAUDIN DOMAIN-CONTAINING 1A
17 days, 3:00:00	cpuw-A	6.5	3.4	113	297	5	DANRE	AF-A0A2R8RXW2-F1	KINASE SUPPRESSOR OF RAS 1A
17 days, 4:00:00	c3ct-A	6.5	3	86	1989	9	DANRE	AF-A0A2R8PZN9-F1	UNCHARACTERIZED PROTEIN
17 days, 5:00:00	cqah-A	6.5	3.7	118	475	9	DANRE	AF-A0A2R8QA33-F1	UNCHARACTERIZED PROTEIN
17 days, 6:00:00	c0d2-A	6.5	3.6	117	289	6	DANRE	AF-Q8UUT0-F1	DMGAMMA1
17 days, 7:00:00	cod5-A	6.5	3.5	100	1418	9	DANRE	AF-E7F1Y0-F1	SI:CH211-278A6.1
17 days, 8:00:00	c4ef-A	6.5	3.7	99	347	9	DANRE	AF-F1QIQ6-F1	SYNTAXIN 5A,-LIKE
17 days, 9:00:00	c15b-A	6.5	3.3	112	210	4	DANRE	AF-F1QVR6-F1	CLAUDIN
17 days, 10:00:00	cpbd-A	6.5	3.2	114	210	4	DANRE	AF-Q561T6-F1	CLAUDIN
17 days, 11:00:00	c54t-A	6.5	3.7	115	554	5	DANRE	AF-F1QJS5-F1	OTOPETRIN 2
17 days, 12:00:00	cvac-A	6.5	2.6	76	258	11	DANRE	AF-Q7ZTY7-F1	VESICLE TRANSPORT PROTEIN USE1
17 days, 13:00:00	cp3c-A	6.5	4.2	120	253	7	DANRE	AF-F6PCI4-F1	CYTOCHROME B-561
17 days, 14:00:00	cr6j-A	6.5	3.4	116	215	3	DANRE	AF-Q6NUZ6-F1	CLAUDIN
17 days, 15:00:00	cv9s-A	6.5	3.7	116	565	8	DANRE	AF-E7FAM0-F1	RHO GUANINE NUCLEOTIDE EXCHANGE FACTOR (GEF) 10-L
17 days, 16:00:00	cwst-A	6.4	2.8	99	875	9	DANRE	AF-A0A286Y8W8-F1	VAV 2 GUANINE NUCLEOTIDE EXCHANGE FACTOR
17 days, 17:00:00	cobj-A	6.4	2.9	97	1612	5	DANRE	AF-A0A0G2KUC6-F1	SAM DOMAIN-CONTAINING PROTEIN
17 days, 18:00:00	cslq-A	6.4	10.8	110	1995	6	DANRE	AF-A0A2R8QDW2-F1	SI:DKEY-35M8.1
17 days, 19:00:00	c0it-A	6.4	3.1	112	229	3	DANRE	AF-A0A2R8QE69-F1	GSG1-LIKE 2B
17 days, 20:00:00	cw2s-A	6.4	3.1	94	1310	6	DANRE	AF-A0A0R4IDN1-F1	LAMININ, BETA 1A
17 days, 21:00:00	cqe9-A	6.4	3.2	116	226	4	DANRE	AF-A0A2R8QQQ9-F1	WD_REPEATS_REGION DOMAIN-CONTAINING PROTEIN
17 days, 22:00:00	cut3-A	6.4	3.3	121	303	7	DANRE	AF-A0A2R8S075-F1	UNCHARACTERIZED PROTEIN
17 days, 23:00:00	cnkb-A	6.4	4.2	94	1785	9	DANRE	AF-A0A0R4IF81-F1	SI:DKEY-19B23.12
18 days, 0:00:00	crj2-A	6.4	3.8	117	238	6	DANRE	AF-A0A2R8QF56-F1	SECRETORY CARRIER-ASSOCIATED MEMBRANE PROTEIN
18 days, 1:00:00	cu21-A	6.4	3.7	99	232	6	DANRE	AF-A0A0G2KI21-F1	UNCHARACTERIZED PROTEIN
18 days, 2:00:00	c03z-A	6.4	3.4	119	233	3	DANRE	AF-A0A2R8QAK8-F1	FORMIN 2B
18 days, 3:00:00	cpcy-A	6.4	4.2	80	1414	10	DANRE	AF-A0A0R4IFM6-F1	SOLUTE CARRIER FAMILY 30 MEMBER 8
18 days, 4:00:00	cwgk-A	6.4	3.8	111	168	5	DANRE	AF-A0A0R4IZ84-F1	SMG6 NONSENSE MEDIATED MRNA DECAY FACTOR
18 days, 5:00:00	cpvd-A	6.4	3.2	111	206	5	DANRE	AF-A0A0G2KJ86-F1	CLARIN 3
18 days, 6:00:00	cwx7-A	6.4	2.8	98	847	6	DANRE	AF-A0A0G2KKE8-F1	SH3 DOMAIN-CONTAINING PROTEIN
18 days, 7:00:00	cyz4-A	6.4	3.7	91	113	2	DANRE	AF-A0A2R8PY22-F1	CLAUDIN
18 days, 8:00:00	c5qu-A	6.4	3.6	115	1239	7	DANRE	AF-A0A0R4IE18-F1	UNC-51-LIKE KINASE 3
18 days, 9:00:00	cwx9-A	6.4	3.8	104	171	2	DANRE	AF-A0A2R8Q628-F1	UNCHARACTERIZED PROTEIN
18 days, 10:00:00	c0xu-A	6.4	3.2	113	1005	9	DANRE	AF-A0A2R8QM37-F1	UNCHARACTERIZED PROTEIN
18 days, 11:00:00	c5ho-A	6.3	3.4	116	245	7	DANRE	AF-A0A286YAR8-F1	RHO/RAC GUANINE NUCLEOTIDE EXCHANGE FACTOR (GE
18 days, 12:00:00	czop-A	6.3	3.1	94	292	12	DANRE	AF-A0A2R8S0B7-F1	BRCA1-INTERACTING PROTEIN C-TERMINAL HELICASE
18 days, 13:00:00	c4rg-A	6.3	3.4	119	215	4	DANRE	AF-A0A0R4IBM4-F1	SI:CH73-345F18.3
18 days, 14:00:00	c2oe-A	6.3	3.1	96	1479	9	DANRE	AF-A0A0R4IZC2-F1	SYNAPTOSOME-ASSOCIATED PROTEIN 91A
18 days, 15:00:00	coz0-A	6.3	3.5	110	264	3	DANRE	AF-A0A2R8Q922-F1	CLAUDIN
18 days, 16:00:00	c24q-A	6.3	3	90	219	11	DANRE	AF-A0A2R8QV90-F1	DH DOMAIN-CONTAINING PROTEIN
18 days, 17:00:00	crv5-A	6.3	4.3	93	898	11	DANRE	AF-A0A0R4ISJ1-F1	CLAUDIN DOMAIN-CONTAINING 1A
18 days, 18:00:00	ctr2-A	6.3	3.7	96	1011	7	DANRE	AF-A0A2R8RXW2-F1	KINASE SUPPRESSOR OF RAS 1A
18 days, 19:00:00	czmb-A	6.3	3.5	93	886	9	DANRE	AF-A0A2R8PZN9-F1	UNCHARACTERIZED PROTEIN
18 days, 20:00:00	c17s-A	6.3	4.4	116	217	7	DANRE	AF-A0A2R8QA33-F1	UNCHARACTERIZED PROTEIN
18 days, 21:00:00	c5zj-A	6.3	4.3	110	388	3	DANRE	AF-A0A0R4IFM6-F1	SOLUTE CARRIER FAMILY 30 MEMBER 8
18 days, 22:00:00	cx1b-A	6.3	3.8	97	1814	5	DANRE	AF-A0A0R4IZ84-F1	SMG6 NONSENSE MEDIATED MRNA DECAY FACTOR
18 days, 23:00:00	cw5p-A	6.3	3.3	117	236	4	DANRE	AF-A0A0G2KJ86-F1	CLARIN 3
19 days, 0:00:00	c2iz-A	6.3	3.2	119	707	13	DANRE	AF-A0A0G2KKE8-F1	SH3 DOMAIN-CONTAINING PROTEIN
19 days, 1:00:00	cp7j-A	6.3	3.6	113	261	6	DANRE	AF-A0A2R8PY22-F1	CLAUDIN
19 days, 2:00:00	c1gb-A	6.3	2.9	109	216	6	DANRE	AF-A0A0R4IE18-F1	UNC-51-LIKE KINASE 3
19 days, 3:00:00	cpsv-A	6.3	3.5	116	219	4	DANRE	AF-A0A2R8Q628-F1	UNCHARACTERIZED PROTEIN
19 days, 4:00:00	cqtj-A	6.3	3.2	110	218	3	DANRE	AF-A0A2R8QM37-F1	UNCHARACTERIZED PROTEIN
19 days, 5:00:00	co4l-A	6.3	3.3	112	1243	13	DANRE	AF-A0A286YAR8-F1	RHO/RAC GUANINE NUCLEOTIDE EXCHANGE FACTOR (GE
19 days, 6:00:00	cugv-A	6.2	3.9	96	1544	8	DANRE	AF-A0A2R8S0B7-F1	BRCA1-INTERACTING PROTEIN C-TERMINAL HELICASE
19 days, 7:00:00	cpg8-A	6.2	3.5	111	220	3	DANRE	AF-A0A0R4IBM4-F1	SI:CH73-345F18.3
19 days, 8:00:00	ctnc-A	6.2	3.2	112	215	5	DANRE	AF-A0A0R4IZC2-F1	SYNAPTOSOME-ASSOCIATED PROTEIN 91A
19 days, 9:00:00	cojy-A	6.2	3.7	119	230	3	DANRE	AF-A0A2R8Q922-F1	CLAUDIN
19 days, 10:00:00	czc4-A	6.2	3.3	100	622	3	DANRE	AF-A0A2R8QV90-F1	DH DOMAIN-CONTAINING PROTEIN
19 days, 11:00:00	cpl0-A	6.2	3.3	119	277	7	DANRE	AF-A0A0R4ISJ1-F1	CLAUDIN DOMAIN-CONTAINING 1A
19 days, 12:00:00	cps9-A	6.2	3.3	89	352	6	DANRE	AF-A0A2R8RXW2-F1	KINASE SUPPRESSOR OF RAS 1A
19 days, 13:00:00	c3bv-A	6.2	2.4	78	407	8	DANRE	AF-A0A2R8PZN9-F1	UNCHARACTERIZED PROTEIN
19 days, 14:00:00	cnhk-A	6.2	3.1	99	249	7	DANRE	AF-A0A2R8QA33-F1	UNCHARACTERIZED PROTEIN
19 days, 15:00:00	c1lp-A	6.2	2.9	110	383	7	DANRE	AF-E7F9X7-F1	CERAMIDE SYNTHASE 2B
19 days, 16:00:00	cqa5-A	6.2	3.3	120	391	9	DANRE	AF-Q1LUA2-F1	MODULATOR OF VRAC CURRENT 1
19 days, 17:00:00	cx3k-A	6.2	3.8	115	253	9	DANRE	AF-Q503V1-F1	PLASMA MEMBRANE ASCORBATE-DEPENDENT REDUCTASE CYB
19 days, 18:00:00	c4oj-A	6.2	3.2	111	209	4	DANRE	AF-Q9YH90-F1	CLAUDIN-LIKE PROTEIN ZF-A9
19 days, 19:00:00	c4ei-A	6.2	3.4	104	346	12	DANRE	AF-A2BIP5-F1	TETRASPANIN
19 days, 20:00:00	cz46-A	6.2	3.9	115	232	3	DANRE	AF-Q6DGA8-F1	CLARIN 1
19 days, 21:00:00	c067-A	6.2	2.8	95	422	4	DANRE	AF-F1QFQ7-F1	ACYL-COA DEHYDROGENASE SHORT/BRANCHED CHAIN
19 days, 22:00:00	csrl-A	6.2	2.8	95	405	4	DANRE	AF-Q6AXI7-F1	ACYL-COA DEHYDROGENASE SHORT CHAIN
19 days, 23:00:00	cxju-A	6.2	4.2	100	625	4	DANRE	AF-Q803I8-F1	E3 UBIQUITIN-PROTEIN LIGASE SYNOVIOLIN
20 days, 0:00:00	c50g-A	6.2	4.5	98	786	7	DANRE	AF-A0A2R8Q628-F1	UNCHARACTERIZED PROTEIN
20 days, 1:00:00	csk4-A	6.2	2.8	90	152	3	DANRE	AF-A0A2R8QM37-F1	UNCHARACTERIZED PROTEIN
20 days, 2:00:00	c4zz-A	6.1	3.7	120	1038	13	DANRE	AF-A0A286YAR8-F1	RHO/RAC GUANINE NUCLEOTIDE EXCHANGE FACTOR (GE
20 days, 3:00:00	c5sk-A	6.1	3.8	104	1229	9	DANRE	AF-A0A2R8S0B7-F1	BRCA1-INTERACTING PROTEIN C-TERMINAL HELICASE
20 days, 4:00:00	c1mi-A	6.1	3.3	87	1160	6	DANRE	AF-A0A0R4IBM4-F1	SI:CH73-345F18.3
20 days, 5:00:00	cvcj-A	6.1	3.9	91	570	7	DANRE	AF-A0A0R4IZC2-F1	SYNAPTOSOME-ASSOCIATED PROTEIN 91A
20 days, 6:00:00	c5fx-A	6.1	4.3	93	1238	8	DANRE	AF-A0A2R8Q922-F1	CLAUDIN
20 days, 7:00:00	cowo-A	6.1	3	105	231	6	DANRE	AF-A0A2R8QV90-F1	DH DOMAIN-CONTAINING PROTEIN
20 days, 8:00:00	c2h1-A	6.1	2.5	85	913	11	DANRE	AF-A0A0R4ISJ1-F1	CLAUDIN DOMAIN-CONTAINING 1A
20 days, 9:00:00	c250-A	6.1	3.9	99	984	11	DANRE	AF-A0A2R8RXW2-F1	KINASE SUPPRESSOR OF RAS 1A
20 days, 10:00:00	ctxk-A	6.1	3.5	111	225	4	DANRE	AF-A0A2R8PZN9-F1	UNCHARACTERIZED PROTEIN
20 days, 11:00:00	cpma-A	6.1	3.5	85	595	8	DANRE	AF-A0A2R8QA33-F1	UNCHARACTERIZED PROTEIN
20 days, 12:00:00	c2gg-A	6.1	3.2	112	222	5	DANRE	AF-A0A2R8Q922-F1	CLAUDIN
20 days, 13:00:00	ctdx-A	6.1	3.6	115	1219	7	DANRE	AF-A0A2R8QV90-F1	DH DOMAIN-CONTAINING PROTEIN
20 days, 14:00:00	cqp0-A	6	4.3	95	1865	13	DANRE	AF-A0A0R4ISJ1-F1	CLAUDIN DOMAIN-CONTAINING 1A
20 days, 15:00:00	cx29-A	6	3.4	94	219	4	DANRE	AF-A0A2R8RXW2-F1	KINASE SUPPRESSOR OF RAS 1A
20 days, 16:00:00	covp-A	6	3.2	83	968	7	DANRE	AF-A0A2R8PZN9-F1	UNCHARACTERIZED PROTEIN
20 days, 17:00:00	cnku-A	6	3.4	117	252	3	DANRE	AF-A0A2R8QA33-F1	UNCHARACTERIZED PROTEIN
20 days, 18:00:00	coji-A	6	5	73	715	8	DANRE	AF-Q98SP7-F1	BARDET-BIEDL SYNDROME 2 PROTEIN HOMOLOG
20 days, 19:00:00	c1vu-A	6	3.1	78	799	6	DANRE	AF-A0A2R8RXW2-F1	KINASE SUPPRESSOR OF RAS 1A
20 days, 20:00:00	csy5-A	6	3.5	104	325	4	DANRE	AF-A0A2R8PZN9-F1	UNCHARACTERIZED PROTEIN
20 days, 21:00:00	c5pn-A	6	4.4	116	348	4	DANRE	AF-A0A2R8QA33-F1	UNCHARACTERIZED PROTEIN
20 days, 22:00:00	c0id-A	6	2.8	80	622	8	DANRE	AF-F1QNE0-F1	NUCLEAR AUTOANTIGENIC SPERM PROTEIN (HISTONE-BIND
20 days, 23:00:00	cqb1-A	6	3.3	92	466	5	DANRE	AF-A5PMY8-F1	CLUSTERIN
21 days, 0:00:00	c18q-A	6	3.3	86	814	3	DANRE	AF-E7F259-F1	WOLFRAM SYNDROME 1A (WOLFRAMIN)
21 days, 1:00:00	cpa7-A	6	3.4	113	251	9	DANRE	AF-F1QSW8-F1	TLC DOMAIN-CONTAINING 1
21 days, 2:00:00	crpu-A	6	2.5	66	67	5	DANRE	AF-A0A2R8PZN9-F1	UNCHARACTERIZED PROTEIN
21 days, 3:00:00	c3bf-A	6	4.5	90	366	6	DANRE	AF-A0A2R8QA33-F1	UNCHARACTERIZED PROTEIN
21 days, 4:00:00	cqlj-A	6	3.4	103	237	6	DANRE	AF-Q6P2T9-F1	UNCHARACTERIZED PROTEIN
21 days, 5:00:00	czmx-A	6	2.8	113	864	8	DANRE	AF-A0A2R8QA33-F1	UNCHARACTERIZED PROTEIN
21 days, 6:00:00	cxks-A	6	4.7	106	210	5	DANRE	AF-A3KQ62-F1	TETRASPANIN 13B
21 days, 7:00:00	c3xd-A	6	3.9	107	232	4	DANRE	AF-A0A2R8QPH7-F1	TETRASPANIN

## Sheet: yeast_Rmp1_D.melanogaster
Supplementary Data 1. DALI search results using yeast Rmp1 core structure as queries to search the AlphaFold database of Homo sapiens, Mus musculus, Danio rerio, Drosophila melanogaster, Caenorhabditis elegans and Arabidopsis thaliana
No	Chain	Z	rmsd	lali	nres	%id	species	PDB	Description
01:00:00	ehub-A	12.3	2.8	122	513	9	DROME	AF-Q7JR73-F1	LD20239P
02:00:00	egl5-A	12.2	2.8	128	176	7	DROME	AF-Q9VXD1-F1	PROTEIN SINGLES BAR
03:00:00	eeud-A	11.9	2.3	124	347	15	DROME	AF-Q9VT39-F1	DUF4477 DOMAIN-CONTAINING PROTEIN
04:00:00	em28-A	11.8	2.7	124	160	6	DROME	AF-Q9VYX8-F1	LD04844P
05:00:00	edgt-A	11.8	2.6	121	218	7	DROME	AF-Q7JYY8-F1	TETRASPANIN
06:00:00	ehd7-A	11.7	2.8	120	220	6	DROME	AF-Q7K010-F1	TETRASPANIN
07:00:00	ej1b-A	11.7	2.7	120	131	6	DROME	AF-Q9VRD7-F1	GEO12064P1
08:00:00	ec83-A	11.5	2.8	120	1318	3	DROME	AF-B7Z150-F1	INACTIVATION NO AFTERPOTENTIAL E, ISOFORM E
09:00:00	ei2i-A	11.4	2.9	122	231	6	DROME	AF-A1Z6T8-F1	TETRASPANIN
10:00:00	ekuf-A	11.2	3.3	124	398	8	DROME	AF-Q8T3P5-F1	AT26438P
11:00:00	eh0c-A	11.2	3	122	373	6	DROME	AF-Q9VJ40-F1	RH30783P
12:00:00	ecww-A	11.2	2.8	119	238	3	DROME	AF-M9PEE6-F1	TETRASPANIN 66A, ISOFORM E
13:00:00	eg5n-A	11	3.1	122	223	7	DROME	AF-Q8MLR5-F1	IP08069P
14:00:00	edvq-A	11	2.9	118	603	6	DROME	AF-M9PJS6-F1	UNCHARACTERIZED PROTEIN, ISOFORM D
15:00:00	ejso-A	10.8	2.9	121	175	7	DROME	AF-Q9VUF9-F1	GH08457P
16:00:00	eevr-A	10.8	3.3	120	655	7	DROME	AF-Q9W5A5-F1	PROTEIN TWEETY-2
17:00:00	eikd-A	10.6	2.4	116	1013	6	DROME	AF-P82295-F1	PROMININ-LIKE PROTEIN
18:00:00	ee9f-A	10.6	2.8	119	237	8	DROME	AF-Q1ECC3-F1	IP01956P
19:00:00	el46-A	10.5	3.2	122	168	7	DROME	AF-Q9VFY4-F1	UNCHARACTERIZED PROTEIN
20:00:00	eeai-A	10.4	3.2	121	148	4	DROME	AF-Q9W4B6-F1	RE01432P
21:00:00	emf8-A	10.4	3.5	118	133	7	DROME	AF-Q8MZ67-F1	AT28918P
22:00:00	eg82-A	10.4	2.8	122	163	6	DROME	AF-Q9VAZ2-F1	IP06517P
23:00:00	el88-A	10.4	2.9	120	162	7	DROME	AF-Q9VW87-F1	PROTEIN SNAKESKIN
1 day, 0:00:00	eipp-A	10.4	3.2	118	142	8	DROME	AF-M9NFP0-F1	UNCHARACTERIZED PROTEIN
1 day, 1:00:00	ejwc-A	10.3	3.7	124	326	6	DROME	AF-Q9VKF3-F1	AT12771P
1 day, 2:00:00	ed87-A	10.3	2.8	121	183	4	DROME	AF-Q8IRN4-F1	UNCHARACTERIZED PROTEIN
1 day, 3:00:00	emoe-A	10.2	3.1	124	202	7	DROME	AF-Q9W1F0-F1	UNCHARACTERIZED PROTEIN
1 day, 4:00:00	eli2-A	10.2	3	117	142	7	DROME	AF-E0R7Q3-F1	MIP06256P
1 day, 5:00:00	eg15-A	10.2	3	125	241	5	DROME	AF-Q7JYV2-F1	SYNAPTOGYRIN
1 day, 6:00:00	eitv-A	10.2	2.9	122	177	7	DROME	AF-Q9VZ71-F1	RE01453P
1 day, 7:00:00	eevf-A	10.1	3.3	109	198	9	DROME	AF-Q9W1R8-F1	PROTEIN TEX261
1 day, 8:00:00	eeqn-A	10.1	3.2	120	141	4	DROME	AF-F0JAT1-F1	MIP06308P
1 day, 9:00:00	eemn-A	10.1	3.1	125	217	3	DROME	AF-Q9VED1-F1	IP07781P
1 day, 10:00:00	eetg-A	9.9	2.6	110	208	11	DROME	AF-Q24188-F1	PROTEIN LATE BLOOMER
1 day, 11:00:00	ed3y-A	9.9	3.5	107	2139	6	DROME	AF-Q9VUQ9-F1	NON-SPECIFIC SERINE/THREONINE PROTEIN KINASE
1 day, 12:00:00	eezn-A	9.9	3.1	117	138	3	DROME	AF-C0PV55-F1	MIP07212P
1 day, 13:00:00	elkb-A	9.8	3.3	115	149	9	DROME	AF-Q8INQ3-F1	GEO13292P1
1 day, 14:00:00	eggl-A	9.7	2.9	114	155	6	DROME	AF-M9NEY2-F1	UNCHARACTERIZED PROTEIN
1 day, 15:00:00	eiso-A	9.7	2.9	119	1486	8	DROME	AF-Q9VNZ8-F1	ALSIN HOMOLOG
1 day, 16:00:00	ejp3-A	9.6	3.1	115	136	8	DROME	AF-Q9VHN0-F1	GEO07735P1
1 day, 17:00:00	ekyv-A	9.6	2.6	111	219	9	DROME	AF-Q7JZW7-F1	TETRASPANIN
1 day, 18:00:00	ely6-A	9.6	2.9	123	881	5	DROME	AF-A0A1L4AAC	2-F1 UNCHARACTERIZED PROTEIN
1 day, 19:00:00	ek17-A	9.5	3.4	123	213	5	DROME	AF-A8JRH4-F1	UNCHARACTERIZED PROTEIN
1 day, 20:00:00	ee7j-A	9.5	3.2	115	206	7	DROME	AF-A8JNQ7-F1	UNCHARACTERIZED PROTEIN
1 day, 21:00:00	efx0-A	9.5	2.8	110	227	8	DROME	AF-Q7K3Z2-F1	GH01773P
1 day, 22:00:00	ejr0-A	9.5	2.9	114	129	8	DROME	AF-A8DYA9-F1	UNCHARACTERIZED PROTEIN
1 day, 23:00:00	emd8-A	9.4	2.5	121	244	5	DROME	AF-O46101-F1	TETRASPANIN-2A
2 days, 0:00:00	ed4b-A	9.4	2.6	112	658	10	DROME	AF-A6MHQ4-F1	SODIUM/POTASSIUM-TRANSPORTING ATPASE SUBUNIT
2 days, 1:00:00	eket-A	9.4	3.1	109	211	6	DROME	AF-Q1EC46-F1	TETRASPANIN
2 days, 2:00:00	ec0j-A	9.3	2.5	98	2511	3	DROME	AF-A0A0B4LEZ	3-F1 NOT1, ISOFORM H
2 days, 3:00:00	emwf-A	9.3	3.2	125	399	4	DROME	AF-Q8SYC5-F1	RE68347P
2 days, 4:00:00	ek0g-A	9.3	3	111	219	11	DROME	AF-A1Z6U8-F1	FI23944P1
2 days, 5:00:00	ei3k-A	9.1	3.4	116	196	6	DROME	AF-Q9VTA1-F1	UNCHARACTERIZED PROTEIN
2 days, 6:00:00	eia8-A	9.1	3	125	256	6	DROME	AF-O76899-F1	EG:80H7.2 PROTEIN
2 days, 7:00:00	efdt-A	9.1	3.1	121	1311	5	DROME	AF-Q8IQ97-F1	PEBBLE, ISOFORM B
2 days, 8:00:00	eey7-A	9.1	3	114	140	8	DROME	AF-A8JRH2-F1	UNCHARACTERIZED PROTEIN, ISOFORM A
2 days, 9:00:00	eiea-A	9.1	3.2	117	970	11	DROME	AF-Q9U6L4-F1	PROTEIN TWEETY
2 days, 10:00:00	ehr9-A	9	3.1	120	793	9	DROME	AF-Q9NHV9-F1	PROTEIN VAV
2 days, 11:00:00	ef5y-A	9	3	120	142	8	DROME	AF-A1Z998-F1	IP17185P2
2 days, 12:00:00	eghk-A	9	2.7	109	139	9	DROME	AF-A0A0B4JCU	6-F1 UNCHARACTERIZED PROTEIN
2 days, 13:00:00	ely9-A	9	3	110	229	10	DROME	AF-Q7JZW3-F1	TETRASPANIN
2 days, 14:00:00	ehmi-A	9	3.3	117	765	5	DROME	AF-Q9VUG1-F1	DALLY-LIKE, ISOFORM A
2 days, 15:00:00	ejvz-A	9	3.4	123	138	6	DROME	AF-G2J646-F1	MIP06567P1
2 days, 16:00:00	ek56-A	8.9	3.2	112	362	10	DROME	AF-Q8IQK9-F1	TETRASPANIN 68C, ISOFORM A
2 days, 17:00:00	egxp-A	8.9	3.5	110	626	8	DROME	AF-Q24114-F1	DIVISION ABNORMALLY DELAYED PROTEIN
2 days, 18:00:00	ejv6-A	8.8	3.2	115	183	8	DROME	AF-Q9VXV0-F1	IP07051P
2 days, 19:00:00	ekui-A	8.8	3.4	119	161	4	DROME	AF-M9MRW9-F1	UNCHARACTERIZED PROTEIN, ISOFORM C
2 days, 20:00:00	ehi2-A	8.8	3.3	119	1057	10	DROME	AF-Q7K4E0-F1	LD43457P
2 days, 21:00:00	edwr-A	8.8	3.2	122	2519	9	DROME	AF-A0A0B4K6L	3-F1 UNCHARACTERIZED PROTEIN, ISOFORM C
2 days, 22:00:00	edt8-A	8.8	3	125	233	10	DROME	AF-Q9VCF1-F1	GH22341P
2 days, 23:00:00	ejem-A	8.7	2.8	119	399	8	DROME	AF-Q9VYR3-F1	LP03706P
3 days, 0:00:00	eea3-A	8.7	2.9	110	152	7	DROME	AF-A1ZAJ5-F1	VITAMIN-K-EPOXIDE REDUCTASE (WARFARIN-SENSITIVE)
3 days, 1:00:00	eidt-A	8.7	3.3	119	682	13	DROME	AF-A1ZAQ3-F1	UNCHARACTERIZED PROTEIN, ISOFORM B
3 days, 2:00:00	egqd-A	8.6	3.2	114	145	10	DROME	AF-A0A0B4K81	6-F1 UNCHARACTERIZED PROTEIN, ISOFORM A
3 days, 3:00:00	emmp-A	8.6	3.8	120	362	4	DROME	AF-P27716-F1	INNEXIN INX1
3 days, 4:00:00	ehxf-A	8.6	2.9	113	134	6	DROME	AF-E1JH38-F1	UNCHARACTERIZED PROTEIN, ISOFORM A
3 days, 5:00:00	elr5-A	8.5	3	112	197	7	DROME	AF-Q7K1V5-F1	PROTEIN JAGUNAL
3 days, 6:00:00	el13-A	8.5	3.7	122	249	5	DROME	AF-Q9W4U9-F1	CYTOCHROME B561 DOMAIN-CONTAINING PROTEIN
3 days, 7:00:00	egzs-A	8.5	2.9	115	1404	10	DROME	AF-X2JC00-F1	RHO GTPASE ACTIVATING PROTEIN AT 1A, ISOFORM E
3 days, 8:00:00	ejg5-A	8.5	3.6	118	2171	7	DROME	AF-Q9VL32-F1	ATP-BINDING CASSETTE SUB-FAMILY C MEMBER SUR
3 days, 9:00:00	ehjw-A	8.5	3.3	117	1596	7	DROME	AF-P26675-F1	PROTEIN SON OF SEVENLESS
3 days, 10:00:00	ed5q-A	8.5	3.3	115	137	5	DROME	AF-A0A0B4JCU	2-F1 UNCHARACTERIZED PROTEIN, ISOFORM A
3 days, 11:00:00	ef34-A	8.5	4.3	99	2249	10	DROME	AF-Q9VCU9-F1	ENDORIBONUCLEASE DCR-1
3 days, 12:00:00	egb1-A	8.4	3.7	116	189	8	DROME	AF-Q9VNT6-F1	GH11730P
3 days, 13:00:00	egwt-A	8.4	3.2	120	1984	8	DROME	AF-Q9VZ85-F1	RHO GUANINE NUCLEOTIDE EXCHANGE FACTOR AT 64C, IS
3 days, 14:00:00	ehi7-A	8.3	3.1	116	1549	9	DROME	AF-A1ZBA1-F1	FI17866P1
3 days, 15:00:00	ej8t-A	8.3	2.9	117	250	3	DROME	AF-A1Z6U7-F1	TETRASPANIN 42EP, ISOFORM A
3 days, 16:00:00	ed0y-A	8.3	3.7	97	1904	8	DROME	AF-Q7KU89-F1	PURATROPHIN-1-LIKE, ISOFORM A
3 days, 17:00:00	ej93-A	8.3	3	113	647	11	DROME	AF-Q9VS45-F1	LD03170P
3 days, 18:00:00	em58-A	8.2	3.1	119	156	4	DROME	AF-A8DT49-F1	IP17185P3
3 days, 19:00:00	emvi-A	8.2	3.4	106	228	8	DROME	AF-Q9VB99-F1	LD03691P
3 days, 20:00:00	elfd-A	8.2	3.2	126	233	3	DROME	AF-A8JRH5-F1	UNCHARACTERIZED PROTEIN, ISOFORM A
3 days, 21:00:00	ejhd-A	8.2	3.3	122	2029	8	DROME	AF-Q9VVC6-F1	EPHEXIN, ISOFORM D
3 days, 22:00:00	ekff-A	8.1	3.4	102	2551	5	DROME	AF-M9MSG8-F1	PIEZO-TYPE MECHANOSENSITIVE ION CHANNEL COMPONENT
3 days, 23:00:00	emts-A	8.1	3.4	118	196	13	DROME	AF-M9NDP9-F1	UNCHARACTERIZED PROTEIN, ISOFORM E
4 days, 0:00:00	ely2-A	8.1	3.3	116	144	9	DROME	AF-Q4V4P2-F1	IP04228P
4 days, 1:00:00	eedj-A	8.1	3.3	101	2326	9	DROME	AF-A0A126GUQ	2-F1 PIEZO-TYPE MECHANOSENSITIVE ION CHANNEL COMPON
4 days, 2:00:00	ehuv-A	8.1	4	114	233	10	DROME	AF-Q8IMF1-F1	IP08088P
4 days, 3:00:00	el34-A	8.1	3.5	118	142	8	DROME	AF-A8DY57-F1	GEO10349P1
4 days, 4:00:00	efv3-A	8.1	3.2	112	174	9	DROME	AF-A8DYC7-F1	UNCHARACTERIZED PROTEIN
4 days, 5:00:00	edrw-A	8	4.3	115	583	7	DROME	AF-Q9W145-F1	STEROIDOGENIC ACUTE REGULATORY PROTEIN-LIKE
4 days, 6:00:00	ekwo-A	8	3.4	93	660	9	DROME	AF-Q9W329-F1	GOLGI-LOCALIZED, GAMMA-ADAPTIN EAR CONTAINING, AR
4 days, 7:00:00	ejx5-A	8	3.2	114	413	7	DROME	AF-P91622-F1	KI
4 days, 8:00:00	emeb-A	7.9	3.4	90	1191	10	DROME	AF-Q9VUY8-F1	WASH COMPLEX SUBUNIT HOMOLOG 5
4 days, 9:00:00	eh63-A	7.9	3.5	123	273	8	DROME	AF-A0A0B4LHK	8-F1 UNCHARACTERIZED PROTEIN, ISOFORM D
4 days, 10:00:00	eiyk-A	7.9	3.7	117	367	5	DROME	AF-Q9V427-F1	INNEXIN INX2
4 days, 11:00:00	emdb-A	7.8	3.4	115	140	6	DROME	AF-A0A0B4JD8	5-F1 UNCHARACTERIZED PROTEIN, ISOFORM A
4 days, 12:00:00	ejys-A	7.8	3.2	114	145	4	DROME	AF-B7YZH0-F1	UNCHARACTERIZED PROTEIN
4 days, 13:00:00	emd1-A	7.8	3.5	90	585	10	DROME	AF-Q960E8-F1	GENERAL TRANSCRIPTION FACTOR IIH SUBUNIT 1
4 days, 14:00:00	egul-A	7.8	3.1	107	218	7	DROME	AF-Q7JWP5-F1	TETRASPANIN
4 days, 15:00:00	efsn-A	7.7	2.9	110	168	5	DROME	AF-Q9VW61-F1	MIP13743P
4 days, 16:00:00	ejvg-A	7.7	3	108	159	6	DROME	AF-Q8IR72-F1	FI19011P1
4 days, 17:00:00	ee2a-A	7.7	3.5	120	2072	8	DROME	AF-P91621-F1	PROTEIN STILL LIFE, ISOFORM SIF TYPE 1
4 days, 18:00:00	emyo-A	7.7	3.5	116	153	3	DROME	AF-A0A0B4LG3	5-F1 UNCHARACTERIZED PROTEIN
4 days, 19:00:00	ejol-A	7.7	3.5	92	339	9	DROME	AF-Q7JY00-F1	HL02043P
4 days, 20:00:00	ej64-A	7.6	3.2	124	251	3	DROME	AF-Q7JZY1-F1	RE06389P
4 days, 21:00:00	eg64-A	7.6	4	119	707	3	DROME	AF-Q8IQ80-F1	GH06117P
4 days, 22:00:00	ehty-A	7.6	3.5	110	184	10	DROME	AF-E1JIB0-F1	UNCHARACTERIZED PROTEIN
4 days, 23:00:00	ect7-A	7.5	3.2	120	1661	6	DROME	AF-Q9VW85-F1	UNCHARACTERIZED PROTEIN, ISOFORM C
5 days, 0:00:00	eidz-A	7.5	3.5	93	739	5	DROME	AF-P91928-F1	MICOS COMPLEX SUBUNIT MIC60
5 days, 1:00:00	elgb-A	7.5	4.6	107	1073	10	DROME	AF-Q9VKT1-F1	GH11711P
5 days, 2:00:00	ed8w-A	7.4	3.5	111	162	4	DROME	AF-B7Z085-F1	GEO02576P1
5 days, 3:00:00	ee52-A	7.4	3.5	97	481	10	DROME	AF-A1Z9Z7-F1	NADH DEHYDROGENASE (UBIQUINONE) 51 KDA SUBUNIT-LI
5 days, 4:00:00	eezd-A	7.3	3.2	94	2291	3	DROME	AF-Q00963-F1	SPECTRIN BETA CHAIN
5 days, 5:00:00	eh3v-A	7.3	3.3	94	134	6	DROME	AF-Q9W5U9-F1	UNCHARACTERIZED PROTEIN
5 days, 6:00:00	eir8-A	7.3	3.7	121	239	4	DROME	AF-Q9VIU0-F1	IP11805P
5 days, 7:00:00	egp8-A	7.3	3	103	2263	7	DROME	AF-Q7KVD1-F1	TRIO, ISOFORM A
5 days, 8:00:00	emg7-A	7.2	4.2	118	395	4	DROME	AF-Q9VAS7-F1	INNEXIN INX3
5 days, 9:00:00	eiyi-A	7.2	3.4	118	219	2	DROME	AF-Q9W0X9-F1	FI21252P1
5 days, 10:00:00	ejkb-A	7.2	3	92	183	11	DROME	AF-X2JEK5-F1	UNCHARACTERIZED PROTEIN
5 days, 11:00:00	eg9r-A	7.2	4	116	372	7	DROME	AF-P33085-F1	INNEXIN SHAKING-B
5 days, 12:00:00	eiru-A	7.2	3.6	107	217	15	DROME	AF-Q7K527-F1	GH14950P
5 days, 13:00:00	eg6o-A	7.2	3.2	100	1267	9	DROME	AF-B7Z0I2-F1	UNCHARACTERIZED PROTEIN, ISOFORM G
5 days, 14:00:00	em49-A	7.2	3.7	95	1722	6	DROME	AF-A1ZAW0-F1	DICER-2, ISOFORM A
5 days, 15:00:00	ehpf-A	7.1	3.5	88	292	10	DROME	AF-Q8IP97-F1	PEROXIN-19
5 days, 16:00:00	egd1-A	7.1	3.2	108	308	9	DROME	AF-Q9VLH0-F1	TETRASPANIN
5 days, 17:00:00	ed3i-A	7.1	3.1	119	275	5	DROME	AF-Q9VLF8-F1	UNCHARACTERIZED PROTEIN, ISOFORM A
5 days, 18:00:00	elqj-A	7.1	3.4	118	248	4	DROME	AF-Q9VPN0-F1	GH04039P
5 days, 19:00:00	ed61-A	7.1	3.7	94	844	10	DROME	AF-Q7K126-F1	CCR4-NOT TRANSCRIPTION COMPLEX SUBUNIT 3, ISOFORM
5 days, 20:00:00	ec5c-A	7.1	3.2	111	150	3	DROME	AF-Q7JYX3-F1	GEO08273P1
5 days, 21:00:00	elcp-A	7.1	3.1	114	195	9	DROME	AF-A1A701-F1	IP17336P
5 days, 22:00:00	efb4-A	7.1	3.1	109	154	5	DROME	AF-M9MSL9-F1	UNCHARACTERIZED PROTEIN
5 days, 23:00:00	egvw-A	7	3.4	114	198	5	DROME	AF-Q9VX57-F1	CG8661 PROTEIN
6 days, 0:00:00	eggr-A	7	2.9	116	318	3	DROME	AF-Q9VLG1-F1	LD06593P
6 days, 1:00:00	eld4-A	7	3.3	94	637	5	DROME	AF-Q9W2B3-F1	UNCHARACTERIZED PROTEIN, ISOFORM A
6 days, 2:00:00	egp7-A	7	2.7	82	488	9	DROME	AF-Q5U179-F1	RE22408P
6 days, 3:00:00	ek7g-A	7	2.9	74	698	5	DROME	AF-Q9VSG9-F1	GH24192P
6 days, 4:00:00	edrh-A	7	3.2	117	265	3	DROME	AF-Q9W068-F1	LP10272P
6 days, 5:00:00	ela3-A	7	3.3	90	879	10	DROME	AF-Q9VEP2-F1	UNCHARACTERIZED PROTEIN, ISOFORM B
6 days, 6:00:00	ehvx-A	7	3.4	112	273	7	DROME	AF-M9PEG2-F1	UNCHARACTERIZED PROTEIN, ISOFORM C
6 days, 7:00:00	edmk-A	7	3.4	124	368	3	DROME	AF-M9PGC0-F1	M6, ISOFORM F
6 days, 8:00:00	ejmj-A	7	3.3	123	247	4	DROME	AF-Q9VRM3-F1	SINUOUS
6 days, 9:00:00	emjp-A	7	3.5	95	474	8	DROME	AF-Q9VMI3-F1	NADH DEHYDROGENASE FLAVOPROTEIN 1,
6 days, 10:00:00	egsi-A	7	2.8	110	234	5	DROME	AF-Q9VTI1-F1	UNCHARACTERIZED PROTEIN
6 days, 11:00:00	egqs-A	7	3.4	102	1091	7	DROME	AF-P48608-F1	PROTEIN DIAPHANOUS
6 days, 12:00:00	edkp-A	6.9	3.8	99	543	10	DROME	AF-Q9VSZ1-F1	GH05942P
6 days, 13:00:00	eh02-A	6.9	3.2	126	316	7	DROME	AF-Q9VVN1-F1	GH19567P
6 days, 14:00:00	ee7q-A	6.9	3.6	119	367	5	DROME	AF-Q9VRX6-F1	INNEXIN INX4
6 days, 15:00:00	elha-A	6.8	4.1	85	112	4	DROME	AF-Q9VLM5-F1	DOLICHYL-DIPHOSPHOOLIGOSACCHARIDE--PROTEIN
6 days, 16:00:00	ed5a-A	6.8	2.9	100	133	4	DROME	AF-A0A6H2EED	7-F1 UNCHARACTERIZED PROTEIN
6 days, 17:00:00	ekj6-A	6.8	3.8	118	340	4	DROME	AF-Q9I7U1-F1	LD36721P
6 days, 18:00:00	ekcn-A	6.8	3.1	119	258	5	DROME	AF-Q9VHF5-F1	LD42595P
6 days, 19:00:00	empp-A	6.8	4.2	92	507	14	DROME	AF-Q9VKN9-F1	RE12806P
6 days, 20:00:00	eheo-A	6.8	3.1	93	230	6	DROME	AF-Q9W0N6-F1	LD27967P
6 days, 21:00:00	eeu0-A	6.8	3.4	106	432	10	DROME	AF-Q9W1V2-F1	TEKTIN
6 days, 22:00:00	elge-A	6.8	2.4	86	872	9	DROME	AF-Q9VW72-F1	GH08353P
6 days, 23:00:00	ehvz-A	6.8	3.9	99	267	10	DROME	AF-Q9V3E5-F1	TETRASPANIN
7 days, 0:00:00	eixh-A	6.8	3.1	105	154	8	DROME	AF-E1JH37-F1	GEO02178P1
7 days, 1:00:00	edgc-A	6.8	3.5	121	268	12	DROME	AF-Q9VVE2-F1	PROTEIN ROGDI
7 days, 2:00:00	emps-A	6.7	3.7	92	234	2	DROME	AF-A0A0B4K70	1-F1 UNCHARACTERIZED PROTEIN, ISOFORM B
7 days, 3:00:00	eflm-A	6.7	3.8	91	505	4	DROME	AF-Q9VLS5-F1	LD29542P
7 days, 4:00:00	efr9-A	6.7	3.4	108	212	5	DROME	AF-Q9VVY1-F1	UNCHARACTERIZED PROTEIN
7 days, 5:00:00	eksr-A	6.7	3.1	118	272	3	DROME	AF-Q9VJR3-F1	IP08657P
7 days, 6:00:00	ehpa-A	6.7	3	100	212	8	DROME	AF-A1ZA08-F1	UNCHARACTERIZED PROTEIN
7 days, 7:00:00	eew5-A	6.6	3.4	105	235	6	DROME	AF-Q9VID1-F1	TETRASPANIN
7 days, 8:00:00	ely8-A	6.6	3.2	84	594	7	DROME	AF-Q9VRD3-F1	FI06015P
7 days, 9:00:00	elfy-A	6.6	3.5	95	896	9	DROME	AF-Q9VDD8-F1	UBIQUITIN CARBOXYL-TERMINAL HYDROLASE
7 days, 10:00:00	ehlv-A	6.6	3.6	96	264	9	DROME	AF-Q9VPW6-F1	UNCHARACTERIZED PROTEIN
7 days, 11:00:00	ef5p-A	6.6	3.4	116	523	4	DROME	AF-Q9VBR4-F1	COMPLEX I-49KD
7 days, 12:00:00	eekm-A	6.6	3.1	106	343	8	DROME	AF-Q9VXV6-F1	SECRETORY CARRIER-ASSOCIATED MEMBRANE PROTEIN
7 days, 13:00:00	eigg-A	6.6	3.2	118	275	4	DROME	AF-Q9VLF7-F1	RT08066P
7 days, 14:00:00	ed64-A	6.6	3.1	90	1126	6	DROME	AF-P55162-F1	MEMBRANE-ASSOCIATED PROTEIN HEM
7 days, 15:00:00	emb2-A	6.6	3.8	110	161	12	DROME	AF-A0A6M3QAV	0-F1 UNCHARACTERIZED PROTEIN
7 days, 16:00:00	eiyr-A	6.6	3.7	113	214	4	DROME	AF-Q9VX58-F1	LP09593P
7 days, 17:00:00	efjc-A	6.5	3.2	105	160	5	DROME	AF-A1Z9K9-F1	UNCHARACTERIZED PROTEIN, ISOFORM A
7 days, 18:00:00	efqt-A	6.5	3.2	98	232	8	DROME	AF-Q9VV76-F1	SYNTAXIN 8
7 days, 19:00:00	ek2z-A	6.5	4.1	100	1059	6	DROME	AF-Q24120-F1	PROTEIN CAPPUCCINO
7 days, 20:00:00	edp5-A	6.5	3.1	88	531	8	DROME	AF-Q9VPX0-F1	GH26159P
7 days, 21:00:00	ek1q-A	6.5	3.4	104	420	8	DROME	AF-Q9VXQ8-F1	GM02445P
7 days, 22:00:00	ej5h-A	6.5	3.3	118	275	4	DROME	AF-O44252-F1	PROTEIN ROLLING STONE
7 days, 23:00:00	ef6j-A	6.5	5.1	90	1190	7	DROME	AF-A1Z7T0-F1	SERINE/THREONINE-PROTEIN KINASE N
8 days, 0:00:00	ei3o-A	6.5	4	91	1500	4	DROME	AF-B7YZL9-F1	FOCAL ADHESION KINASE, ISOFORM D
8 days, 1:00:00	elkv-A	6.4	3.8	99	1231	6	DROME	AF-Q7YZA2-F1	UNCHARACTERIZED PROTEIN CG7065
8 days, 2:00:00	efk5-A	6.4	3.4	121	230	7	DROME	AF-Q960K3-F1	LD47387P
8 days, 3:00:00	eei6-A	6.4	3.4	108	187	9	DROME	AF-E1JIB1-F1	UNCHARACTERIZED PROTEIN
8 days, 4:00:00	egkr-A	6.4	4.3	97	861	10	DROME	AF-Q9XZS9-F1	EG:33C11.2 PROTEIN
8 days, 5:00:00	em32-A	6.4	2.6	77	241	6	DROME	AF-Q9VZK1-F1	FI11682P
8 days, 6:00:00	egx2-A	6.4	3.7	116	290	3	DROME	AF-Q7JR72-F1	NO EXTENDED MEMORY, ISOFORM A
8 days, 7:00:00	ehjt-A	6.4	3.1	98	1310	5	DROME	AF-A8DZ19-F1	RHO-TYPE GUANINE NUCLEOTIDE EXCHANGE FACTOR, ISOF
8 days, 8:00:00	ejim-A	6.3	3.5	110	165	5	DROME	AF-Q9VEW3-F1	RE61190P
8 days, 9:00:00	ee62-A	6.3	2.8	73	1137	8	DROME	AF-Q9VXF4-F1	UNCHARACTERIZED PROTEIN, ISOFORM A
8 days, 10:00:00	ehs0-A	6.3	3.2	86	1150	6	DROME	AF-Q7K0X3-F1	CTR9, ISOFORM A
8 days, 11:00:00	ec3w-A	6.3	4	95	831	12	DROME	AF-Q9VHB4-F1	UNCHARACTERIZED PROTEIN, ISOFORM A
8 days, 12:00:00	ed0h-A	6.2	3.5	85	585	1	DROME	AF-Q9W288-F1	NTR, ISOFORM A
8 days, 13:00:00	ehxk-A	6.2	3.4	111	664	6	DROME	AF-Q9W3M4-F1	LD24308P
8 days, 14:00:00	ekmr-A	6.2	2.9	111	275	5	DROME	AF-Q9VPM9-F1	AT02829P
8 days, 15:00:00	eil1-A	6.2	9.8	119	735	7	DROME	AF-Q9VQE0-F1	DYNAMIN-1-LIKE PROTEIN
8 days, 16:00:00	elvg-A	6.2	3.5	117	269	4	DROME	AF-Q9VIT5-F1	RH01238P
8 days, 17:00:00	eh22-A	6.2	3.1	86	267	2	DROME	AF-Q8MLV2-F1	MIT_C DOMAIN-CONTAINING PROTEIN
8 days, 18:00:00	ejld-A	6.2	3.6	93	1571	8	DROME	AF-Q8MSQ4-F1	MEKK1, ISOFORM B
8 days, 19:00:00	ege8-A	6.2	3.5	108	204	6	DROME	AF-Q6IGD9-F1	HDC06561
8 days, 20:00:00	ejcj-A	6.1	3	88	1576	2	DROME	AF-A1Z9P3-F1	PROTEIN SHROOM
8 days, 21:00:00	ek4i-A	6.1	3.3	90	632	12	DROME	AF-Q9VDR9-F1	UNCHARACTERIZED PROTEIN
8 days, 22:00:00	eequ-A	6.1	3.5	111	190	1	DROME	AF-A1A711-F1	IP17374P
8 days, 23:00:00	ehhf-A	6.1	3.9	103	474	5	DROME	AF-Q9VJQ7-F1	LD27791P
9 days, 0:00:00	el18-A	6.1	4.1	108	207	10	DROME	AF-Q9VHK9-F1	RH02303P
9 days, 1:00:00	emgi-A	6.1	3	122	437	7	DROME	AF-Q9VZZ0-F1	RE02644P
9 days, 2:00:00	efeq-A	6.1	2.5	80	681	11	DROME	AF-Q9VEA9-F1	LD24550P
9 days, 3:00:00	emmy-A	6.1	3	122	2559	10	DROME	AF-A1ZAN6-F1	RHO GUANINE NUCLEOTIDE EXCHANGE FACTOR 2, ISOFORM
9 days, 4:00:00	efc8-A	6.1	3.9	81	855	10	DROME	AF-Q8MQJ7-F1	NON-SPECIFIC SERINE/THREONINE PROTEIN KINASE
9 days, 5:00:00	ejec-A	6	2.9	87	1291	9	DROME	AF-Q9VF87-F1	CYTOPLASMIC FMR1-INTERACTING PROTEIN
9 days, 6:00:00	eji8-A	6	4.1	110	366	7	DROME	AF-Q9VGS1-F1	LD23375P
9 days, 7:00:00	elgg-A	6	3.8	115	1549	4	DROME	AF-Q7KTC0-F1	MULTIDRUG-RESISTANCE LIKE PROTEIN 1, ISOFORM I
9 days, 8:00:00	efg7-A	6	3.6	98	1183	6	DROME	AF-Q9VUC6-F1	FORMIN-LIKE PROTEIN
9 days, 9:00:00	elgk-A	6	4.2	94	498	9	DROME	AF-A1ZAP0-F1	SET AND MYND DOMAIN CONTAINING, ARTHROPOD-SPECIFI
9 days, 10:00:00	ef1g-A	6	3.3	99	210	1	DROME	AF-Q9VXZ7-F1	UNCHARACTERIZED PROTEIN
9 days, 11:00:00	ejr4-A	6	3.7	92	602	9	DROME	AF-Q9W397-F1	RE67794P
9 days, 12:00:00	ecwa-A	6	3	75	530	8	DROME	AF-Q9VVV8-F1	SET AND MYND DOMAIN CONTAINING, ARTHROPOD-SPECIFI
9 days, 13:00:00	ee1e-A	6	3.7	90	994	8	DROME	AF-Q9VSR7-F1	VALYL-TRNA SYNTHETASE
9 days, 14:00:00	ellr-A	6	3.6	95	1150	4	DROME	AF-Q9VBX4-F1	LD36051P

## Sheet: yeast_Rmp1_C.elegans
Supplementary Data 1. DALI search results using yeast Rmp1 core structure as queries to search the AlphaFold database of Homo sapiens, Mus musculus, Danio rerio, Drosophila melanogaster, Caenorhabditis elegans and Arabidopsis thaliana
No	Chain	Z	rmsd	lali	nres	%id	species	PDB	Description
01:00:00	d1qu-A	12.9	3.1	126	249	4	CAEEL	AF-O44399-F1	UNCHARACTERIZED PROTEIN
02:00:00	d1fd-A	12.6	3	127	163	2	CAEEL	AF-Q9XWV6-F1	UNCHARACTERIZED PROTEIN
03:00:00	dw36-A	12.5	2.6	121	279	12	CAEEL	AF-Q17441-F1	TETRASPANIN FAMILY
04:00:00	dv8x-A	12.3	2.6	124	150	10	CAEEL	AF-A5HU92-F1	UNCHARACTERIZED PROTEIN
05:00:00	dp2g-A	12.2	3	124	158	4	CAEEL	AF-Q17953-F1	UNCHARACTERIZED PROTEIN
06:00:00	dr6j-A	12.2	3	119	683	4	CAEEL	AF-H2KY93-F1	LIPASE_3 DOMAIN-CONTAINING PROTEIN
07:00:00	dote-A	12.2	2.7	123	261	11	CAEEL	AF-Q95PZ5-F1	UNCHARACTERIZED PROTEIN
08:00:00	dr14-A	12.2	3.5	126	265	4	CAEEL	AF-B0JCV6-F1	UNCHARACTERIZED PROTEIN
09:00:00	dt8l-A	12.1	2.6	122	247	4	CAEEL	AF-H2KYX1-F1	TETRASPANIN FAMILY
10:00:00	dqh3-A	12.1	3.3	124	188	7	CAEEL	AF-Q7YX04-F1	UNCHARACTERIZED PROTEIN
11:00:00	drl3-A	12	3.1	123	188	10	CAEEL	AF-Q9NLD2-F1	UNCHARACTERIZED PROTEIN
12:00:00	dqin-A	11.4	2.9	125	225	7	CAEEL	AF-Q1HB01-F1	UNCHARACTERIZED PROTEIN
13:00:00	dvgz-A	11.4	2.9	125	308	6	CAEEL	AF-Q22722-F1	UNCHARACTERIZED PROTEIN
14:00:00	dvme-A	11.3	2.3	119	162	8	CAEEL	AF-H2KZR1-F1	UNCHARACTERIZED PROTEIN
15:00:00	dn06-A	11.3	2.6	123	250	7	CAEEL	AF-Q9GYM6-F1	UNCHARACTERIZED PROTEIN
16:00:00	dqcr-A	11.3	3.7	122	329	3	CAEEL	AF-G5EFN8-F1	UNCHARACTERIZED PROTEIN
17:00:00	dxsa-A	11.2	2.3	120	246	6	CAEEL	AF-D9N147-F1	MARVEL DOMAIN-CONTAINING PROTEIN
18:00:00	dtfy-A	11.2	3.1	121	165	7	CAEEL	AF-O17783-F1	UNCHARACTERIZED PROTEIN
19:00:00	dy01-A	11.2	2.8	125	227	4	CAEEL	AF-O44511-F1	MARVEL DOMAIN-CONTAINING PROTEIN
20:00:00	du8j-A	11.1	2.7	127	403	15	CAEEL	AF-P91078-F1	DUF4477 DOMAIN-CONTAINING PROTEIN
21:00:00	dycg-A	11.1	2.9	123	331	3	CAEEL	AF-Q18833-F1	UNCHARACTERIZED PROTEIN
22:00:00	dv1j-A	11.1	3.2	124	311	2	CAEEL	AF-Q19083-F1	TETRASPANIN FAMILY
23:00:00	drp6-A	11	3.2	125	168	6	CAEEL	AF-A1IMB7-F1	UNCHARACTERIZED PROTEIN
1 day, 0:00:00	dx6u-A	11	2.9	124	156	6	CAEEL	AF-O17220-F1	UNCHARACTERIZED PROTEIN
1 day, 1:00:00	dupn-A	10.9	2.4	116	866	5	CAEEL	AF-Q19188-F1	PROMININ (5-TRANSMEMBRANE DOMAIN GLYCOPROTEIN) HO
1 day, 2:00:00	ds2h-A	10.9	3	124	159	5	CAEEL	AF-Q18089-F1	UNCHARACTERIZED PROTEIN
1 day, 3:00:00	dtgh-A	10.9	3.2	124	157	8	CAEEL	AF-Q21780-F1	UNCHARACTERIZED PROTEIN
1 day, 4:00:00	dxgr-A	10.8	3.2	127	204	5	CAEEL	AF-Q17954-F1	UNCHARACTERIZED PROTEIN
1 day, 5:00:00	dq6d-A	10.8	2.9	124	222	6	CAEEL	AF-O45477-F1	UNCHARACTERIZED PROTEIN
1 day, 6:00:00	dz3e-A	10.7	2.7	122	304	2	CAEEL	AF-A0A486WWW	4-F1 UNCHARACTERIZED PROTEIN
1 day, 7:00:00	dpi6-A	10.7	3.1	123	424	7	CAEEL	AF-Q22570-F1	UNCHARACTERIZED PROTEIN
1 day, 8:00:00	du56-A	10.6	3.1	126	208	3	CAEEL	AF-Q21228-F1	MARVEL DOMAIN-CONTAINING PROTEIN
1 day, 9:00:00	dxui-A	10.5	3.5	121	328	3	CAEEL	AF-Q17852-F1	UNCHARACTERIZED PROTEIN
1 day, 10:00:00	dx5k-A	10.5	3.5	119	145	5	CAEEL	AF-P83387-F1	MARVEL DOMAIN-CONTAINING PROTEIN
1 day, 11:00:00	ds0t-A	10.4	2.8	125	217	5	CAEEL	AF-Q17891-F1	UNCHARACTERIZED PROTEIN
1 day, 12:00:00	dv8u-A	10.4	2.9	123	354	7	CAEEL	AF-Q09282-F1	UNCHARACTERIZED PROTEIN C45G9.11
1 day, 13:00:00	duzb-A	10.4	3.1	124	391	6	CAEEL	AF-Q18550-F1	UNCHARACTERIZED PROTEIN
1 day, 14:00:00	dnoj-A	10.4	3.2	119	244	6	CAEEL	AF-O02291-F1	UNCHARACTERIZED PROTEIN
1 day, 15:00:00	dpjk-A	10.4	3.4	125	270	5	CAEEL	AF-P83386-F1	MARVEL DOMAIN-CONTAINING PROTEIN
1 day, 16:00:00	dns4-A	10.3	2.7	117	269	7	CAEEL	AF-C6KRG6-F1	UNCHARACTERIZED PROTEIN
1 day, 17:00:00	dqmb-A	10.2	3.1	111	244	7	CAEEL	AF-P34285-F1	TETRASPANIN-1
1 day, 18:00:00	dvpt-A	10.2	3.3	124	411	7	CAEEL	AF-P91195-F1	TETRASPANIN FAMILY
1 day, 19:00:00	dp8h-A	10.2	3	119	190	8	CAEEL	AF-C7FZT3-F1	UNCHARACTERIZED PROTEIN
1 day, 20:00:00	drat-A	10.2	3.5	114	157	4	CAEEL	AF-Q20925-F1	UNCHARACTERIZED PROTEIN
1 day, 21:00:00	dvc6-A	10.2	2.8	125	198	4	CAEEL	AF-B1Q251-F1	UNCHARACTERIZED PROTEIN
1 day, 22:00:00	drsi-A	10.1	3.1	121	519	5	CAEEL	AF-Q20332-F1	PROTEIN TWEETY HOMOLOG 1
1 day, 23:00:00	duns-A	10.1	2.7	123	215	4	CAEEL	AF-Q7YX65-F1	UNCHARACTERIZED PROTEIN
2 days, 0:00:00	dtmo-A	10	3	120	155	4	CAEEL	AF-Q95QL5-F1	UNCHARACTERIZED PROTEIN
2 days, 1:00:00	du0g-A	10	2.6	111	162	7	CAEEL	AF-G5EEQ9-F1	PROBABLE ERGOSTEROL BIOSYNTHETIC PROTEIN 28 HOMOL
2 days, 2:00:00	dzio-A	9.9	2.6	119	342	8	CAEEL	AF-Q20444-F1	UNCHARACTERIZED PROTEIN
2 days, 3:00:00	dm8d-A	9.9	3.4	125	280	7	CAEEL	AF-D2YW06-F1	UNCHARACTERIZED PROTEIN
2 days, 4:00:00	droz-A	9.9	3.6	122	478	7	CAEEL	AF-G5EFJ5-F1	UNCHARACTERIZED PROTEIN
2 days, 5:00:00	doi2-A	9.9	3.4	120	486	6	CAEEL	AF-O45749-F1	UNCHARACTERIZED PROTEIN
2 days, 6:00:00	drdv-A	9.8	3.2	122	233	3	CAEEL	AF-H2KY55-F1	UNCHARACTERIZED PROTEIN
2 days, 7:00:00	dwms-A	9.7	4	108	1831	6	CAEEL	AF-H9G328-F1	NON-SPECIFIC SERINE/THREONINE PROTEIN KINASE
2 days, 8:00:00	dykg-A	9.7	2.8	117	260	6	CAEEL	AF-A7LPI9-F1	UNCHARACTERIZED PROTEIN
2 days, 9:00:00	dtoc-A	9.7	3.3	126	170	5	CAEEL	AF-Q9XTV9-F1	UNCHARACTERIZED PROTEIN
2 days, 10:00:00	dp51-A	9.7	3.5	123	197	6	CAEEL	AF-Q7YWX2-F1	UNCHARACTERIZED PROTEIN
2 days, 11:00:00	dyra-A	9.7	2.7	97	2641	13	CAEEL	AF-Q20937-F1	NTL-1A
2 days, 12:00:00	dri6-A	9.7	2.9	106	775	3	CAEEL	AF-Q21567-F1	UNCHARACTERIZED PROTEIN
2 days, 13:00:00	dpxa-A	9.6	2.8	120	257	4	CAEEL	AF-Q20951-F1	UNCHARACTERIZED PROTEIN
2 days, 14:00:00	d0zv-A	9.6	3.1	119	650	8	CAEEL	AF-O17037-F1	UNCHARACTERIZED PROTEIN
2 days, 15:00:00	dm7p-A	9.6	3.3	128	321	5	CAEEL	AF-Q95Q41-F1	UNCHARACTERIZED PROTEIN
2 days, 16:00:00	dnjr-A	9.6	3.2	115	817	4	CAEEL	AF-Q21571-F1	UNCHARACTERIZED PROTEIN
2 days, 17:00:00	dr2v-A	9.6	2.8	109	324	6	CAEEL	AF-Q86MI8-F1	WSN DOMAIN-CONTAINING PROTEIN
2 days, 18:00:00	d1j5-A	9.5	2.9	108	183	7	CAEEL	AF-P90908-F1	UNCHARACTERIZED PROTEIN
2 days, 19:00:00	dsc1-A	9.5	2.8	125	252	6	CAEEL	AF-Q18582-F1	UNCHARACTERIZED PROTEIN
2 days, 20:00:00	d1pd-A	9.5	3.2	122	167	6	CAEEL	AF-O17346-F1	UNCHARACTERIZED PROTEIN
2 days, 21:00:00	drou-A	9.5	3	111	131	9	CAEEL	AF-Q564V9-F1	UNCHARACTERIZED PROTEIN
2 days, 22:00:00	dtic-A	9.5	3.5	123	294	7	CAEEL	AF-Q22231-F1	UNCHARACTERIZED PROTEIN
2 days, 23:00:00	dxb8-A	9.5	3.2	123	174	4	CAEEL	AF-O02268-F1	MARVEL DOMAIN-CONTAINING PROTEIN
3 days, 0:00:00	doyb-A	9.4	3	123	260	7	CAEEL	AF-Q4TTA1-F1	UNCHARACTERIZED PROTEIN
3 days, 1:00:00	dy4b-A	9.4	3.3	125	480	10	CAEEL	AF-A0A0K3AR2	5-F1 UNCHARACTERIZED PROTEIN
3 days, 2:00:00	doe6-A	9.4	3.9	121	188	3	CAEEL	AF-Q8I4K8-F1	UNCHARACTERIZED PROTEIN
3 days, 3:00:00	dnal-A	9.4	3.2	119	180	3	CAEEL	AF-Q09968-F1	UNCHARACTERIZED PROTEIN
3 days, 4:00:00	dm3m-A	9.3	3.3	114	142	5	CAEEL	AF-C8JQP7-F1	MECKEL-GRUBER SYNDROME (MKS) HOMOLOG
3 days, 5:00:00	dtla-A	9.3	2.7	110	202	5	CAEEL	AF-Q7YWW4-F1	UNCHARACTERIZED PROTEIN
3 days, 6:00:00	dnmq-A	9.2	3.2	119	889	3	CAEEL	AF-O01847-F1	DH DOMAIN-CONTAINING PROTEIN
3 days, 7:00:00	dm0y-A	9.2	3.1	124	192	7	CAEEL	AF-A0A078BS5	4-F1 UNCHARACTERIZED PROTEIN
3 days, 8:00:00	d09e-A	9.2	3.4	124	155	4	CAEEL	AF-Q9TZ35-F1	UNCHARACTERIZED PROTEIN
3 days, 9:00:00	dqb3-A	9.2	3.4	123	201	10	CAEEL	AF-H8W3X0-F1	UNCHARACTERIZED PROTEIN
3 days, 10:00:00	dxkd-A	9.1	3	117	475	4	CAEEL	AF-Q9U369-F1	UNCHARACTERIZED PROTEIN
3 days, 11:00:00	d0i6-A	9.1	4.1	119	185	5	CAEEL	AF-G5EC83-F1	UNCHARACTERIZED PROTEIN
3 days, 12:00:00	dyp2-A	9.1	2.7	104	136	6	CAEEL	AF-O17257-F1	UNCHARACTERIZED PROTEIN
3 days, 13:00:00	d1ur-A	9	2.7	100	173	12	CAEEL	AF-Q9N471-F1	DUF19 DOMAIN-CONTAINING PROTEIN
3 days, 14:00:00	dth4-A	9	3	125	210	3	CAEEL	AF-Q17893-F1	UNCHARACTERIZED PROTEIN
3 days, 15:00:00	ds75-A	9	3.2	122	381	7	CAEEL	AF-G5EET4-F1	UNCHARACTERIZED PROTEIN
3 days, 16:00:00	dp2v-A	9	3.2	120	159	3	CAEEL	AF-Q2WF57-F1	UNCHARACTERIZED PROTEIN
3 days, 17:00:00	dzm9-A	9	2.8	98	165	9	CAEEL	AF-Q22131-F1	UNCHARACTERIZED PROTEIN
3 days, 18:00:00	d0fq-A	9	3.9	121	233	5	CAEEL	AF-H8W3X4-F1	UNCHARACTERIZED PROTEIN
3 days, 19:00:00	d10o-A	9	3.5	119	200	9	CAEEL	AF-Q21511-F1	X-BOX PROMOTER ELEMENT REGULATED
3 days, 20:00:00	dwyc-A	9	2.7	111	185	10	CAEEL	AF-Q09EE6-F1	UNCHARACTERIZED PROTEIN
3 days, 21:00:00	d041-A	9	2.9	113	770	6	CAEEL	AF-Q09609-F1	UNCHARACTERIZED PROTEIN R07B1.9
3 days, 22:00:00	do1f-A	8.9	3.2	111	261	8	CAEEL	AF-Q09303-F1	UNCHARACTERIZED PROTEIN F07F6.2
3 days, 23:00:00	dxi6-A	8.9	2.7	111	178	8	CAEEL	AF-O44746-F1	UNCHARACTERIZED PROTEIN
4 days, 0:00:00	dv3x-A	8.9	3.5	111	189	5	CAEEL	AF-Q7YWX1-F1	UNCHARACTERIZED PROTEIN
4 days, 1:00:00	d01e-A	8.9	3.2	122	646	10	CAEEL	AF-Q21430-F1	PIX (PAK (P21-ACTIVATED KINASE) INTERACTING EXCHA
4 days, 2:00:00	drf1-A	8.9	3.3	119	198	4	CAEEL	AF-O17168-F1	UNCHARACTERIZED PROTEIN
4 days, 3:00:00	dv8z-A	8.9	3.4	118	1055	8	CAEEL	AF-H2KYI7-F1	DH DOMAIN-CONTAINING PROTEIN
4 days, 4:00:00	dwdk-A	8.9	3	124	292	6	CAEEL	AF-Q8MQ73-F1	UNCHARACTERIZED PROTEIN
4 days, 5:00:00	dura-A	8.8	3.9	121	774	9	CAEEL	AF-Q23424-F1	TRANSMEMBRANE GTPASE FZO-1
4 days, 6:00:00	do6g-A	8.8	3.2	121	1525	5	CAEEL	AF-Q20943-F1	UNCHARACTERIZED PROTEIN
4 days, 7:00:00	dy08-A	8.8	3.8	109	815	5	CAEEL	AF-O44897-F1	ABC TRANSMEMBRANE TYPE-1 DOMAIN-CONTAINING PROTEI
4 days, 8:00:00	dnan-A	8.7	3.2	121	1534	6	CAEEL	AF-Q3S1M2-F1	UNCHARACTERIZED PROTEIN
4 days, 9:00:00	d1x1-A	8.7	3.5	108	298	6	CAEEL	AF-Q21256-F1	UNCHARACTERIZED PROTEIN
4 days, 10:00:00	dnfw-A	8.7	3.2	121	203	7	CAEEL	AF-O16381-F1	UNCHARACTERIZED PROTEIN
4 days, 11:00:00	ds0k-A	8.7	3.2	122	161	7	CAEEL	AF-Q22921-F1	UNCHARACTERIZED PROTEIN
4 days, 12:00:00	dqrg-A	8.7	3.5	128	191	5	CAEEL	AF-Q95XC2-F1	UNCHARACTERIZED PROTEIN
4 days, 13:00:00	dzmv-A	8.7	4.2	121	483	9	CAEEL	AF-P91827-F1	INNEXIN
4 days, 14:00:00	dqwn-A	8.7	4	121	807	2	CAEEL	AF-Q9U275-F1	HALF TRANSPORTER (PGP RELATED)
4 days, 15:00:00	drgf-A	8.6	3.5	128	198	7	CAEEL	AF-A8W7W0-F1	UNCHARACTERIZED PROTEIN
4 days, 16:00:00	dxy9-A	8.6	3	118	217	6	CAEEL	AF-Q7YXH0-F1	UNCHARACTERIZED PROTEIN
4 days, 17:00:00	d0x8-A	8.6	3.3	122	182	6	CAEEL	AF-Q9TZL1-F1	UNCHARACTERIZED PROTEIN
4 days, 18:00:00	dt5o-A	8.6	2.8	115	208	7	CAEEL	AF-Q8I7H1-F1	UNCHARACTERIZED PROTEIN
4 days, 19:00:00	ds6b-A	8.6	3.2	120	1523	4	CAEEL	AF-G5ECK4-F1	UNCHARACTERIZED PROTEIN
4 days, 20:00:00	dx65-A	8.5	4.2	119	787	6	CAEEL	AF-Q9TZD9-F1	HALF TRANSPORTER (PGP RELATED)
4 days, 21:00:00	dy0s-A	8.5	3.6	124	208	8	CAEEL	AF-Q8ITZ9-F1	UNCHARACTERIZED PROTEIN
4 days, 22:00:00	dqhl-A	8.5	3	110	301	6	CAEEL	AF-Q5WRN1-F1	TETRASPANIN-21
4 days, 23:00:00	dtul-A	8.5	3.2	126	170	3	CAEEL	AF-G5EBZ7-F1	UNCHARACTERIZED PROTEIN
5 days, 0:00:00	doed-A	8.3	3.4	106	139	8	CAEEL	AF-Q9N4G1-F1	UNCHARACTERIZED PROTEIN
5 days, 1:00:00	dstc-A	8.3	2.6	112	223	8	CAEEL	AF-Q9U2K6-F1	TETRASPANIN FAMILY
5 days, 2:00:00	dtuf-A	8.3	3.4	112	176	4	CAEEL	AF-P34360-F1	UNCHARACTERIZED PROTEIN C48B4.6
5 days, 3:00:00	d00c-A	8.3	3	124	630	5	CAEEL	AF-Q22225-F1	UNCHARACTERIZED PROTEIN
5 days, 4:00:00	ds5p-A	8.3	3.3	123	388	8	CAEEL	AF-O18287-F1	UNCHARACTERIZED PROTEIN
5 days, 5:00:00	dr1e-A	8.2	3.1	120	1493	9	CAEEL	AF-Q9N5D3-F1	SON OF SEVENLESS HOMOLOG
5 days, 6:00:00	dncv-A	8.2	4.1	120	436	7	CAEEL	AF-H2KYH7-F1	INNEXIN
5 days, 7:00:00	dvux-A	8.2	3.1	122	217	3	CAEEL	AF-Q17888-F1	UNCHARACTERIZED PROTEIN
5 days, 8:00:00	dy0j-A	8.2	4	112	468	3	CAEEL	AF-Q10023-F1	UNCHARACTERIZED PROTEIN T28D9.4
5 days, 9:00:00	dyzl-A	8.2	3.4	115	228	9	CAEEL	AF-Q21892-F1	UNCHARACTERIZED PROTEIN
5 days, 10:00:00	d1zn-A	8.2	3.6	119	176	9	CAEEL	AF-A9QY36-F1	UNCHARACTERIZED PROTEIN
5 days, 11:00:00	dq6g-A	8.2	4.1	119	260	4	CAEEL	AF-Q7YTU3-F1	UNCHARACTERIZED PROTEIN
5 days, 12:00:00	do8a-A	8.2	2.9	116	473	9	CAEEL	AF-Q21052-F1	TETRASPANIN FAMILY
5 days, 13:00:00	d0b3-A	8.2	3.1	111	312	10	CAEEL	AF-Q11098-F1	TETRASPANIN-17
5 days, 14:00:00	d06e-A	8.1	3.3	115	175	6	CAEEL	AF-Q5TEB3-F1	UNCHARACTERIZED PROTEIN
5 days, 15:00:00	dt2l-A	8.1	3.6	122	773	4	CAEEL	AF-O02086-F1	HALF TRANSPORTER (PGP RELATED)
5 days, 16:00:00	dqhy-A	8.1	3.9	116	143	3	CAEEL	AF-H8W3X3-F1	UNCHARACTERIZED PROTEIN
5 days, 17:00:00	dz21-A	8.1	3.3	128	198	8	CAEEL	AF-H2KZM2-F1	UNCHARACTERIZED PROTEIN
5 days, 18:00:00	dnsd-A	8.1	3.2	120	175	4	CAEEL	AF-G5EFB6-F1	UNCHARACTERIZED PROTEIN
5 days, 19:00:00	dry4-A	8.1	4	121	522	7	CAEEL	AF-Q03412-F1	INNEXIN UNC-7
5 days, 20:00:00	doca-A	8.1	3.7	102	1910	11	CAEEL	AF-P34529-F1	ENDORIBONUCLEASE DCR-1
5 days, 21:00:00	dtfo-A	8.1	3.6	109	176	7	CAEEL	AF-Q9XVL4-F1	UNCHARACTERIZED PROTEIN
5 days, 22:00:00	dpq5-A	8.1	3.4	127	196	8	CAEEL	AF-H8W3Z0-F1	UNCHARACTERIZED PROTEIN
5 days, 23:00:00	dw3v-A	8.1	2.7	113	201	4	CAEEL	AF-Q5WRM9-F1	UNCHARACTERIZED PROTEIN
6 days, 0:00:00	doy3-A	8.1	3.4	127	168	3	CAEEL	AF-Q9XUZ7-F1	UNCHARACTERIZED PROTEIN
6 days, 1:00:00	dn7w-A	8	2.7	111	189	7	CAEEL	AF-Q93891-F1	TRANSCELLULAR CHAPERONE SIGNALING (X)CROSS TISSUE
6 days, 2:00:00	dug2-A	8	3.5	119	2488	8	CAEEL	AF-O61528-F1	GUANINE NUCLEOTIDE EXCHANGE FACTOR UNC-73A
6 days, 3:00:00	dtj0-A	8	3.2	118	182	10	CAEEL	AF-Q93198-F1	CLAUDIN-LIKE IN CAENORHABDITIS
6 days, 4:00:00	dwih-A	8	4.1	114	447	6	CAEEL	AF-Q19819-F1	UNCHARACTERIZED PROTEIN
6 days, 5:00:00	dycz-A	8	3.3	125	170	3	CAEEL	AF-O45852-F1	UNCHARACTERIZED PROTEIN
6 days, 6:00:00	dzgr-A	8	3.4	121	175	5	CAEEL	AF-G5EEL8-F1	UNCHARACTERIZED PROTEIN
6 days, 7:00:00	dvjs-A	8	3.4	114	216	5	CAEEL	AF-Q93355-F1	UNCHARACTERIZED PROTEIN
6 days, 8:00:00	dmxr-A	8	3.4	123	281	5	CAEEL	AF-Q9NGJ7-F1	CLC-LIKE PROTEIN 5
6 days, 9:00:00	du5n-A	8	3.8	117	175	8	CAEEL	AF-Q93340-F1	UNCHARACTERIZED PROTEIN
6 days, 10:00:00	dr73-A	7.9	3.1	119	243	7	CAEEL	AF-Q18135-F1	UNCHARACTERIZED PROTEIN
6 days, 11:00:00	drin-A	7.9	3.5	108	169	10	CAEEL	AF-Q9BL23-F1	ENHANCER OF AKT-1 NULL
6 days, 12:00:00	dy77-A	7.8	3.2	105	138	8	CAEEL	AF-Q2AAC4-F1	UNCHARACTERIZED PROTEIN
6 days, 13:00:00	dtt4-A	7.8	3.2	124	247	2	CAEEL	AF-O76735-F1	SYNAPTOGYRIN HOMOLOG 1
6 days, 14:00:00	doxw-A	7.8	3.4	124	385	7	CAEEL	AF-Q20457-F1	UNCHARACTERIZED PROTEIN
6 days, 15:00:00	dnn1-A	7.8	4.3	121	382	7	CAEEL	AF-Q23594-F1	INNEXIN
6 days, 16:00:00	dqtm-A	7.8	3.3	117	191	7	CAEEL	AF-Q7YTP5-F1	UNCHARACTERIZED PROTEIN
6 days, 17:00:00	dyvx-A	7.8	3.4	114	401	7	CAEEL	AF-Q02332-F1	PROBABLE [PYRUVATE DEHYDROGENASE (ACETYL-TRANSFER
6 days, 18:00:00	dotm-A	7.8	3.8	113	208	8	CAEEL	AF-Q21856-F1	UNCHARACTERIZED PROTEIN
6 days, 19:00:00	dqlh-A	7.8	3.1	122	258	2	CAEEL	AF-Q9XVM9-F1	TETRASPANIN-15
6 days, 20:00:00	dt3q-A	7.8	3	100	162	5	CAEEL	AF-C6KRM9-F1	UNCHARACTERIZED PROTEIN
6 days, 21:00:00	dowy-A	7.8	3.4	108	142	6	CAEEL	AF-Q9XVK8-F1	UNCHARACTERIZED PROTEIN
6 days, 22:00:00	dtfc-A	7.7	3.1	119	861	7	CAEEL	AF-X5LV34-F1	UNCHARACTERIZED PROTEIN
6 days, 23:00:00	dzru-A	7.7	3.4	118	628	8	CAEEL	AF-H2L0P5-F1	PLECKSTRIN HOMOLOGY AND RHOGEF (RHOGEF) DOMAIN CO
7 days, 0:00:00	dqmv-A	7.7	4.2	121	423	6	CAEEL	AF-Q27295-F1	INNEXIN EAT-5
7 days, 1:00:00	dwp1-A	7.7	3.4	95	512	8	CAEEL	AF-Q8MNV0-F1	PROBABLE SPASTIN HOMOLOG SPAS-1
7 days, 2:00:00	dpbm-A	7.7	3.9	114	152	7	CAEEL	AF-G5EBI5-F1	UNCHARACTERIZED PROTEIN
7 days, 3:00:00	dqn2-A	7.7	3.2	107	196	1	CAEEL	AF-P34362-F1	UNCHARACTERIZED PROTEIN C48B4.8
7 days, 4:00:00	dq20-A	7.7	3.2	126	1007	10	CAEEL	AF-Q45FX5-F1	PROTEIN VAV-1
7 days, 5:00:00	d1cd-A	7.7	3.3	121	252	5	CAEEL	AF-Q11085-F1	CLC-LIKE PROTEIN 2
7 days, 6:00:00	dt79-A	7.7	3.3	113	307	5	CAEEL	AF-P34365-F1	UNCHARACTERIZED PROTEIN C48B4.11
7 days, 7:00:00	dskv-A	7.7	4	119	386	4	CAEEL	AF-O01393-F1	INNEXIN UNC-9
7 days, 8:00:00	dqh1-A	7.6	2.9	108	161	3	CAEEL	AF-O45334-F1	UNCHARACTERIZED PROTEIN
7 days, 9:00:00	dzfh-A	7.6	2.8	109	189	9	CAEEL	AF-Q9XUU9-F1	PROTEIN JAGUNAL HOMOLOG
7 days, 10:00:00	dqxg-A	7.6	3.1	121	258	6	CAEEL	AF-Q20333-F1	UNCHARACTERIZED PROTEIN
7 days, 11:00:00	dxt8-A	7.6	3	115	229	5	CAEEL	AF-Q9XVU1-F1	LIPOMA HMGIC (HMGIC) FUSION PARTNER-LIKE HOMOLOG
7 days, 12:00:00	dtdy-A	7.6	3.4	117	173	5	CAEEL	AF-Q20526-F1	UNCHARACTERIZED PROTEIN
7 days, 13:00:00	dxfv-A	7.6	4.2	120	362	8	CAEEL	AF-O61788-F1	INNEXIN-17
7 days, 14:00:00	dzh1-A	7.6	3.3	122	214	4	CAEEL	AF-P91325-F1	UNCHARACTERIZED PROTEIN
7 days, 15:00:00	dvms-A	7.6	3.5	90	701	10	CAEEL	AF-G5EFX8-F1	NOT2_3_5 DOMAIN-CONTAINING PROTEIN
7 days, 16:00:00	d0hc-A	7.6	3.9	120	389	6	CAEEL	AF-Q9U3N4-F1	INNEXIN-6
7 days, 17:00:00	dx72-A	7.5	3.1	109	161	3	CAEEL	AF-O45515-F1	UNCHARACTERIZED PROTEIN
7 days, 18:00:00	dsxh-A	7.5	3.1	115	972	8	CAEEL	AF-G5EF62-F1	PH DOMAIN-CONTAINING PROTEIN
7 days, 19:00:00	dnmo-A	7.5	3.4	124	208	10	CAEEL	AF-Q93829-F1	UNCHARACTERIZED PROTEIN
7 days, 20:00:00	dxjs-A	7.5	3.5	121	282	4	CAEEL	AF-Q20731-F1	UNCHARACTERIZED PROTEIN
7 days, 21:00:00	dw0d-A	7.5	3	98	869	5	CAEEL	AF-Q9BL53-F1	WD_REPEATS_REGION DOMAIN-CONTAINING PROTEIN
7 days, 22:00:00	d1mn-A	7.5	3.5	102	2442	8	CAEEL	AF-A0A061ACU	2-F1 PIEZO-TYPE MECHANOSENSITIVE ION CHANNEL COMPON
7 days, 23:00:00	dpr6-A	7.5	3.6	115	175	4	CAEEL	AF-Q8MPY3-F1	UNCHARACTERIZED PROTEIN
8 days, 0:00:00	dq9p-A	7.4	3.7	109	505	8	CAEEL	AF-O17554-F1	ALKYLGLYCEROL MONOOXYGENASE
8 days, 1:00:00	dwd8-A	7.4	4.2	114	187	6	CAEEL	AF-B0M0N4-F1	UNCHARACTERIZED PROTEIN
8 days, 2:00:00	dpbw-A	7.4	3.2	99	173	4	CAEEL	AF-P34282-F1	UNCHARACTERIZED PROTEIN C02F5.5
8 days, 3:00:00	dvue-A	7.4	3.3	105	187	9	CAEEL	AF-H2FLF7-F1	UNCHARACTERIZED PROTEIN
8 days, 4:00:00	dv2v-A	7.4	2.9	102	197	2	CAEEL	AF-P34395-F1	UNCHARACTERIZED PROTEIN F10E9.1
8 days, 5:00:00	dq9i-A	7.4	2.8	103	170	8	CAEEL	AF-Q21512-F1	UNCHARACTERIZED PROTEIN
8 days, 6:00:00	d0i5-A	7.4	3	126	1182	7	CAEEL	AF-Q21653-F1	RHO GUANINE NUCLEOTIDE EXCHANGE FACTOR OSG-1
8 days, 7:00:00	dtpq-A	7.4	4.4	118	454	9	CAEEL	AF-O61715-F1	INNEXIN-19
8 days, 8:00:00	dsw7-A	7.3	3.6	126	221	6	CAEEL	AF-Q5WRT2-F1	UNCHARACTERIZED PROTEIN
8 days, 9:00:00	dshu-A	7.3	3.4	118	1573	10	CAEEL	AF-G5EFP3-F1	UNCHARACTERIZED PROTEIN
8 days, 10:00:00	dqb6-A	7.3	3.4	119	1505	8	CAEEL	AF-Q19048-F1	UNCHARACTERIZED PROTEIN
8 days, 11:00:00	dr5r-A	7.3	3.9	98	389	5	CAEEL	AF-Q95XU0-F1	RING-TYPE DOMAIN-CONTAINING PROTEIN
8 days, 12:00:00	dpwr-A	7.3	3.3	120	1525	10	CAEEL	AF-Q9U2G5-F1	UNCHARACTERIZED PROTEIN
8 days, 13:00:00	dp1z-A	7.3	3.1	119	382	3	CAEEL	AF-Q9GYM4-F1	UNCHARACTERIZED PROTEIN
8 days, 14:00:00	dr1x-A	7.3	4.4	120	253	4	CAEEL	AF-A9Z1K3-F1	UNCHARACTERIZED PROTEIN
8 days, 15:00:00	dn1g-A	7.3	3.5	112	199	6	CAEEL	AF-Q17875-F1	UNCHARACTERIZED PROTEIN
8 days, 16:00:00	d12k-A	7.3	4	116	186	5	CAEEL	AF-A0A679L8L	4-F1 UNCHARACTERIZED PROTEIN
8 days, 17:00:00	dxdh-A	7.3	3.4	111	199	5	CAEEL	AF-Q20957-F1	UNCHARACTERIZED PROTEIN
8 days, 18:00:00	dy4g-A	7.3	3.4	113	177	8	CAEEL	AF-Q86DA7-F1	UNCHARACTERIZED PROTEIN C05B5.8
8 days, 19:00:00	dnlh-A	7.2	3.2	109	194	10	CAEEL	AF-Q22191-F1	CLAUDIN-LIKE IN CAENORHABDITIS
8 days, 20:00:00	dz6x-A	7.2	3.1	111	231	3	CAEEL	AF-Q9TXJ7-F1	SPERM SPECIFIC TRANSCRIPT
8 days, 21:00:00	dztt-A	7.2	2.8	93	407	8	CAEEL	AF-Q22046-F1	SAS10 DOMAIN-CONTAINING PROTEIN
8 days, 22:00:00	dsvq-A	7.2	4.3	119	164	5	CAEEL	AF-Q56VR9-F1	MPS-3
8 days, 23:00:00	dph8-A	7.2	4.1	117	481	3	CAEEL	AF-Q9N3R4-F1	INNEXIN
9 days, 0:00:00	dzbb-A	7.2	2.9	88	213	5	CAEEL	AF-P41941-F1	GOLGI SNAP RECEPTOR COMPLEX MEMBER 2 HOMOLOG MEMB
9 days, 1:00:00	dqpz-A	7.2	3.4	118	292	6	CAEEL	AF-O17213-F1	PROTEIN ROGDI HOMOLOG
9 days, 2:00:00	dovq-A	7.2	3.2	120	349	3	CAEEL	AF-H2KYX4-F1	UNCHARACTERIZED PROTEIN
9 days, 3:00:00	d0o1-A	7.2	3.1	103	282	9	CAEEL	AF-Q19983-F1	TETRASPANIN
9 days, 4:00:00	dzzf-A	7.2	3.3	120	932	8	CAEEL	AF-Q9U364-F1	ECT2 (MAMMALIAN RHO GEF) HOMOLOG
9 days, 5:00:00	dv1f-A	7.1	3.2	86	332	6	CAEEL	AF-G5EEF5-F1	SERPENTINE RECEPTOR CLASS GAMMA
9 days, 6:00:00	dz8x-A	7.1	3.4	113	198	4	CAEEL	AF-O44789-F1	UNCHARACTERIZED PROTEIN
9 days, 7:00:00	drge-A	7.1	3.9	112	559	4	CAEEL	AF-Q22549-F1	INNEXIN-10
9 days, 8:00:00	dyoj-A	7.1	2.8	122	1149	5	CAEEL	AF-S6EZU2-F1	DH DOMAIN-CONTAINING PROTEIN
9 days, 9:00:00	dto6-A	7.1	4.5	114	181	7	CAEEL	AF-A7YPF2-F1	UNCHARACTERIZED PROTEIN
9 days, 10:00:00	dndy-A	7.1	4	119	1622	8	CAEEL	AF-H2L0J8-F1	UNCHARACTERIZED PROTEIN
9 days, 11:00:00	dsum-A	7.1	3.2	110	181	6	CAEEL	AF-Q58A97-F1	UNCHARACTERIZED PROTEIN
9 days, 12:00:00	dqad-A	7.1	3.2	121	234	7	CAEEL	AF-W6RS22-F1	UNCHARACTERIZED PROTEIN
9 days, 13:00:00	dsei-A	7.1	4.3	118	372	8	CAEEL	AF-O61787-F1	INNEXIN-16
9 days, 14:00:00	dvx7-A	7.1	3.4	113	222	4	CAEEL	AF-Q23532-F1	CLAUDIN-LIKE IN CAENORHABDITIS
9 days, 15:00:00	dyso-A	7.1	3.8	104	201	3	CAEEL	AF-Q22957-F1	UPF0376 PROTEIN F10G2.1
9 days, 16:00:00	dplg-A	7	4.2	99	203	6	CAEEL	AF-A0A3B1E8T	2-F1 UNCHARACTERIZED PROTEIN
9 days, 17:00:00	dzpa-A	7	3.8	109	198	8	CAEEL	AF-G5EFG6-F1	UNCHARACTERIZED PROTEIN
9 days, 18:00:00	d0d7-A	7	3.6	111	171	8	CAEEL	AF-G4S8L2-F1	UNCHARACTERIZED PROTEIN
9 days, 19:00:00	dun6-A	7	3.7	111	182	8	CAEEL	AF-Q19765-F1	UNCHARACTERIZED PROTEIN
9 days, 20:00:00	dpuh-A	7	3.3	117	188	5	CAEEL	AF-A0A3B1E9Z	2-F1 UNCHARACTERIZED PROTEIN
9 days, 21:00:00	dtff-A	7	3.6	123	249	7	CAEEL	AF-Q22684-F1	UNCHARACTERIZED PROTEIN
9 days, 22:00:00	dm5v-A	7	3.4	120	615	7	CAEEL	AF-Q20854-F1	UNCHARACTERIZED PROTEIN
9 days, 23:00:00	dqs2-A	7	4.4	120	196	7	CAEEL	AF-Q23396-F1	UNCHARACTERIZED PROTEIN
10 days, 0:00:00	dus7-A	7	3.5	113	248	4	CAEEL	AF-A0A0B7H0Y	9-F1 SERPENTINE RECEPTOR, CLASS E (EPSILON)
10 days, 1:00:00	dvcr-A	7	3.2	115	530	3	CAEEL	AF-Q9XX90-F1	UNCHARACTERIZED PROTEIN
10 days, 2:00:00	dvse-A	7	3.3	106	199	10	CAEEL	AF-P52883-F1	UNCHARACTERIZED PROTEIN F46C5.7
10 days, 3:00:00	dnz1-A	7	3.7	100	997	7	CAEEL	AF-O01858-F1	UNCHARACTERIZED PROTEIN
10 days, 4:00:00	dvia-A	7	3.5	95	210	16	CAEEL	AF-O44739-F1	BAG FAMILY MOLECULAR CHAPERONE REGULATOR 1
10 days, 5:00:00	dvx4-A	7	4.3	120	382	7	CAEEL	AF-Q23593-F1	INNEXIN-8
10 days, 6:00:00	dv7d-A	6.9	4	117	265	5	CAEEL	AF-A8WFH1-F1	UNCHARACTERIZED PROTEIN
10 days, 7:00:00	doa2-A	6.9	3.1	115	734	3	CAEEL	AF-Q9U1V0-F1	UNCHARACTERIZED PROTEIN
10 days, 8:00:00	dsno-A	6.9	3.2	103	185	2	CAEEL	AF-A0A1N7SZG	0-F1 UNCHARACTERIZED PROTEIN
10 days, 9:00:00	drw6-A	6.9	3.8	119	214	8	CAEEL	AF-Q95XU4-F1	UNCHARACTERIZED PROTEIN
10 days, 10:00:00	dm5l-A	6.9	3.4	114	243	7	CAEEL	AF-U4PLH2-F1	UNCHARACTERIZED PROTEIN
10 days, 11:00:00	dpf1-A	6.9	3.3	109	266	7	CAEEL	AF-Q17892-F1	UNCHARACTERIZED PROTEIN
10 days, 12:00:00	d02x-A	6.9	3.6	92	2378	10	CAEEL	AF-Q9N3Q4-F1	SERINE/THREONINE-PROTEIN KINASE ATM
10 days, 13:00:00	dy3i-A	6.9	3.2	117	1029	3	CAEEL	AF-X5LX76-F1	UNCHARACTERIZED PROTEIN
10 days, 14:00:00	dsc5-A	6.9	4.3	118	408	11	CAEEL	AF-O01634-F1	INNEXIN-12
10 days, 15:00:00	dnxq-A	6.9	4.6	119	434	7	CAEEL	AF-O62136-F1	INNEXIN-14
10 days, 16:00:00	dojd-A	6.8	4.4	101	558	6	CAEEL	AF-Q22938-F1	UNCHARACTERIZED PROTEIN
10 days, 17:00:00	do7l-A	6.8	3.8	123	161	9	CAEEL	AF-Q7YTM7-F1	HEME TRANSPORTER HRG-6
10 days, 18:00:00	dvft-A	6.8	3.7	113	242	8	CAEEL	AF-Q9XXE1-F1	UNCHARACTERIZED PROTEIN
10 days, 19:00:00	dsxu-A	6.8	3.5	116	182	3	CAEEL	AF-F5GU36-F1	UNCHARACTERIZED PROTEIN
10 days, 20:00:00	du3d-A	6.8	3.4	104	167	13	CAEEL	AF-Q9U1R9-F1	UNCHARACTERIZED PROTEIN
10 days, 21:00:00	dt5b-A	6.8	3.7	116	173	6	CAEEL	AF-G5EG00-F1	UNCHARACTERIZED PROTEIN
10 days, 22:00:00	dzpy-A	6.8	3.1	109	181	6	CAEEL	AF-Q20525-F1	UNCHARACTERIZED PROTEIN
10 days, 23:00:00	dq5e-A	6.8	3.3	107	173	8	CAEEL	AF-H2L0E8-F1	UNCHARACTERIZED PROTEIN
11 days, 0:00:00	dr76-A	6.8	3.6	108	210	5	CAEEL	AF-Q11071-F1	UNCHARACTERIZED PROTEIN B0416.3
11 days, 1:00:00	dx4v-A	6.8	4.2	119	420	6	CAEEL	AF-Q19746-F1	INNEXIN-3
11 days, 2:00:00	d0cx-A	6.8	3	103	225	10	CAEEL	AF-Q93354-F1	UNCHARACTERIZED PROTEIN
11 days, 3:00:00	ds2w-A	6.7	3.5	119	335	5	CAEEL	AF-G5EED5-F1	SECRETORY CARRIER-ASSOCIATED MEMBRANE PROTEIN
11 days, 4:00:00	dvhk-A	6.7	3.7	90	390	6	CAEEL	AF-O17660-F1	G_PROTEIN_RECEP_F1_2 DOMAIN-CONTAINING PROTEIN
11 days, 5:00:00	dwg4-A	6.7	6.6	90	331	9	CAEEL	AF-O18301-F1	PDZ DOMAIN-CONTAINING PROTEIN
11 days, 6:00:00	dwov-A	6.7	4.7	102	655	6	CAEEL	AF-A0A1C3NSH	3-F1 IMD DOMAIN-CONTAINING PROTEIN
11 days, 7:00:00	dp82-A	6.7	3	109	196	6	CAEEL	AF-Q23633-F1	UNCHARACTERIZED PROTEIN
11 days, 8:00:00	dyyu-A	6.7	3.4	118	1159	9	CAEEL	AF-Q965J0-F1	EPHEXIN (EPH-INTERACTING GEF) HOMOLOG
11 days, 9:00:00	dx60-A	6.7	3.3	94	594	9	CAEEL	AF-Q23088-F1	UV-STIMULATED SCAFFOLD PROTEIN A HOMOLOG
11 days, 10:00:00	dwvn-A	6.7	2.9	108	234	5	CAEEL	AF-Q95QY8-F1	TETRASPANIN FAMILY
11 days, 11:00:00	drj0-A	6.7	4.1	112	190	9	CAEEL	AF-A7YKU9-F1	UNCHARACTERIZED PROTEIN
11 days, 12:00:00	dtbr-A	6.7	4	92	174	7	CAEEL	AF-Q9N474-F1	DUF19 DOMAIN-CONTAINING PROTEIN
11 days, 13:00:00	dqjh-A	6.7	3.2	119	572	3	CAEEL	AF-D2YW11-F1	UNCHARACTERIZED PROTEIN
11 days, 14:00:00	dqrv-A	6.7	2.6	124	423	5	CAEEL	AF-Q93411-F1	MARVEL DOMAIN-CONTAINING PROTEIN
11 days, 15:00:00	d00s-A	6.6	4.1	85	113	5	CAEEL	AF-P52872-F1	DOLICHYL-DIPHOSPHOOLIGOSACCHARIDE--PROTEIN
11 days, 16:00:00	dxzk-A	6.6	3.6	110	179	9	CAEEL	AF-Q9XWF5-F1	UNCHARACTERIZED PROTEIN
11 days, 17:00:00	dpg0-A	6.6	3.2	83	462	6	CAEEL	AF-Q93323-F1	NEUR_CHAN_LBD DOMAIN-CONTAINING PROTEIN
11 days, 18:00:00	dw41-A	6.6	3.2	81	282	15	CAEEL	AF-P34453-F1	PUTATIVE PEROXISOMAL BIOGENESIS FACTOR 19
11 days, 19:00:00	dpfl-A	6.6	3.8	111	400	5	CAEEL	AF-Q21641-F1	TEKTIN
11 days, 20:00:00	dtvf-A	6.6	3.5	107	213	7	CAEEL	AF-Q22527-F1	UNCHARACTERIZED PROTEIN
11 days, 21:00:00	dq3w-A	6.6	3.5	82	428	6	CAEEL	AF-H2KZY7-F1	NEUR_CHAN_LBD DOMAIN-CONTAINING PROTEIN
11 days, 22:00:00	dtno-A	6.6	3.8	119	543	5	CAEEL	AF-G5EGU4-F1	GLYPICAN
11 days, 23:00:00	dy56-A	6.6	3.4	104	1784	8	CAEEL	AF-Q18508-F1	PROTEIN MEL-28
12 days, 0:00:00	d01v-A	6.6	4	90	445	13	CAEEL	AF-Q22387-F1	UNCHARACTERIZED PROTEIN
12 days, 1:00:00	dwwz-A	6.6	3.5	99	134	5	CAEEL	AF-A3FPI9-F1	UNCHARACTERIZED PROTEIN
12 days, 2:00:00	dxuq-A	6.6	3.9	100	159	10	CAEEL	AF-Q9N431-F1	UNCHARACTERIZED PROTEIN
12 days, 3:00:00	dyqv-A	6.5	3.7	94	830	15	CAEEL	AF-Q21489-F1	ATP-DEPENDENT DNA HELICASE CHL-1
12 days, 4:00:00	dynh-A	6.5	3.5	117	215	7	CAEEL	AF-O02152-F1	UNCHARACTERIZED PROTEIN
12 days, 5:00:00	dpj4-A	6.5	3.7	105	232	8	CAEEL	AF-Q9XVI4-F1	TETRASPANIN
12 days, 6:00:00	dv62-A	6.5	3.2	126	659	6	CAEEL	AF-Q17959-F1	UNCHARACTERIZED PROTEIN
12 days, 7:00:00	dxwb-A	6.5	3.4	113	183	6	CAEEL	AF-Q4PIV7-F1	UNCHARACTERIZED PROTEIN
12 days, 8:00:00	drhj-A	6.5	3.4	110	194	6	CAEEL	AF-Q23393-F1	UNCHARACTERIZED PROTEIN
12 days, 9:00:00	dzxj-A	6.5	3.4	115	309	6	CAEEL	AF-Q9N5G9-F1	TLC DOMAIN-CONTAINING PROTEIN
12 days, 10:00:00	dz03-A	6.5	3.5	97	787	7	CAEEL	AF-P91451-F1	WSN DOMAIN-CONTAINING PROTEIN
12 days, 11:00:00	dy0n-A	6.5	3.2	93	2588	3	CAEEL	AF-Q19663-F1	UNCHARACTERIZED PROTEIN
12 days, 12:00:00	dzc9-A	6.5	3.8	102	145	6	CAEEL	AF-Q23481-F1	TMEM (HUMAN TRANSMEMBRANE PROTEIN) HOMOLOG
12 days, 13:00:00	drr8-A	6.5	3.5	114	284	6	CAEEL	AF-Q8I7F2-F1	UNCHARACTERIZED PROTEIN
12 days, 14:00:00	d1e9-A	6.5	3.2	106	287	8	CAEEL	AF-Q17526-F1	TETRASPANIN
12 days, 15:00:00	dw3r-A	6.5	4.7	116	273	10	CAEEL	AF-Q7KNR1-F1	UNCHARACTERIZED PROTEIN
12 days, 16:00:00	dxjv-A	6.4	3.1	82	113	12	CAEEL	AF-Q11192-F1	UNCHARACTERIZED PROTEIN C04E7.1
12 days, 17:00:00	d0r0-A	6.4	3.6	103	182	7	CAEEL	AF-P34364-F1	UNCHARACTERIZED PROTEIN C48B4.10
12 days, 18:00:00	dt19-A	6.4	3.6	97	162	6	CAEEL	AF-O61521-F1	UNCHARACTERIZED PROTEIN
12 days, 19:00:00	dq8l-A	6.4	4.1	92	254	8	CAEEL	AF-Q18292-F1	UNCHARACTERIZED PROTEIN
12 days, 20:00:00	dvge-A	6.4	3.3	87	565	9	CAEEL	AF-W6SBE5-F1	FYVE-TYPE DOMAIN-CONTAINING PROTEIN
12 days, 21:00:00	dw6n-A	6.4	4.4	122	919	8	CAEEL	AF-A0A5E4LWH	3-F1 UNCHARACTERIZED PROTEIN
12 days, 22:00:00	drv3-A	6.4	3.6	82	532	13	CAEEL	AF-O44499-F1	GENERAL TRANSCRIPTION FACTOR HOMOLOG
12 days, 23:00:00	dzs7-A	6.4	4.3	119	419	9	CAEEL	AF-Q9U3K5-F1	INNEXIN-2
13 days, 0:00:00	dpy1-A	6.4	3.8	121	160	5	CAEEL	AF-Q7YTM8-F1	HEME TRANSPORTER HRG-5
13 days, 1:00:00	dz94-A	6.3	4	113	175	7	CAEEL	AF-Q1ZXT9-F1	UNCHARACTERIZED PROTEIN
13 days, 2:00:00	drpc-A	6.3	4.3	112	1217	4	CAEEL	AF-O17889-F1	PROTEIN-TYROSINE-PHOSPHATASE
13 days, 3:00:00	dr9w-A	6.3	3.5	101	1323	6	CAEEL	AF-P91309-F1	INOSITOL HEXAKISPHOSPHATE AND DIPHOSPHOINOSITOL-
13 days, 4:00:00	dxd2-A	6.3	3.2	115	257	9	CAEEL	AF-L8E7Y1-F1	UNCHARACTERIZED PROTEIN
13 days, 5:00:00	dzwz-A	6.3	3.3	120	366	4	CAEEL	AF-G5EDT2-F1	STARGAZIN (MAMMALIAN CALCIUM CHANNEL) HOMOLOG
13 days, 6:00:00	dnqz-A	6.3	3.6	100	1119	10	CAEEL	AF-Q93413-F1	DICER RELATED HELICASE
13 days, 7:00:00	dngi-A	6.3	4	116	251	6	CAEEL	AF-O16271-F1	CYTOCHROME B561 DOMAIN-CONTAINING PROTEIN
13 days, 8:00:00	dx9n-A	6.3	3.8	119	281	5	CAEEL	AF-Q22506-F1	UNCHARACTERIZED PROTEIN
13 days, 9:00:00	dr2y-A	6.3	3.6	99	203	2	CAEEL	AF-O01454-F1	UPF0376 PROTEIN C03G6.5
13 days, 10:00:00	dseo-A	6.3	4.2	103	413	9	CAEEL	AF-Q20797-F1	PUTATIVE SYNTAXIN-5
13 days, 11:00:00	dzi9-A	6.3	3.5	99	856	9	CAEEL	AF-Q23023-F1	SERINE/THREONINE-PROTEIN KINASE UNC-51
13 days, 12:00:00	dwjp-A	6.3	4.3	119	428	6	CAEEL	AF-Q17394-F1	INNEXIN
13 days, 13:00:00	dnu5-A	6.3	3	88	113	7	CAEEL	AF-G5EEN9-F1	UNCHARACTERIZED PROTEIN
13 days, 14:00:00	dy4e-A	6.2	5.5	111	145	8	CAEEL	AF-P34289-F1	UNCHARACTERIZED PROTEIN C05B5.1
13 days, 15:00:00	dyb7-A	6.2	3.3	115	413	3	CAEEL	AF-Q9N2W4-F1	UNCHARACTERIZED PROTEIN
13 days, 16:00:00	d13a-A	6.2	3.5	78	472	6	CAEEL	AF-P34808-F1	MEIOTIC SPINDLE FORMATION PROTEIN MEI-1
13 days, 17:00:00	dxey-A	6.2	3.1	105	223	6	CAEEL	AF-A0A3B1E3W	8-F1 UNCHARACTERIZED PROTEIN
13 days, 18:00:00	dtxk-A	6.2	3.9	83	433	11	CAEEL	AF-P34271-F1	ACETYLCHOLINE RECEPTOR-LIKE PROTEIN CUP-4
13 days, 19:00:00	d099-A	6.2	4.4	119	563	3	CAEEL	AF-A0A131MB6	0-F1 INNEXIN
13 days, 20:00:00	d0xq-A	6.2	3.7	119	1340	12	CAEEL	AF-G5EFE1-F1	RHO GUANINE NUCLEOTIDE EXCHANGE FACTOR
13 days, 21:00:00	dz4l-A	6.1	4.2	100	319	5	CAEEL	AF-Q09966-F1	PUTATIVE G-PROTEIN COUPLED RECEPTOR B0244.7
13 days, 22:00:00	dwr4-A	6.1	3.2	83	116	6	CAEEL	AF-Q8MNU3-F1	UNCHARACTERIZED PROTEIN
13 days, 23:00:00	dyvu-A	6.1	4.3	112	917	7	CAEEL	AF-X5LV90-F1	WSN DOMAIN-CONTAINING PROTEIN
14 days, 0:00:00	d0js-A	6.1	4	105	247	4	CAEEL	AF-O62268-F1	UNCHARACTERIZED PROTEIN
14 days, 1:00:00	dvm2-A	6.1	3.1	89	1262	7	CAEEL	AF-O44518-F1	CYTOPLASMIC FMR1-INTERACTING PROTEIN HOMOLOG
14 days, 2:00:00	dqqa-A	6.1	3.3	112	211	4	CAEEL	AF-G5ED30-F1	CELL JUNCTION PROTEIN VAB-9
14 days, 3:00:00	dpvw-A	6.1	3.7	111	270	5	CAEEL	AF-H2KZA9-F1	UNCHARACTERIZED PROTEIN
14 days, 4:00:00	dy8c-A	6.1	3.1	108	184	8	CAEEL	AF-Q4PIV2-F1	UNCHARACTERIZED PROTEIN
14 days, 5:00:00	duz0-A	6.1	4.2	105	166	6	CAEEL	AF-Q93533-F1	CALCIUM CHANNEL FLOWER
14 days, 6:00:00	dsjf-A	6.1	5.1	89	366	2	CAEEL	AF-P91985-F1	LIGAND-GATED ION CHANNEL
14 days, 7:00:00	dx8m-A	6.1	3.5	120	1069	11	CAEEL	AF-Q10025-F1	DEGENERIN-LIKE PROTEIN DEL-10
14 days, 8:00:00	dsl5-A	6.1	3.5	111	350	6	CAEEL	AF-G5EF48-F1	TLC DOMAIN-CONTAINING PROTEIN FLD-1
14 days, 9:00:00	d1re-A	6.1	3.2	93	1120	6	CAEEL	AF-Q19479-F1	FH2 DOMAIN-CONTAINING PROTEIN
14 days, 10:00:00	ds31-A	6.1	5.1	88	510	1	CAEEL	AF-G5EG72-F1	ACETYLCHOLINE RECEPTOR
14 days, 11:00:00	d0g6-A	6.1	4.1	95	187	7	CAEEL	AF-Q7JLR4-F1	UNCHARACTERIZED PROTEIN
14 days, 12:00:00	dzct-A	6.1	3.2	120	654	3	CAEEL	AF-Q4W5S2-F1	UNCHARACTERIZED PROTEIN
14 days, 13:00:00	dt6o-A	6.1	3.1	106	1075	8	CAEEL	AF-Q8IA75-F1	PHOSPHOINOSITIDE PHOSPHOLIPASE C
14 days, 14:00:00	dt9x-A	6.1	3.3	87	123	11	CAEEL	AF-Q95YB5-F1	UNCHARACTERIZED PROTEIN
14 days, 15:00:00	dp2x-A	6.1	3.3	114	241	4	CAEEL	AF-Q966P3-F1	UNCHARACTERIZED PROTEIN
14 days, 16:00:00	dt9d-A	6.1	4.4	119	385	6	CAEEL	AF-O44887-F1	INNEXIN
14 days, 17:00:00	drnl-A	6	3.4	119	410	7	CAEEL	AF-P34491-F1	UNCHARACTERIZED PROTEIN K01B6.3
14 days, 18:00:00	dr2h-A	6	4.2	112	260	4	CAEEL	AF-Q95X59-F1	PALMITOYLTRANSFERASE
14 days, 19:00:00	dpbz-A	6	3.4	105	241	7	CAEEL	AF-Q20707-F1	TETRASPANIN
14 days, 20:00:00	dnl9-A	6	3.6	95	192	1	CAEEL	AF-Q19199-F1	UNCHARACTERIZED PROTEIN
14 days, 21:00:00	dmwr-A	6	3.9	108	734	11	CAEEL	AF-O45958-F1	WSN DOMAIN-CONTAINING PROTEIN
14 days, 22:00:00	dr50-A	6	4.6	107	157	5	CAEEL	AF-Q9N2X7-F1	UNCHARACTERIZED PROTEIN
14 days, 23:00:00	dsg7-A	6	4.1	85	439	4	CAEEL	AF-O18228-F1	LIGAND-GATED ION CHANNEL
15 days, 0:00:00	dpzn-A	6	3	88	234	5	CAEEL	AF-Q95ZW1-F1	GOLGI SNAP RECEPTOR COMPLEX MEMBER 1
15 days, 1:00:00	dvkl-A	6	3.6	91	2290	7	CAEEL	AF-Q21480-F1	AUTOPHAGY-RELATED PROTEIN 2
15 days, 2:00:00	dm35-A	6	3.3	86	98	5	CAEEL	AF-Q9TY06-F1	UNCHARACTERIZED PROTEIN
15 days, 3:00:00	do9t-A	6	4.6	104	282	6	CAEEL	AF-P24889-F1	NADH-UBIQUINONE OXIDOREDUCTASE CHAIN 2
15 days, 4:00:00	drfv-A	6	4.6	101	219	6	CAEEL	AF-Q93778-F1	UNCHARACTERIZED PROTEIN
15 days, 5:00:00	dugi-A	6	3.2	95	196	7	CAEEL	AF-Q9N475-F1	DUF19 DOMAIN-CONTAINING PROTEIN
15 days, 6:00:00	dzso-A	6	5.3	86	538	3	CAEEL	AF-G5EEC1-F1	LIGAND-GATED ION CHANNEL
15 days, 7:00:00	dvkc-A	6	2.9	96	1211	5	CAEEL	AF-Q9N595-F1	ELONGATOR COMPLEX PROTEIN 1
15 days, 8:00:00	dwnd-A	6	5.9	87	466	2	CAEEL	AF-Q21005-F1	ACETYLCHOLINE-GATED CHLORIDE CHANNEL SUBUNIT ACC-
15 days, 9:00:00	dncy-A	6	3.5	101	783	5	CAEEL	AF-H2KYM8-F1	UNCHARACTERIZED PROTEIN
15 days, 10:00:00	d1hd-A	6	3.5	115	266	6	CAEEL	AF-P34465-F1	PUTATIVE TRANSMEMBRANE ASCORBATE-DEPENDENT REDUCT
15 days, 11:00:00	dv5c-A	6	4.6	105	188	10	CAEEL	AF-D1YSH1-F1	UNCHARACTERIZED PROTEIN
15 days, 12:00:00	drxt-A	6	3.2	97	451	5	CAEEL	AF-H2L006-F1	TETRASPANIN-14
15 days, 13:00:00	dqi2-A	6	4.2	118	196	8	CAEEL	AF-O01604-F1	UNCHARACTERIZED PROTEIN
15 days, 14:00:00	dtua-A	6	3.8	115	202	5	CAEEL	AF-O02051-F1	PROTEIN CUTI-1
15 days, 15:00:00	dpqg-A	6	3.6	111	205	9	CAEEL	AF-O01859-F1	UNCHARACTERIZED PROTEIN
15 days, 16:00:00	dm4z-A	6	3.6	123	263	4	CAEEL	AF-O01515-F1	UNCHARACTERIZED PROTEIN

## Sheet: yeast_Rmp1_A.thaliana
Supplementary Data 1. DALI search results using yeast Rmp1 core structure as queries to search the AlphaFold database of Homo sapiens, Mus musculus, Danio rerio, Drosophila melanogaster, Caenorhabditis elegans and Arabidopsis thaliana
No	Chain	Z	rmsd	lali	nres	%id	species	PDB	Description
01:00:00	ah3z-A	13.6	2.7	123	224	11	ARATH	AF-Q9SMN5-F1	TRANSMEMBRANE PROTEIN
02:00:00	aeoe-A	12.6	2.3	125	500	19	ARATH	AF-Q56Y76-F1	UNCHARACTERIZED PROTEIN AT1G50910
03:00:00	aqow-A	11.7	2.8	127	154	6	ARATH	AF-P0CB17-F1	CASP-LIKE PROTEIN 5C2
04:00:00	acp5-A	11.6	3	121	248	7	ARATH	AF-Q58G35-F1	TETRASPANIN-17
05:00:00	ankw-A	11.5	2.9	126	154	6	ARATH	AF-Q945M8-F1	CASP-LIKE PROTEIN 5B2
06:00:00	aq62-A	11.3	2.5	102	164	11	ARATH	AF-Q9MAD4-F1	AT3G01250
07:00:00	atbj-A	11.3	2.9	112	317	7	ARATH	AF-Q1PDI1-F1	TETRASPANIN-15
08:00:00	abr7-A	11.2	2.8	124	152	6	ARATH	AF-Q9LZM5-F1	CASP-LIKE PROTEIN 5B1
09:00:00	am2t-A	11.1	3	124	190	6	ARATH	AF-O23413-F1	CASP-LIKE PROTEIN 1E2
10:00:00	ajxo-A	11.1	3.1	122	297	4	ARATH	AF-Q501G6-F1	CASP-LIKE PROTEIN 4A2
11:00:00	aqpq-A	11.1	3	126	152	6	ARATH	AF-Q8L7R5-F1	CASP-LIKE PROTEIN 5B3
12:00:00	afd9-A	11	2.7	127	180	7	ARATH	AF-Q6NPF8-F1	CASP-LIKE PROTEIN 5A1
13:00:00	ajf7-A	11	2.9	115	180	9	ARATH	AF-Q9M9D3-F1	E3 UBIQUITIN-PROTEIN LIGASE
14:00:00	an10-A	11	3	126	152	6	ARATH	AF-Q3ECT8-F1	CASP-LIKE PROTEIN 5C3
15:00:00	aj9k-A	10.9	3.1	118	529	11	ARATH	AF-Q9LYT5-F1	PROBABLE PECTINESTERASE/PECTINESTERASE INHIBITOR
16:00:00	arwb-A	10.9	3.1	117	270	3	ARATH	AF-Q9ZUN5-F1	TETRASPANIN-2
17:00:00	aoz4-A	10.8	2.8	114	560	6	ARATH	AF-O22256-F1	PROBABLE PECTINESTERASE/PECTINESTERASE INHIBITOR
18:00:00	apik-A	10.8	3	126	270	6	ARATH	AF-Q9FNE8-F1	CASP-LIKE PROTEIN 4A1
19:00:00	apib-A	10.7	3.2	120	586	8	ARATH	AF-Q43867-F1	PECTINESTERASE 1
20:00:00	aav3-A	10.7	3.2	116	524	10	ARATH	AF-Q84JX1-F1	PROBABLE PECTINESTERASE/PECTINESTERASE INHIBITOR
21:00:00	aj53-A	10.7	3.1	111	189	12	ARATH	AF-Q1G3A4-F1	PLANT INVERTASE/PECTIN METHYLESTERASE INHIBITOR S
22:00:00	aiez-A	10.6	2.9	122	170	4	ARATH	AF-Q9FHN3-F1	JAGUNAL-LIKE PROTEIN
23:00:00	acrn-A	10.5	3.2	127	175	9	ARATH	AF-Q8L8U9-F1	CASP-LIKE PROTEIN 2C1
1 day, 0:00:00	aq9g-A	10.5	3.3	123	219	4	ARATH	AF-F4HXW0-F1	PLANT INVERTASE/PECTIN METHYLESTERASE INHIBITOR S
1 day, 1:00:00	au4q-A	10.4	3.1	114	518	10	ARATH	AF-Q9SKX2-F1	PROBABLE PECTINESTERASE/PECTINESTERASE INHIBITOR
1 day, 2:00:00	aklm-A	10.4	3.3	119	592	8	ARATH	AF-O49006-F1	PECTINESTERASE/PECTINESTERASE INHIBITOR 3
1 day, 3:00:00	ao20-A	10.3	2.9	126	179	6	ARATH	AF-Q9SKN3-F1	CASP-LIKE PROTEIN 5A2
1 day, 4:00:00	aj90-A	10.3	3	122	218	6	ARATH	AF-Q9LDP3-F1	GB|AAF32471.1
1 day, 5:00:00	acji-A	10.3	2.8	126	178	10	ARATH	AF-Q8GWD5-F1	CASP-LIKE PROTEIN 4D1
1 day, 6:00:00	aj3f-A	10.3	2.9	128	174	6	ARATH	AF-Q56X75-F1	CASP-LIKE PROTEIN 4D2
1 day, 7:00:00	ammc-A	10.2	3.7	119	614	6	ARATH	AF-Q7Y201-F1	PROBABLE PECTINESTERASE/PECTINESTERASE INHIBITOR
1 day, 8:00:00	ao7j-A	10.2	2.8	118	203	6	ARATH	AF-Q9LVA3-F1	PLANT INVERTASE/PECTIN METHYLESTERASE INHIBITOR S
1 day, 9:00:00	ae2t-A	10.2	2.7	115	358	10	ARATH	AF-F4I5G9-F1	TRANSMEMBRANE PROTEIN
1 day, 10:00:00	aebh-A	10.2	3	122	798	4	ARATH	AF-Q1PE83-F1	ARM REPEAT SUPERFAMILY PROTEIN
1 day, 11:00:00	ah58-A	10.1	3	122	579	6	ARATH	AF-Q9SRX4-F1	PROBABLE PECTINESTERASE/PECTINESTERASE INHIBITOR
1 day, 12:00:00	agko-A	10.1	2.6	119	202	7	ARATH	AF-Q949S3-F1	PUTATIVE MEMBRANE LIPOPROTEIN
1 day, 13:00:00	aj9u-A	10.1	3.1	121	557	4	ARATH	AF-F4I8E9-F1	TRANSMEMBRANE PROTEIN
1 day, 14:00:00	ath6-A	10.1	3.9	118	532	8	ARATH	AF-O81415-F1	PROBABLE PECTINESTERASE/PECTINESTERASE INHIBITOR
1 day, 15:00:00	aq7x-A	10.1	2.5	109	264	6	ARATH	AF-A0A178VGS	0-F1 TRANSMEMBRANE PROTEIN
1 day, 16:00:00	aj59-A	10	2.9	120	193	5	ARATH	AF-Q9FE29-F1	CASP-LIKE PROTEIN 1D1
1 day, 17:00:00	amd9-A	10	2.8	113	512	12	ARATH	AF-Q3E989-F1	PROBABLE PECTINESTERASE/PECTINESTERASE INHIBITOR
1 day, 18:00:00	anux-A	10	3.1	112	188	6	ARATH	AF-O80519-F1	F14J9.2 PROTEIN
1 day, 19:00:00	au0j-A	10	3.1	114	587	7	ARATH	AF-Q9FK05-F1	PROBABLE PECTINESTERASE/PECTINESTERASE INHIBITOR
1 day, 20:00:00	ahrz-A	10	3.6	113	564	12	ARATH	AF-Q9FF78-F1	PROBABLE PECTINESTERASE/PECTINESTERASE INHIBITOR
1 day, 21:00:00	aafh-A	10	4	118	609	8	ARATH	AF-Q9SMY6-F1	PUTATIVE PECTINESTERASE/PECTINESTERASE INHIBITOR
1 day, 22:00:00	anac-A	10	3	122	183	3	ARATH	AF-Q9LF03-F1	TRANSMEMBRANE PROTEIN
1 day, 23:00:00	ah5b-A	10	3.1	113	1453	8	ARATH	AF-Q9LYS2-F1	ABC TRANSPORTER C FAMILY MEMBER 10
2 days, 0:00:00	apq5-A	9.9	4.1	123	209	7	ARATH	AF-Q8GZ10-F1	ALPHA/BETA HYDROLASE RELATED PROTEIN
2 days, 1:00:00	aoyi-A	9.9	2.7	125	194	8	ARATH	AF-Q9FFT2-F1	CASP-LIKE PROTEIN 2D1
2 days, 2:00:00	afy5-A	9.9	3.9	120	772	10	ARATH	AF-Q9LSB4-F1	TSA1-LIKE PROTEIN
2 days, 3:00:00	aqco-A	9.9	3	126	204	9	ARATH	AF-Q8VZQ3-F1	CASP-LIKE PROTEIN 2A1
2 days, 4:00:00	at91-A	9.8	2.9	120	164	9	ARATH	AF-Q9ZT81-F1	CASP-LIKE PROTEIN 1C1
2 days, 5:00:00	afp9-A	9.8	3.3	119	669	10	ARATH	AF-Q8GX86-F1	PROBABLE PECTINESTERASE/PECTINESTERASE INHIBITOR
2 days, 6:00:00	atuo-A	9.8	3.2	117	202	8	ARATH	AF-Q9STY5-F1	PECTINESTERASE INHIBITOR 11
2 days, 7:00:00	aad5-A	9.8	3.4	116	525	11	ARATH	AF-Q9SMY7-F1	PROBABLE PECTINESTERASE/PECTINESTERASE INHIBITOR
2 days, 8:00:00	aomg-A	9.8	3	117	190	3	ARATH	AF-Q8L8Z1-F1	CASP-LIKE PROTEIN 1E1
2 days, 9:00:00	ai0o-A	9.7	3.1	120	164	9	ARATH	AF-Q9LR57-F1	CASP-LIKE PROTEIN 1C2
2 days, 10:00:00	abrx-A	9.7	3.3	115	561	4	ARATH	AF-Q9SG77-F1	PUTATIVE PECTINESTERASE/PECTINESTERASE INHIBITOR
2 days, 11:00:00	ak55-A	9.7	3.4	121	312	8	ARATH	AF-Q9SI74-F1	PECTINESTERASE INHIBITOR 10
2 days, 12:00:00	arz7-A	9.6	3.3	115	204	7	ARATH	AF-Q9FHN2-F1	INVERTASE
2 days, 13:00:00	atkt-A	9.6	3.5	121	276	6	ARATH	AF-F4JCN4-F1	PLANT INVERTASE/PECTIN METHYLESTERASE INHIBITOR S
2 days, 14:00:00	ahtu-A	9.6	3.3	120	201	7	ARATH	AF-Q9SB37-F1	PECTINESTERASE INHIBITOR 7
2 days, 15:00:00	ajo9-A	9.6	3.2	118	557	9	ARATH	AF-Q1JPL7-F1	PECTINESTERASE/PECTINESTERASE INHIBITOR 18
2 days, 16:00:00	anl8-A	9.6	2.8	110	359	8	ARATH	AF-Q8GUU2-F1	E3 UBIQUITIN PROTEIN LIGASE RIE1
2 days, 17:00:00	aajc-A	9.6	3.3	123	221	7	ARATH	AF-Q9ZQI2-F1	CASPARIAN STRIP MEMBRANE PROTEIN 3
2 days, 18:00:00	aizv-A	9.6	2.8	109	335	13	ARATH	AF-Q0WSW1-F1	RING/U-BOX SUPERFAMILY PROTEIN
2 days, 19:00:00	ar3k-A	9.6	2.9	119	573	6	ARATH	AF-Q8RXK7-F1	PROBABLE PECTINESTERASE/PECTINESTERASE INHIBITOR
2 days, 20:00:00	aohn-A	9.6	3.5	119	968	9	ARATH	AF-Q9LUL8-F1	PUTATIVE PECTINESTERASE/PECTINESTERASE INHIBITOR
2 days, 21:00:00	apgr-A	9.5	2.9	112	194	5	ARATH	AF-Q9LZI3-F1	PLANT INVERTASE/PECTIN METHYLESTERASE INHIBITOR S
2 days, 22:00:00	ajbg-A	9.5	2.7	120	187	3	ARATH	AF-Q1PFB8-F1	CASP-LIKE PROTEIN 3A2
2 days, 23:00:00	ak7m-A	9.5	2.8	104	121	9	ARATH	AF-Q84X19-F1	AT2G15345
3 days, 0:00:00	at9x-A	9.5	3.1	122	835	6	ARATH	AF-Q93ZV0-F1	ARM REPEAT SUPERFAMILY PROTEIN
3 days, 1:00:00	ai39-A	9.5	2.6	107	1432	9	ARATH	AF-F4JV81-F1	GLYCINE-RICH PROTEIN
3 days, 2:00:00	afb8-A	9.5	3.5	129	152	6	ARATH	AF-Q66GI1-F1	CASP-LIKE PROTEIN 5C1
3 days, 3:00:00	am0l-A	9.4	2.8	105	160	7	ARATH	AF-F4JHA1-F1	PLANT INVERTASE/PECTIN METHYLESTERASE INHIBITOR S
3 days, 4:00:00	ac05-A	9.4	3.4	119	222	3	ARATH	AF-Q9ZNU5-F1	AT2G01610
3 days, 5:00:00	apaj-A	9.4	3.5	117	595	8	ARATH	AF-Q5MFV8-F1	PECTINESTERASE 5
3 days, 6:00:00	ahuc-A	9.4	3.5	118	205	5	ARATH	AF-Q84WE4-F1	PECTINESTERASE INHIBITOR 3
3 days, 7:00:00	ab97-A	9.4	3.1	119	202	5	ARATH	AF-Q9LVA4-F1	PLANT INVERTASE/PECTIN METHYLESTERASE INHIBITOR S
3 days, 8:00:00	aevk-A	9.4	3.2	123	660	10	ARATH	AF-Q9C8H6-F1	EXOCYST SUBUNIT EXO70 FAMILY PROTEIN
3 days, 9:00:00	advp-A	9.4	3.4	119	732	8	ARATH	AF-Q3E8Z8-F1	PUTATIVE PECTINESTERASE/PECTINESTERASE INHIBITOR
3 days, 10:00:00	abfc-A	9.4	2.8	102	163	15	ARATH	AF-O22713-F1	F8A5.27 PROTEIN
3 days, 11:00:00	agvm-A	9.4	3	126	208	6	ARATH	AF-Q3EA54-F1	CASP-LIKE PROTEIN 4A4
3 days, 12:00:00	ad60-A	9.3	2.9	115	208	7	ARATH	AF-O22244-F1	PECTINESTERASE INHIBITOR 6
3 days, 13:00:00	af8y-A	9.3	2.7	116	187	7	ARATH	AF-Q9LXF3-F1	CASPARIAN STRIP MEMBRANE PROTEIN 5
3 days, 14:00:00	ah2u-A	9.3	3.3	120	204	6	ARATH	AF-Q9SI72-F1	PECTINESTERASE INHIBITOR 9
3 days, 15:00:00	acpr-A	9.3	3.2	116	722	5	ARATH	AF-A0A1P8AU2	9-F1 LIPASE CLASS 3 FAMILY PROTEIN
3 days, 16:00:00	angb-A	9.3	3	125	194	5	ARATH	AF-Q9M2U0-F1	CASP-LIKE PROTEIN 4C1
3 days, 17:00:00	aqxy-A	9.3	3.2	111	183	5	ARATH	AF-Q9FGA4-F1	PLANT INVERTASE/PECTIN METHYLESTERASE INHIBITOR S
3 days, 18:00:00	aohp-A	9.3	3.4	110	178	11	ARATH	AF-Q9C7Z2-F1	PLANT INVERTASE/PECTIN METHYLESTERASE INHIBITOR S
3 days, 19:00:00	atr8-A	9.3	2.8	110	185	8	ARATH	AF-Q9M878-F1	F16B3.27 PROTEIN
3 days, 20:00:00	ar03-A	9.2	3.1	117	269	5	ARATH	AF-Q9FIQ5-F1	PROTEIN TORNADO 2
3 days, 21:00:00	ac32-A	9.2	3	115	547	10	ARATH	AF-O48711-F1	PROBABLE PECTINESTERASE/PECTINESTERASE INHIBITOR
3 days, 22:00:00	aljl-A	9.2	3.1	118	227	10	ARATH	AF-Q9LNZ6-F1	F9C16.22
3 days, 23:00:00	adj0-A	9.2	2.7	110	407	5	ARATH	AF-Q9C965-F1	AT1G80400 PROTEIN
4 days, 0:00:00	auiz-A	9.2	3.3	123	206	6	ARATH	AF-Q9SIH4-F1	CASPARIAN STRIP MEMBRANE PROTEIN 1
4 days, 1:00:00	aqy6-A	9.2	3.6	106	112	6	ARATH	AF-F4J405-F1	PLANT INVERTASE/PECTIN METHYLESTERASE INHIBITOR S
4 days, 2:00:00	ap8y-A	9.2	3.3	113	1466	6	ARATH	AF-Q8VZZ4-F1	ABC TRANSPORTER C FAMILY MEMBER 6
4 days, 3:00:00	aefh-A	9.1	3.1	105	176	8	ARATH	AF-Q9LNF2-F1	PECTINESTERASE INHIBITOR 1
4 days, 4:00:00	at61-A	9.1	3.3	119	212	7	ARATH	AF-A0A1P8AP6	4-F1 PLANT INVERTASE/PECTIN METHYLESTERASE INHIBITO
4 days, 5:00:00	alt3-A	9.1	3.2	124	199	8	ARATH	AF-Q9SQU2-F1	CASP-LIKE PROTEIN 1D2
4 days, 6:00:00	al4k-A	9.1	3.3	120	587	8	ARATH	AF-Q42534-F1	PECTINESTERASE 2
4 days, 7:00:00	assc-A	9.1	2.8	97	1168	11	ARATH	AF-Q9LE81-F1	PROBABLE SERINE/THREONINE PROTEIN KINASE IRE
4 days, 8:00:00	aors-A	9	2.6	103	176	4	ARATH	AF-F4HZH7-F1	PLANT INVERTASE/PECTIN METHYLESTERASE INHIBITOR S
4 days, 9:00:00	ahlw-A	9	3.5	122	209	5	ARATH	AF-O81309-F1	AT4G00080
4 days, 10:00:00	al19-A	9	3	109	381	3	ARATH	AF-Q8LDB8-F1	E3 UBIQUITIN-PROTEIN LIGASE AT1G63170
4 days, 11:00:00	aka4-A	9	2.9	117	178	5	ARATH	AF-Q9LUL1-F1	CASP-LIKE PROTEIN 2A2
4 days, 12:00:00	albk-A	9	3.7	114	518	11	ARATH	AF-O81301-F1	PROBABLE PECTINESTERASE/PECTINESTERASE INHIBITOR
4 days, 13:00:00	auqe-A	9	3	116	158	7	ARATH	AF-Q9C7P9-F1	AWPM-19-LIKE FAMILY PROTEIN
4 days, 14:00:00	amxf-A	9	3.3	113	543	6	ARATH	AF-Q9M9W7-F1	PUTATIVE PECTINESTERASE/PECTINESTERASE INHIBITOR
4 days, 15:00:00	anug-A	9	2.8	102	167	11	ARATH	AF-Q9SAC5-F1	AT1G10770
4 days, 16:00:00	alsx-A	8.9	3.1	111	192	12	ARATH	AF-Q1G390-F1	PLANT INVERTASE/PECTIN METHYLESTERASE INHIBITOR S
4 days, 17:00:00	as8k-A	8.9	3.4	116	199	9	ARATH	AF-Q9SB38-F1	PECTINESTERASE INHIBITOR 4
4 days, 18:00:00	acqt-A	8.9	4.3	118	571	7	ARATH	AF-Q9FJ21-F1	PROBABLE PECTINESTERASE/PECTINESTERASE INHIBITOR
4 days, 19:00:00	afo2-A	8.9	3	113	343	5	ARATH	AF-Q9C9X1-F1	AT1G68070
4 days, 20:00:00	ajrv-A	8.9	3.4	104	184	4	ARATH	AF-Q9FJR3-F1	PLANT INVERTASE/PECTIN METHYLESTERASE INHIBITOR S
4 days, 21:00:00	agke-A	8.9	3.2	126	170	6	ARATH	AF-Q9M0L3-F1	CASP-LIKE PROTEIN 1F1
4 days, 22:00:00	aidi-A	8.9	3	121	157	7	ARATH	AF-F4KHI4-F1	AWPM-19-LIKE FAMILY PROTEIN
4 days, 23:00:00	agl4-A	8.9	2.8	114	1495	7	ARATH	AF-Q9C8H1-F1	ABC TRANSPORTER C FAMILY MEMBER 11
5 days, 0:00:00	aggp-A	8.9	2.8	103	150	4	ARATH	AF-Q84RE5-F1	TRANSMEMBRANE FAMILY 220 HELIX PROTEIN
5 days, 1:00:00	ahws-A	8.8	3.1	119	209	8	ARATH	AF-Q9XI72-F1	CASP-LIKE PROTEIN 1A1
5 days, 2:00:00	amcx-A	8.8	4.3	118	366	6	ARATH	AF-Q29Q13-F1	AT5G63040
5 days, 3:00:00	aqv7-A	8.8	3.3	108	206	8	ARATH	AF-Q9CA10-F1	PLANT INVERTASE/PECTIN METHYLESTERASE INHIBITOR S
5 days, 4:00:00	avcm-A	8.8	3.3	99	193	9	ARATH	AF-F4I2U8-F1	TARGET SNARE COILED-COIL DOMAIN PROTEIN
5 days, 5:00:00	apuf-A	8.8	3	117	212	6	ARATH	AF-Q3EB59-F1	CASP-LIKE PROTEIN 3A1
5 days, 6:00:00	arlo-A	8.8	3.4	109	474	6	ARATH	AF-O81320-F1	PUTATIVE PECTINESTERASE/PECTINESTERASE INHIBITOR
5 days, 7:00:00	abuz-A	8.8	3.4	107	2462	7	ARATH	AF-F4IN58-F1	PIEZO-TYPE MECHANOSENSITIVE ION CHANNEL HOMOLOG
5 days, 8:00:00	ahvf-A	8.8	3.4	100	1235	9	ARATH	AF-F4HYG2-F1	PROBABLE SERINE/THREONINE PROTEIN KINASE IRE3
5 days, 9:00:00	anhv-A	8.7	3.3	118	206	8	ARATH	AF-Q9STH2-F1	PECTIN METHYLESTERASE INHIBITOR 1
5 days, 10:00:00	aqo3-A	8.7	3.4	124	242	6	ARATH	AF-Q9FHB8-F1	TRANSMEMBRANE PROTEIN
5 days, 11:00:00	ap0w-A	8.7	3.9	117	588	7	ARATH	AF-Q5MFV6-F1	PROBABLE PECTINESTERASE/PECTINESTERASE INHIBITOR
5 days, 12:00:00	ahna-A	8.7	3.8	98	232	12	ARATH	AF-Q9SA23-F1	SYNTAXIN-51
5 days, 13:00:00	aqo6-A	8.7	3.2	112	551	5	ARATH	AF-Q9LXD9-F1	PROBABLE PECTINESTERASE/PECTINESTERASE INHIBITOR
5 days, 14:00:00	agu9-A	8.7	4.1	122	648	7	ARATH	AF-Q9XI20-F1	ALPHA/BETA-HYDROLASES SUPERFAMILY PROTEIN
5 days, 15:00:00	al6g-A	8.7	3.6	99	1042	8	ARATH	AF-F4HPN2-F1	PROBABLE SERINE/THREONINE PROTEIN KINASE IRE4
5 days, 16:00:00	aohs-A	8.6	3	101	176	6	ARATH	AF-Q9FJR7-F1	PLANT INVERTASE/PECTIN METHYLESTERASE INHIBITOR S
5 days, 17:00:00	aruu-A	8.6	2.9	114	1623	4	ARATH	AF-Q42093-F1	ABC TRANSPORTER C FAMILY MEMBER 2
5 days, 18:00:00	ar4q-A	8.6	3.3	119	721	8	ARATH	AF-A0A1P8BAF	7-F1 RIBONUCLEASE P PROTEIN SUBUNIT P38-LIKE PROTEI
5 days, 19:00:00	al4v-A	8.6	2.8	116	186	6	ARATH	AF-O23029-F1	AWPM-19-LIKE FAMILY PROTEIN
5 days, 20:00:00	aq5j-A	8.6	3.5	116	183	7	ARATH	AF-Q9LSN4-F1	PLANT INVERTASE/PECTIN METHYLESTERASE INHIBITOR S
5 days, 21:00:00	al1x-A	8.6	3	103	178	8	ARATH	AF-Q9FJR8-F1	PLANT INVERTASE/PECTIN METHYLESTERASE INHIBITOR S
5 days, 22:00:00	ar5n-A	8.6	3.7	127	204	9	ARATH	AF-Q9CAX3-F1	CASPARIAN STRIP MEMBRANE PROTEIN 2
5 days, 23:00:00	ar34-A	8.6	3.4	111	157	9	ARATH	AF-Q3ECT0-F1	PLANT INVERTASE/PECTIN METHYLESTERASE INHIBITOR S
6 days, 0:00:00	aoq8-A	8.6	3.2	108	189	8	ARATH	AF-F4I8Y4-F1	PLANT INVERTASE/PECTIN METHYLESTERASE INHIBITOR S
6 days, 1:00:00	aj52-A	8.6	3	117	182	2	ARATH	AF-Q8L9B5-F1	CASP-LIKE PROTEIN 2B1
6 days, 2:00:00	aopw-A	8.6	2.9	117	197	5	ARATH	AF-Q9SUP0-F1	CASP-LIKE PROTEIN 1B2
6 days, 3:00:00	au03-A	8.6	3.3	110	598	8	ARATH	AF-Q9M3B0-F1	PROBABLE PECTINESTERASE/PECTINESTERASE INHIBITOR
6 days, 4:00:00	albp-A	8.5	2.7	85	809	6	ARATH	AF-F4K487-F1	PROTEIN PHOX3
6 days, 5:00:00	aqb4-A	8.5	3.1	94	266	5	ARATH	AF-Q9SF29-F1	SYNTAXIN-71
6 days, 6:00:00	as2d-A	8.5	3.4	116	247	4	ARATH	AF-A0A1I9LNH	8-F1 PLANT INVERTASE/PECTIN METHYLESTERASE INHIBITO
6 days, 7:00:00	arcy-A	8.5	2.9	117	188	3	ARATH	AF-Q8LE26-F1	CASP-LIKE PROTEIN 4B1
6 days, 8:00:00	ac5h-A	8.5	2.9	110	187	5	ARATH	AF-Q9SB59-F1	BNM1 LIKE PROTEIN
6 days, 9:00:00	aoct-A	8.4	3.1	108	390	3	ARATH	AF-Q93Z92-F1	E3 UBIQUITIN-PROTEIN LIGASE AT4G11680
6 days, 10:00:00	anmf-A	8.4	3.1	106	281	9	ARATH	AF-Q84WF6-F1	TETRASPANIN-5
6 days, 11:00:00	alh1-A	8.4	3.9	106	180	4	ARATH	AF-O49603-F1	CELL WALL / VACUOLAR INHIBITOR OF FRUCTOSIDASE 2
6 days, 12:00:00	atpc-A	8.4	3.3	109	179	7	ARATH	AF-Q9LJX2-F1	PLANT INVERTASE/PECTIN METHYLESTERASE INHIBITOR S
6 days, 13:00:00	aric-A	8.4	2.8	120	221	8	ARATH	AF-Q9LIM8-F1	POWDERY MILDEW RESISTANCE PROTEIN, RPW8 DOMAIN-CO
6 days, 14:00:00	amk6-A	8.4	2.8	124	197	4	ARATH	AF-Q9FI10-F1	CASP-LIKE PROTEIN 1B1
6 days, 15:00:00	acsy-A	8.4	3.6	100	296	10	ARATH	AF-Q501A1-F1	AT2G18860
6 days, 16:00:00	ab1q-A	8.4	3.2	99	269	10	ARATH	AF-Q9LRP1-F1	NOVEL PLANT SNARE 13
6 days, 17:00:00	ab59-A	8.4	2.7	112	358	6	ARATH	AF-Q8GYT9-F1	E3 UBIQUITIN-PROTEIN LIGASE SIS3
6 days, 18:00:00	aag3-A	8.4	3.4	114	536	7	ARATH	AF-Q9FHN5-F1	PROBABLE PECTINESTERASE/PECTINESTERASE INHIBITOR
6 days, 19:00:00	aoob-A	8.4	3.3	112	602	5	ARATH	AF-Q8L7Q7-F1	PROBABLE PECTINESTERASE/PECTINESTERASE INHIBITOR
6 days, 20:00:00	atcp-A	8.4	2.8	103	453	10	ARATH	AF-Q8VY23-F1	C3H4 TYPE ZINC FINGER PROTEIN
6 days, 21:00:00	aca3-A	8.4	3.4	123	285	7	ARATH	AF-Q9M1E7-F1	TETRASPANIN-3
6 days, 22:00:00	ahft-A	8.3	3.2	110	175	5	ARATH	AF-Q9FGA7-F1	PLANT INVERTASE/PECTIN METHYLESTERASE INHIBITOR S
6 days, 23:00:00	aojf-A	8.3	3.9	124	271	10	ARATH	AF-Q9C7F4-F1	AT1G27990 PROTEIN
7 days, 0:00:00	arve-A	8.3	3.3	109	191	2	ARATH	AF-Q9FIN5-F1	EMB|CAB66412.1
7 days, 1:00:00	aqje-A	8.3	2.9	110	187	4	ARATH	AF-Q9FGA8-F1	AT5G50030
7 days, 2:00:00	ampo-A	8.2	3.4	105	264	8	ARATH	AF-F4JC28-F1	PLANT INVERTASE/PECTIN METHYLESTERASE INHIBITOR S
7 days, 3:00:00	auqx-A	8.2	3.4	111	180	10	ARATH	AF-Q9FZ34-F1	PLANT INVERTASE/PECTIN METHYLESTERASE INHIBITOR S
7 days, 4:00:00	aga2-A	8.2	3.2	112	408	4	ARATH	AF-Q9LN71-F1	E3 UBIQUITIN-PROTEIN LIGASE AT1G12760
7 days, 5:00:00	ak0q-A	8.2	3.8	110	1399	7	ARATH	AF-Q9SAC6-F1	ALPHA-GLUCAN WATER DIKINASE 1, CHLOROPLASTIC
7 days, 6:00:00	ap6b-A	8.2	3.5	96	669	8	ARATH	AF-F4IQ39-F1	CENTROSOMAL PROTEIN OF 135 KDA-LIKE PROTEIN
7 days, 7:00:00	alah-A	8.2	3.3	109	554	6	ARATH	AF-O49298-F1	PROBABLE PECTINESTERASE/PECTINESTERASE INHIBITOR
7 days, 8:00:00	anir-A	8.2	3	119	171	7	ARATH	AF-Q8LG79-F1	AWPM-19-LIKE FAMILY PROTEIN
7 days, 9:00:00	any6-A	8.2	3.2	110	166	5	ARATH	AF-Q9FGA5-F1	PLANT INVERTASE/PECTIN METHYLESTERASE INHIBITOR S
7 days, 10:00:00	ad59-A	8.2	3.3	105	173	8	ARATH	AF-Q9LUV1-F1	PECTINESTERASE INHIBITOR 2
7 days, 11:00:00	akrw-A	8.2	3.2	120	229	6	ARATH	AF-Q9FF88-F1	AT5G23920
7 days, 12:00:00	aqgm-A	8.2	3.4	99	265	9	ARATH	AF-Q9LNH6-F1	NOVEL PLANT SNARE 12
7 days, 13:00:00	aq3t-A	8.2	4.1	111	243	7	ARATH	AF-Q1PFV9-F1	TRANSMEMBRANE PROTEIN
7 days, 14:00:00	adw5-A	8.2	3.6	108	119	5	ARATH	AF-Q9LJU6-F1	PROTEIN FATTY ACID EXPORT 6
7 days, 15:00:00	aq1u-A	8.2	4	114	701	6	ARATH	AF-O23447-F1	PUTATIVE PECTINESTERASE/PECTINESTERASE INHIBITOR
7 days, 16:00:00	amo9-A	8.1	3.2	110	1493	8	ARATH	AF-Q9LK62-F1	ABC TRANSPORTER C FAMILY MEMBER 7
7 days, 17:00:00	abvc-A	8.1	3.4	107	278	8	ARATH	AF-Q9SI56-F1	TETRASPANIN-13
7 days, 18:00:00	al5u-A	8.1	4.1	119	215	8	ARATH	AF-Q8L7D8-F1	ALPHA/BETA HYDROLASE RELATED PROTEIN
7 days, 19:00:00	afwm-A	8.1	2.9	125	283	6	ARATH	AF-Q84WP5-F1	CASP-LIKE PROTEIN 4A3
7 days, 20:00:00	ampn-A	8.1	2.6	102	194	3	ARATH	AF-Q9SKH8-F1	EXPRESSED PROTEIN
7 days, 21:00:00	afnm-A	8.1	3	119	840	7	ARATH	AF-Q9M8J7-F1	ARM REPEAT SUPERFAMILY PROTEIN
7 days, 22:00:00	ango-A	8.1	3.1	97	233	10	ARATH	AF-Q94KK7-F1	SYNTAXIN-52
7 days, 23:00:00	abwi-A	8.1	3	106	184	7	ARATH	AF-Q1G3V3-F1	PLANT INVERTASE/PECTIN METHYLESTERASE INHIBITOR S
8 days, 0:00:00	amvb-A	8.1	4.2	113	185	11	ARATH	AF-Q2V441-F1	PLANT INVERTASE/PECTIN METHYLESTERASE INHIBITOR S
8 days, 1:00:00	ai8s-A	8.1	4	109	174	5	ARATH	AF-Q9FJR6-F1	AT5G46950
8 days, 2:00:00	aujw-A	8.1	3.6	111	519	5	ARATH	AF-Q84R10-F1	PROBABLE PECTINESTERASE/PECTINESTERASE INHIBITOR
8 days, 3:00:00	acp3-A	8.1	4	113	1506	4	ARATH	AF-Q9M1C7-F1	ABC TRANSPORTER C FAMILY MEMBER 9
8 days, 4:00:00	ai7a-A	8	3.8	87	947	8	ARATH	AF-F4IJK1-F1	PROTEIN NETWORKED 2D
8 days, 5:00:00	ag8b-A	8	3.4	99	265	5	ARATH	AF-Q944A9-F1	NOVEL PLANT SNARE 11
8 days, 6:00:00	ad4a-A	8	3.8	99	223	9	ARATH	AF-A0A178W4U	6-F1 TARGET SNARE COILED-COIL DOMAIN PROTEIN
8 days, 7:00:00	abu7-A	8	2.9	123	201	4	ARATH	AF-Q8L924-F1	CASP-LIKE PROTEIN 2B2
8 days, 8:00:00	acjb-A	8	2.6	109	1421	11	ARATH	AF-F4KIY2-F1	MRAZ
8 days, 9:00:00	aveg-A	7.9	2.6	104	175	6	ARATH	AF-Q9FGA6-F1	AT5G50050
8 days, 10:00:00	asju-A	7.9	3.1	103	179	5	ARATH	AF-Q3E6X7-F1	PLANT INVERTASE/PECTIN METHYLESTERASE INHIBITOR S
8 days, 11:00:00	aso2-A	7.9	3.2	103	184	3	ARATH	AF-Q0WR80-F1	PLANT INVERTASE/PECTIN METHYLESTERASE INHIBITOR S
8 days, 12:00:00	aoe1-A	7.9	3.1	107	282	10	ARATH	AF-Q9C7C1-F1	TETRASPANIN-6
8 days, 13:00:00	as92-A	7.9	3.4	107	497	11	ARATH	AF-Q3EAY9-F1	PROBABLE PECTINESTERASE 30
8 days, 14:00:00	abay-A	7.9	4.2	115	568	7	ARATH	AF-Q8GXA1-F1	PROBABLE PECTINESTERASE/PECTINESTERASE INHIBITOR
8 days, 15:00:00	au3m-A	7.9	3.9	102	300	9	ARATH	AF-Q944G8-F1	AT4G30240/F9N11_90
8 days, 16:00:00	apfd-A	7.9	4.1	113	245	10	ARATH	AF-Q1PFV8-F1	TRANSMEMBRANE PROTEIN
8 days, 17:00:00	ajvz-A	7.9	3.7	89	585	4	ARATH	AF-Q9SKA8-F1	ELONGATION FACTOR 1-DELTA, PUTATIVE (DUF936)
8 days, 18:00:00	aqt3-A	7.8	3.7	106	264	8	ARATH	AF-Q9FN51-F1	TETRASPANIN-12
8 days, 19:00:00	aeme-A	7.8	3.7	96	225	8	ARATH	AF-Q9SJL6-F1	MEMBRIN-11
8 days, 20:00:00	avbe-A	7.8	3.4	121	541	6	ARATH	AF-Q8H0U2-F1	PLASMA MEMBRANE FUSION PROTEIN
8 days, 21:00:00	aveu-A	7.8	3.7	116	389	4	ARATH	AF-Q6IDC0-F1	AT3G45900
8 days, 22:00:00	adeg-A	7.8	3.4	107	270	8	ARATH	AF-Q93XY5-F1	TETRASPANIN-18
8 days, 23:00:00	arlz-A	7.8	3.2	115	1495	9	ARATH	AF-Q9C8H0-F1	ABC TRANSPORTER C FAMILY MEMBER 12
9 days, 0:00:00	agp5-A	7.7	3.6	100	154	9	ARATH	AF-Q6DYC4-F1	UNCHARACTERIZED PROTEIN
9 days, 1:00:00	amua-A	7.7	3	106	197	8	ARATH	AF-B3H4N5-F1	PLANT INVERTASE/PECTIN METHYLESTERASE INHIBITOR S
9 days, 2:00:00	asy2-A	7.7	3.8	115	768	10	ARATH	AF-Q9C7G1-F1	U-BOX DOMAIN-CONTAINING PROTEIN 45
9 days, 3:00:00	ata6-A	7.7	3.2	104	167	8	ARATH	AF-Q9CAL1-F1	PLANT INVERTASE/PECTIN METHYLESTERASE INHIBITOR S
9 days, 4:00:00	ar83-A	7.7	3.3	115	540	7	ARATH	AF-Q9FHN4-F1	PROBABLE PECTINESTERASE/PECTINESTERASE INHIBITOR
9 days, 5:00:00	acu5-A	7.7	2.9	112	1622	6	ARATH	AF-Q9C8G9-F1	ABC TRANSPORTER C FAMILY MEMBER 1
9 days, 6:00:00	avcn-A	7.7	3.3	115	594	3	ARATH	AF-Q9STY3-F1	PROBABLE PECTINESTERASE/PECTINESTERASE INHIBITOR
9 days, 7:00:00	adoc-A	7.7	3.4	99	1296	9	ARATH	AF-F4J6F6-F1	PROBABLE SERINE/THREONINE PROTEIN KINASE IREH1
9 days, 8:00:00	aiyf-A	7.6	3.5	114	1514	4	ARATH	AF-Q7GB25-F1	ABC TRANSPORTER C FAMILY MEMBER 5
9 days, 9:00:00	autt-A	7.6	4.5	120	404	12	ARATH	AF-F4JBW0-F1	CYTOCHROME P450 FAMILY PROTEIN
9 days, 10:00:00	arw2-A	7.6	2.8	108	343	13	ARATH	AF-Q8LES9-F1	RING/U-BOX SUPERFAMILY PROTEIN
9 days, 11:00:00	ak6i-A	7.6	4.1	97	459	10	ARATH	AF-Q058N4-F1	MAGNESIUM TRANSPORTER MRS2-11, CHLOROPLASTIC
9 days, 12:00:00	auup-A	7.6	3	103	190	7	ARATH	AF-Q2V3Y1-F1	PLANT INVERTASE/PECTIN METHYLESTERASE INHIBITOR S
9 days, 13:00:00	aq9u-A	7.6	3.8	106	624	8	ARATH	AF-Q9FNX5-F1	DYNAMIN-RELATED PROTEIN 1E
9 days, 14:00:00	arom-A	7.6	3.8	105	179	9	ARATH	AF-Q9SIC6-F1	PECTINESTERASE INHIBITOR 5
9 days, 15:00:00	ab9f-A	7.6	4	119	633	5	ARATH	AF-F4IEK5-F1	ALPHA/BETA-HYDROLASES SUPERFAMILY PROTEIN
9 days, 16:00:00	ardi-A	7.6	3.6	100	119	5	ARATH	AF-Q9C6T7-F1	PROTEIN FATTY ACID EXPORT 5
9 days, 17:00:00	aios-A	7.5	3.4	120	347	8	ARATH	AF-Q6NPD1-F1	AT5G62960
9 days, 18:00:00	afhu-A	7.5	3.4	118	538	7	ARATH	AF-F4HTY4-F1	ENVELOPE GLYCOPROTEIN B
9 days, 19:00:00	akmw-A	7.5	3.8	92	436	8	ARATH	AF-Q93ZD7-F1	MAGNESIUM TRANSPORTER MRS2-4
9 days, 20:00:00	abb0-A	7.5	3.1	108	281	7	ARATH	AF-Q9SVU4-F1	TETRASPANIN-20
9 days, 21:00:00	aodh-A	7.5	3.7	98	707	9	ARATH	AF-Q9FHM4-F1	65-KDA MICROTUBULE-ASSOCIATED PROTEIN 3
9 days, 22:00:00	abtw-A	7.5	3.1	106	272	11	ARATH	AF-Q9M0B7-F1	TETRASPANIN-9
9 days, 23:00:00	aim0-A	7.5	3.5	121	202	6	ARATH	AF-Q9FFZ7-F1	CASPARIAN STRIP MEMBRANE PROTEIN 4
10 days, 0:00:00	ampp-A	7.5	3.1	99	175	5	ARATH	AF-Q9LSN2-F1	INVERTASE INHIBITOR-LIKE PROTEIN
10 days, 1:00:00	aqh8-A	7.4	3.4	112	1516	5	ARATH	AF-Q7DM58-F1	ABC TRANSPORTER C FAMILY MEMBER 4
10 days, 2:00:00	abzr-A	7.4	3.3	107	189	5	ARATH	AF-A0A1P8AYD	6-F1 PLANT INVERTASE/PECTIN METHYLESTERASE INHIBITO
10 days, 3:00:00	as7r-A	7.4	3.5	116	200	5	ARATH	AF-Q8GXK1-F1	AT4G33625
10 days, 4:00:00	apvd-A	7.4	3.2	118	300	7	ARATH	AF-F4IK72-F1	PROTEIN ROLLING PROTEIN
10 days, 5:00:00	ah43-A	7.4	2.9	122	327	8	ARATH	AF-Q9LSS4-F1	TETRASPANIN-4
10 days, 6:00:00	advl-A	7.4	4.7	120	255	4	ARATH	AF-Q9M9D1-F1	T16N11.15 PROTEIN
10 days, 7:00:00	am8o-A	7.4	4.2	94	2487	6	ARATH	AF-F4ISN0-F1	ZINC FINGER FYVE DOMAIN PROTEIN
10 days, 8:00:00	aans-A	7.4	3.8	96	578	8	ARATH	AF-Q8LEG3-F1	65-KDA MICROTUBULE-ASSOCIATED PROTEIN 2
10 days, 9:00:00	ao6i-A	7.4	4.7	120	647	9	ARATH	AF-Q9C976-F1	ALPHA/BETA-HYDROLASES SUPERFAMILY PROTEIN
10 days, 10:00:00	asnv-A	7.4	3.2	105	511	6	ARATH	AF-O22149-F1	PROBABLE PECTINESTERASE/PECTINESTERASE INHIBITOR
10 days, 11:00:00	afms-A	7.4	3.7	100	108	7	ARATH	AF-O64847-F1	PROTEIN FATTY ACID EXPORT 7
10 days, 12:00:00	an8l-A	7.3	3.8	116	669	4	ARATH	AF-A0A2P2CLC	5-F1 NADH-UBIQUINONE OXIDOREDUCTASE CHAIN 5
10 days, 13:00:00	am68-A	7.3	3	122	509	9	ARATH	AF-Q1PDF2-F1	TRANSMEMBRANE PROTEIN
10 days, 14:00:00	ar6t-A	7.3	3.1	87	221	6	ARATH	AF-Q9STY2-F1	HYPTHETICAL PROTEIN
10 days, 15:00:00	arne-A	7.3	3.2	101	192	5	ARATH	AF-F4HWZ4-F1	PLANT INVERTASE/PECTIN METHYLESTERASE INHIBITOR S
10 days, 16:00:00	atw1-A	7.3	3.8	95	866	8	ARATH	AF-A0A1P8B9R	0-F1 TRANSCRIPTION REGULATOR NOT2/NOT3/NOT5 FAMILY
10 days, 17:00:00	ajgn-A	7.3	3.8	84	1464	14	ARATH	AF-F4HXV6-F1	NUCLEAR PORE COMPLEX PROTEIN NUP155
10 days, 18:00:00	abuv-A	7.3	3.3	91	219	8	ARATH	AF-Q9FK28-F1	MEMBRIN-12
10 days, 19:00:00	aia9-A	7.2	3.4	103	171	6	ARATH	AF-O23426-F1	AT4G15750/DL3915C
10 days, 20:00:00	asc8-A	7.2	3.2	106	206	9	ARATH	AF-Q9LVA5-F1	AT5G62340
10 days, 21:00:00	ahuo-A	7.2	2.7	93	722	6	ARATH	AF-Q9FF15-F1	FORMIN-LIKE PROTEIN 16
10 days, 22:00:00	at3c-A	7.2	3.6	121	248	8	ARATH	AF-Q5BQ04-F1	TETRASPANIN-16
10 days, 23:00:00	ah73-A	7.2	3.6	96	587	11	ARATH	AF-Q9FLP0-F1	65-KDA MICROTUBULE-ASSOCIATED PROTEIN 1
11 days, 0:00:00	ajvo-A	7.1	2.9	105	379	4	ARATH	AF-Q93YQ5-F1	RING/U-BOX SUPERFAMILY PROTEIN
11 days, 1:00:00	atqr-A	7.1	4.2	105	1001	10	ARATH	AF-A0A1I9LQ2	1-F1 GPI ETHANOLAMINE PHOSPHATE TRANSFERASE 1
11 days, 2:00:00	acuu-A	7.1	3.8	108	1278	9	ARATH	AF-Q9STV0-F1	ALPHA-GLUCAN WATER DIKINASE 2
11 days, 3:00:00	ahtp-A	7.1	3.9	114	199	4	ARATH	AF-Q9FFW0-F1	AT5G38610
11 days, 4:00:00	ak8d-A	7.1	3.2	84	383	6	ARATH	AF-Q9LNC6-F1	TOM1-LIKE PROTEIN 2
11 days, 5:00:00	asio-A	7.1	3.8	93	664	6	ARATH	AF-Q9M358-F1	UV-STIMULATED SCAFFOLD PROTEIN A HOMOLOG
11 days, 6:00:00	ambv-A	7.1	3.5	122	1664	9	ARATH	AF-F4II36-F1	RING-FINGER, DEAD-LIKE HELICASE, PHD AND SNF2 DOM
11 days, 7:00:00	alvf-A	7.1	2.2	81	507	10	ARATH	AF-Q8VYB5-F1	AMSH-LIKE UBIQUITIN THIOESTERASE 1
11 days, 8:00:00	ad2t-A	7.1	2.9	97	403	9	ARATH	AF-P0C5K5-F1	FORMIN-LIKE PROTEIN 21B
11 days, 9:00:00	ainx-A	7.1	4	117	576	8	ARATH	AF-F4J1G1-F1	ROP GUANINE NUCLEOTIDE EXCHANGE FACTOR 13
11 days, 10:00:00	apvn-A	7.1	3.1	104	185	7	ARATH	AF-Q9LUV0-F1	PLANT INVERTASE/PECTIN METHYLESTERASE INHIBITOR S
11 days, 11:00:00	as2r-A	7	3.6	109	171	15	ARATH	AF-F4JHP1-F1	PLANT INVERTASE/PECTIN METHYLESTERASE INHIBITOR S
11 days, 12:00:00	ab64-A	7	3.3	87	221	10	ARATH	AF-Q9SEL6-F1	VESICLE TRANSPORT V-SNARE 11
11 days, 13:00:00	ap2t-A	7	3.6	96	562	6	ARATH	AF-Q9C7G0-F1	65-KDA MICROTUBULE-ASSOCIATED PROTEIN 8
11 days, 14:00:00	aoed-A	7	3.3	112	376	6	ARATH	AF-Q8L540-F1	THIOL-DISULFIDE OXIDOREDUCTASE LTO1
11 days, 15:00:00	aiwj-A	7	2.8	88	207	9	ARATH	AF-Q1PDQ2-F1	VESICLE TRANSPORT V-SNARE FAMILY PROTEIN
11 days, 16:00:00	aign-A	7	4.1	105	163	11	ARATH	AF-F4JS55-F1	UNCHARACTERIZED PROTEIN
11 days, 17:00:00	atb2-A	7	3.1	99	174	8	ARATH	AF-Q9FJR5-F1	PECTINESTERASE INHIBITOR 12
11 days, 18:00:00	ao4y-A	7	2.5	108	260	9	ARATH	AF-Q5XF13-F1	AT1G55535
11 days, 19:00:00	aks0-A	7	3.6	97	608	8	ARATH	AF-Q9SIS3-F1	65-KDA MICROTUBULE-ASSOCIATED PROTEIN 6
11 days, 20:00:00	apcf-A	6.9	3.7	89	1043	9	ARATH	AF-O82345-F1	BAG FAMILY MOLECULAR CHAPERONE REGULATOR 6
11 days, 21:00:00	adpd-A	6.9	2.7	95	464	13	ARATH	AF-Q9FF14-F1	FORMIN-LIKE PROTEIN 19
11 days, 22:00:00	ak2g-A	6.9	3.8	107	205	7	ARATH	AF-F4HWQ8-F1	CELL WALL / VACUOLAR INHIBITOR OF FRUCTOSIDASE 1
11 days, 23:00:00	aemx-A	6.9	3.2	106	264	5	ARATH	AF-Q9C6X2-F1	SECRETORY CARRIER-ASSOCIATED MEMBRANE PROTEIN 4
12 days, 0:00:00	acmi-A	6.9	3.1	90	214	3	ARATH	AF-Q9LV99-F1	TRANSMEMBRANE PROTEIN
12 days, 1:00:00	aiqf-A	6.9	3.8	116	283	3	ARATH	AF-Q9LR68-F1	SECRETORY CARRIER-ASSOCIATED MEMBRANE PROTEIN 2
12 days, 2:00:00	aeo2-A	6.9	3.4	94	267	7	ARATH	AF-Q94KK6-F1	SYNTAXIN-72
12 days, 3:00:00	aj42-A	6.9	3.2	102	263	10	ARATH	AF-Q9SUD4-F1	TETRASPANIN-7
12 days, 4:00:00	asyl-A	6.9	2.8	100	187	5	ARATH	AF-A0A1I9LPY	7-F1 PLANT INVERTASE/PECTIN METHYLESTERASE INHIBITO
12 days, 5:00:00	ae1z-A	6.9	3.5	97	550	8	ARATH	AF-Q9ZVJ3-F1	65-KDA MICROTUBULE-ASSOCIATED PROTEIN 5
12 days, 6:00:00	aoop-A	6.8	3.2	105	221	10	ARATH	AF-Q940P5-F1	TETRASPANIN-19
12 days, 7:00:00	atpx-A	6.8	3.8	105	187	4	ARATH	AF-Q9FJR2-F1	PLANT INVERTASE/PECTIN METHYLESTERASE INHIBITOR S
12 days, 8:00:00	amhi-A	6.8	3.3	82	551	5	ARATH	AF-Q9LIB3-F1	BAG FAMILY MOLECULAR CHAPERONE REGULATOR 8, CHLOR
12 days, 9:00:00	abbp-A	6.8	3.9	111	197	5	ARATH	AF-Q9XIM7-F1	COLD-REGULATED 413 PLASMA MEMBRANE PROTEIN 1
12 days, 10:00:00	abii-A	6.8	3.4	89	1036	10	ARATH	AF-O49323-F1	CELLULOSE SYNTHASE-LIKE PROTEIN D1
12 days, 11:00:00	aqda-A	6.8	3.5	120	320	9	ARATH	AF-Q8H101-F1	AT1G10660 PROTEIN
12 days, 12:00:00	auql-A	6.8	2.9	88	222	5	ARATH	AF-Q9SEL5-F1	VESICLE TRANSPORT V-SNARE 12
12 days, 13:00:00	ac8l-A	6.8	3.9	119	239	8	ARATH	AF-Q8L856-F1	TRANSMEMBRANE ASCORBATE FERRIREDUCTASE 1
12 days, 14:00:00	ad4x-A	6.8	4	93	1285	5	ARATH	AF-F4IGA5-F1	NUCLEAR PORE COMPLEX PROTEIN NUP133
12 days, 15:00:00	ahtv-A	6.8	3	95	1051	6	ARATH	AF-Q9SE97-F1	FORMIN-LIKE PROTEIN 1
12 days, 16:00:00	ar2u-A	6.8	3.7	97	549	7	ARATH	AF-Q4PSA3-F1	65-KDA MICROTUBULE-ASSOCIATED PROTEIN 9
12 days, 17:00:00	apwx-A	6.8	2.9	94	263	6	ARATH	AF-Q94KK5-F1	SYNTAXIN-73
12 days, 18:00:00	abgl-A	6.8	3.2	96	612	9	ARATH	AF-Q8S3C9-F1	DYNAMIN-RELATED PROTEIN 1D
12 days, 19:00:00	anq3-A	6.7	2.5	84	310	7	ARATH	AF-Q6DR41-F1	TRANSMEMBRANE PROTEIN
12 days, 20:00:00	as7h-A	6.7	3.4	113	1539	6	ARATH	AF-Q9LZJ5-F1	ABC TRANSPORTER C FAMILY MEMBER 14
12 days, 21:00:00	aj9q-A	6.7	3.5	108	1410	9	ARATH	AF-Q9SKX0-F1	ABC TRANSPORTER C FAMILY MEMBER 13
12 days, 22:00:00	aj30-A	6.7	3.4	105	194	8	ARATH	AF-Q9LUU8-F1	PLANT INVERTASE/PECTIN METHYLESTERASE INHIBITOR S
12 days, 23:00:00	ai21-A	6.7	3.8	116	351	8	ARATH	AF-Q9C993-F1	CYCLIN-D1-BINDING PROTEIN
13 days, 0:00:00	afrj-A	6.7	3.4	107	497	7	ARATH	AF-A0A1P8AX5	0-F1 AAA-TYPE ATPASE FAMILY PROTEIN
13 days, 1:00:00	apvp-A	6.7	3.8	110	202	6	ARATH	AF-O23164-F1	COLD-REGULATED 413 PLASMA MEMBRANE PROTEIN 4
13 days, 2:00:00	aec9-A	6.7	3.7	116	291	3	ARATH	AF-Q9SXA5-F1	SECRETORY CARRIER-ASSOCIATED MEMBRANE PROTEIN 5
13 days, 3:00:00	au5q-A	6.7	4.4	99	762	4	ARATH	AF-Q94A87-F1	CSC1-LIKE PROTEIN AT1G10090
13 days, 4:00:00	ahun-A	6.7	3.3	83	607	6	ARATH	AF-Q9C9Y1-F1	TOM1-LIKE PROTEIN 8
13 days, 5:00:00	akfg-A	6.7	3.7	119	230	8	ARATH	AF-Q9SWS1-F1	PROBABLE TRANSMEMBRANE ASCORBATE FERRIREDUCTASE 2
13 days, 6:00:00	abnd-A	6.7	4.1	114	198	5	ARATH	AF-Q8RXC0-F1	HISTONE-LYSINE N-METHYLTRANSFERASE
13 days, 7:00:00	alp5-A	6.7	2.7	92	1649	10	ARATH	AF-Q9FLQ7-F1	FORMIN-LIKE PROTEIN 20
13 days, 8:00:00	auge-A	6.7	3.6	103	718	9	ARATH	AF-O23225-F1	U-BOX DOMAIN-CONTAINING PROTEIN 5
13 days, 9:00:00	any7-A	6.7	4.3	104	1196	11	ARATH	AF-Q6ZY51-F1	PHOSPHOGLUCAN, WATER DIKINASE, CHLOROPLASTIC
13 days, 10:00:00	aeji-A	6.7	3.5	105	782	10	ARATH	AF-Q9CAG5-F1	U-BOX DOMAIN-CONTAINING PROTEIN 7
13 days, 11:00:00	amm8-A	6.6	5.3	85	927	7	ARATH	AF-Q8H1S7-F1	PROTEIN B160
13 days, 12:00:00	aka9-A	6.6	3.1	86	679	14	ARATH	AF-Q8GY46-F1	AT5G13560
13 days, 13:00:00	an3u-A	6.6	3.5	95	486	7	ARATH	AF-Q9FNN5-F1	NADH DEHYDROGENASE FLAVOPROTEIN 1,
13 days, 14:00:00	ab93-A	6.6	3.9	98	603	7	ARATH	AF-Q8L836-F1	65-KDA MICROTUBULE-ASSOCIATED PROTEIN 7
13 days, 15:00:00	avdj-A	6.5	3.2	92	789	5	ARATH	AF-Q9LD18-F1	POTASSIUM TRANSPORTER 4
13 days, 16:00:00	aqk9-A	6.5	4	99	297	11	ARATH	AF-Q940U5-F1	AT1G27700/T22C5_14
13 days, 17:00:00	aemr-A	6.5	3.8	94	381	14	ARATH	AF-Q9SLA4-F1	PLANT TUDOR-LIKE PROTEIN
13 days, 18:00:00	ajzb-A	6.5	3.8	91	2180	4	ARATH	AF-Q5IBC5-F1	SEPARASE
13 days, 19:00:00	amwt-A	6.5	3.9	92	408	8	ARATH	AF-Q1PE39-F1	MAGNESIUM TRANSPORTER MRS2-6, MITOCHONDRIAL
13 days, 20:00:00	aks3-A	6.5	3.8	89	518	6	ARATH	AF-Q9ZUB7-F1	AT1G23790
13 days, 21:00:00	ad28-A	6.5	3.5	90	1111	1	ARATH	AF-Q9SZL9-F1	CELLULOSE SYNTHASE-LIKE PROTEIN D4
13 days, 22:00:00	asyj-A	6.5	3.5	119	293	8	ARATH	AF-Q8LA21-F1	AT4G32750
13 days, 23:00:00	aby8-A	6.5	3	86	367	9	ARATH	AF-F4JAZ8-F1	COP9 SIGNALOSOME COMPLEX-RELATED / CSN COMPLEX-LI
14 days, 0:00:00	ae97-A	6.5	4.6	97	274	6	ARATH	AF-F4I5F1-F1	NOSIC DOMAIN PROTEIN
14 days, 1:00:00	anbq-A	6.5	4.6	93	1514	6	ARATH	AF-Q9LK64-F1	ABC TRANSPORTER C FAMILY MEMBER 3
14 days, 2:00:00	aex6-A	6.4	4.5	85	115	4	ARATH	AF-O22622-F1	DOLICHYL-DIPHOSPHOOLIGOSACCHARIDE--PROTEIN
14 days, 3:00:00	aoi0-A	6.4	3.1	90	936	12	ARATH	AF-Q8VZA0-F1	PROTEIN SIEL
14 days, 4:00:00	abmq-A	6.4	3.1	105	242	7	ARATH	AF-Q4PT42-F1	INVERTASE
14 days, 5:00:00	acvq-A	6.4	3.4	89	1145	11	ARATH	AF-Q9LFL0-F1	CELLULOSE SYNTHASE-LIKE PROTEIN D2
14 days, 6:00:00	akkv-A	6.4	3.2	100	848	9	ARATH	AF-Q8LPQ1-F1	PROTEIN NETWORKED 2C
14 days, 7:00:00	alcj-A	6.3	3.4	116	272	5	ARATH	AF-A0A1I9LNG	5-F1 TRAM, LAG1 AND CLN8 (TLC) LIPID-SENSING DOMAIN
14 days, 8:00:00	alcz-A	6.3	2.9	85	303	12	ARATH	AF-Q9LYP4-F1	BAG FAMILY MOLECULAR CHAPERONE REGULATOR 3
14 days, 9:00:00	aqeh-A	6.3	3.4	99	501	8	ARATH	AF-Q8GY73-F1	AT2G42950
14 days, 10:00:00	atwj-A	6.3	4	95	756	9	ARATH	AF-F4JRR1-F1	CONSERVED OLIGOMERIC GOLGI COMPLEX SUBUNIT 2
14 days, 11:00:00	an25-A	6.3	3.9	98	336	7	ARATH	AF-Q9FFK1-F1	SYNTAXIN-31
14 days, 12:00:00	ampy-A	6.3	3.2	86	447	7	ARATH	AF-Q9FFQ0-F1	TOM1-LIKE PROTEIN 5
14 days, 13:00:00	abyv-A	6.3	3.9	91	1088	3	ARATH	AF-Q9SJ22-F1	PROBABLE CELLULOSE SYNTHASE A CATALYTIC SUBUNIT 9
14 days, 14:00:00	abaz-A	6.3	5.2	101	1580	7	ARATH	AF-Q9LXW7-F1	ENDORIBONUCLEASE DICER HOMOLOG 3
14 days, 15:00:00	an8j-A	6.3	3.2	91	560	10	ARATH	AF-Q66GQ1-F1	AT1G78010
14 days, 16:00:00	aucw-A	6.3	3.8	108	579	9	ARATH	AF-Q9M056-F1	ROP GUANINE NUCLEOTIDE EXCHANGE FACTOR 6
14 days, 17:00:00	ambz-A	6.3	3.8	110	216	2	ARATH	AF-O80720-F1	INVERTASE/PECTIN METHYLESTERASE INHIBITOR FAMILY
14 days, 18:00:00	astj-A	6.3	2.3	76	435	12	ARATH	AF-Q9ZNT0-F1	PROTEIN SUPPRESSOR OF K(+) TRANSPORT GROWTH DEFEC
14 days, 19:00:00	aqdo-A	6.3	4.1	94	1026	1	ARATH	AF-Q9SWW6-F1	CELLULOSE SYNTHASE A CATALYTIC SUBUNIT 7 [UDP-FOR
14 days, 20:00:00	abdx-A	6.3	3	80	576	8	ARATH	AF-P0DKC1-F1	PROTON PUMP-INTERACTOR 3A
14 days, 21:00:00	atwx-A	6.3	3	121	619	9	ARATH	AF-Q94CB1-F1	PROBABLE PECTINESTERASE/PECTINESTERASE INHIBITOR
14 days, 22:00:00	ak9j-A	6.3	4.7	93	745	9	ARATH	AF-F4IRM4-F1	PROTEIN PHOX1
14 days, 23:00:00	ak9s-A	6.3	3.7	84	748	14	ARATH	AF-Q9FRR2-F1	AT1G08760
15 days, 0:00:00	aby4-A	6.2	3.5	108	471	6	ARATH	AF-Q8L725-F1	METAL TOLERANCE PROTEIN C1
15 days, 1:00:00	aswc-A	6.2	4.1	94	1065	4	ARATH	AF-Q941L0-F1	CELLULOSE SYNTHASE A CATALYTIC SUBUNIT 3 [UDP-FOR
15 days, 2:00:00	ak3d-A	6.2	4.3	101	334	4	ARATH	AF-Q9M271-F1	METAL TOLERANCE PROTEIN A1
15 days, 3:00:00	acat-A	6.2	3.8	100	947	10	ARATH	AF-P0DMS1-F1	PROTEIN NETWORKED 2A
15 days, 4:00:00	achf-A	6.2	3.4	95	1190	5	ARATH	AF-F4JLM5-F1	ISOLEUCINE--TRNA LIGASE, CYTOPLASMIC
15 days, 5:00:00	atjs-A	6.2	3.9	115	224	7	ARATH	AF-Q67ZF6-F1	PROBABLE TRANSMEMBRANE ASCORBATE FERRIREDUCTASE 3
15 days, 6:00:00	aboo-A	6.2	2.7	79	2130	6	ARATH	AF-F4JFA0-F1	THYROID ADENOMA-ASSOCIATED-LIKE PROTEIN
15 days, 7:00:00	abli-A	6.2	3.1	83	220	4	ARATH	AF-Q8LFP9-F1	PROTEIN ABA DEFICIENT 4, CHLOROPLASTIC
15 days, 8:00:00	ab6y-A	6.2	3.1	113	296	9	ARATH	AF-Q9LJK3-F1	CERAMIDE SYNTHASE LOH2
15 days, 9:00:00	ah7j-A	6.2	4	89	880	11	ARATH	AF-Q9FZ99-F1	PROTEIN SMG7L
15 days, 10:00:00	al09-A	6.2	3.6	109	189	4	ARATH	AF-O64834-F1	COLD-REGULATED 413 PLASMA MEMBRANE PROTEIN 3
15 days, 11:00:00	aiza-A	6.2	3.1	109	928	8	ARATH	AF-F4I131-F1	PROTEIN NETWORKED 2B
15 days, 12:00:00	anhj-A	6.2	3.5	113	273	8	ARATH	AF-F4J8S5-F1	TUBULIN-TYROSINE LIGASE
15 days, 13:00:00	am06-A	6.2	3.8	113	796	9	ARATH	AF-Q84W96-F1	UNCHARACTERIZED PROTEIN AT2G28780
15 days, 14:00:00	agjr-A	6.2	3.5	93	245	2	ARATH	AF-Q946Y7-F1	SYNTAXIN-61
15 days, 15:00:00	at0s-A	6.1	3.5	82	248	7	ARATH	AF-Q9SRQ3-F1	PEROXISOME BIOGENESIS PROTEIN 19-1
15 days, 16:00:00	aooc-A	6.1	3.7	86	822	13	ARATH	AF-Q9ZQX3-F1	CYSTEINE/HISTIDINE-RICH C1 DOMAIN FAMILY PROTEIN
15 days, 17:00:00	afzc-A	6.1	4	107	485	6	ARATH	AF-Q9LQ89-F1	ROP GUANINE NUCLEOTIDE EXCHANGE FACTOR 2
15 days, 18:00:00	ae3c-A	6.1	4.4	113	220	7	ARATH	AF-Q9M9D6-F1	T16N11.10 PROTEIN
15 days, 19:00:00	aeod-A	6.1	3.8	86	599	9	ARATH	AF-Q9LMJ4-F1	EXOCYST COMPLEX COMPONENT EXO70B2
15 days, 20:00:00	arb9-A	6.1	2.8	84	653	6	ARATH	AF-Q9ZVN6-F1	CLATHRIN COAT ASSEMBLY PROTEIN AP180
15 days, 21:00:00	arzc-A	6.1	2.4	78	600	8	ARATH	AF-Q9LEV0-F1	SERINE/THREONINE-PROTEIN PHOSPHATASE 7 INACTIVE H
15 days, 22:00:00	agcp-A	6.1	4	119	565	9	ARATH	AF-Q6DR03-F1	PROTEIN S-ACYLTRANSFERASE 21
15 days, 23:00:00	ambj-A	6.1	3	85	342	11	ARATH	AF-Q0WUQ1-F1	BAG FAMILY MOLECULAR CHAPERONE REGULATOR 1
16 days, 0:00:00	aq4i-A	6.1	2.9	90	241	6	ARATH	AF-A0A1I9LMB	9-F1 FAD-BINDING PROTEIN
16 days, 1:00:00	ajok-A	6.1	3.1	106	282	5	ARATH	AF-O22908-F1	PLANT INVERTASE/PECTIN METHYLESTERASE INHIBITOR S
16 days, 2:00:00	agag-A	6	4.9	94	243	7	ARATH	AF-Q8GZ51-F1	AT5G62720
16 days, 3:00:00	ar3h-A	6	3.8	106	129	7	ARATH	AF-O80594-F1	ERGOSTEROL BIOSYNTHETIC PROTEIN 28
16 days, 4:00:00	age1-A	6	2.8	93	703	6	ARATH	AF-Q8L7E5-F1	WPP DOMAIN-INTERACTING TAIL-ANCHORED PROTEIN 1
16 days, 5:00:00	akhh-A	6	3.2	99	549	6	ARATH	AF-Q9FG23-F1	CDK5RAP3-LIKE PROTEIN
16 days, 6:00:00	aaan-A	6	3.9	100	443	5	ARATH	AF-Q9SAH0-F1	MAGNESIUM TRANSPORTER MRS2-10
16 days, 7:00:00	ab70-A	6	3.6	116	251	3	ARATH	AF-Q6DR02-F1	TRAM, LAG1 AND CLN8 (TLC) LIPID-SENSING DOMAIN CO
16 days, 8:00:00	ahq1-A	6	3	87	409	11	ARATH	AF-Q9FX63-F1	REGULATOR OF VPS4 ACTIVITY IN THE MVB PATHWAY PRO
16 days, 9:00:00	anxn-A	6	4.8	109	743	5	ARATH	AF-Q0WVZ1-F1	PUTATIVE METALLOPHOSPHOESTERASE AT3G03305
16 days, 10:00:00	aqx3-A	6	3.4	83	675	10	ARATH	AF-Q8L860-F1	TOM1-LIKE PROTEIN 9
16 days, 11:00:00	aof7-A	6	3.4	92	257	3	ARATH	AF-O22151-F1	GOLGI SNAP RECEPTOR COMPLEX MEMBER 1-2
16 days, 12:00:00	aa6j-A	6	4.1	111	632	12	ARATH	AF-Q8VZ40-F1	U-BOX DOMAIN-CONTAINING PROTEIN 14
16 days, 13:00:00	ahje-A	6	3.3	90	386	8	ARATH	AF-Q304A0-F1	MAGNESIUM TRANSPORTER MRS2-7
16 days, 14:00:00	as7i-A	6	3.7	97	677	7	ARATH	AF-Q9LZY0-F1	65-KDA MICROTUBULE-ASSOCIATED PROTEIN 4
