# Supplementary material for: Structural and evolutionary insights into the eukaryotic RNase MRP ribonucleoprotein complex
Source: Nat Commun. 2026 Mar 26;17:4451. doi: 10.1038/s41467-026-71007-9 (PMC13184271; doi:10.1038/s41467-026-71007-9)
Supplement: Supplementary file 4 — Supplementary Data 2 [file 41467_2026_71007_MOESM4_ESM.xlsx]

## Sheet: yeast_Snm1_H.sapiens
Supplementary Data 2. DALI search results using yeast Snm1 core structure as queries to search the AlphaFold database of Homo sapiens, Mus musculus, Danio rerio, Drosophila melanogaster, Dictyostelium discoideum and Arabidopsis thaliana
No	Chain	Z	rmsd	lali	nres	%id	species	PDB	Description
1	e3m3-A	10.4	3.9	99	154	18	HUMAN	AF-Q9H633-F1	RIBONUCLEASE P PROTEIN SUBUNIT P21
2	e9hb-A	7.1	5.2	97	220	12	HUMAN	AF-Q32NC0-F1	UPF0711 PROTEIN C18ORF21

## Sheet: yeast_Snm1_M.musculus
Supplementary Data 2. DALI search results using yeast Snm1 core structure as queries to search the AlphaFold database of Homo sapiens, Mus musculus, Danio rerio, Drosophila melanogaster, Dictyostelium discoideum and Arabidopsis thaliana
No	Chain	Z	rmsd	lali	nres	%id	species	PDB	Description
1	gied-A	9.3	3.8	108	150	17	MOUSE	AF-Q8R040-F1	RIBONUCLEASE P PROTEIN SUBUNIT P21
2	gg1j-A	7	5.1	101	217	12	MOUSE	AF-Q5XFZ0-F1	UPF0711 PROTEIN C18ORF21 HOMOLOG
3	gk75-A	6.9	7.2	72	471	4	MOUSE	AF-Q99LD4-F1	COP9 SIGNALOSOME COMPLEX SUBUNIT 1
4	glk4-A	6.2	9.3	77	389	6	MOUSE	AF-Q99JI4-F1	26S PROTEASOME NON-ATPASE REGULATORY SUBUNIT 6

## Sheet: yeast_Snm1_D.rerio
Supplementary Data 2. DALI search results using yeast Snm1 core structure as queries to search the AlphaFold database of Homo sapiens, Mus musculus, Danio rerio, Drosophila melanogaster, Dictyostelium discoideum and Arabidopsis thaliana
No	Chain	Z	rmsd	lali	nres	%id	species	PDB	Description
1	c2m6-A 1	0.4	3.7	110	165	17	DANRE	AF-Q1L878-F1	RIBONUCLEASE P 21 SUBUNIT
2	cpn2-A	7	3.8	82	1337	7	DANRE	AF-Q6PCS4-F1	RHO GTPASE-ACTIVATING PROTEIN 29
3	c52e-A	7	7.5	76	508	8	DANRE	AF-A0A0R4IHV6-F1	G PROTEIN PATHWAY SUPPRESSOR 1
4	c5wp-A	6.5	4.8	96	208	9	DANRE	AF-Q1LUS5-F1	UPF0711 PROTEIN C18ORF21 HOMOLOG
5	c4dm-A	6.3	14	80	2097	5	DANRE	AF-E7F4H1-F1	DYSFERLIN
6	cqtw-A	6.3	7.9	71	386	10	DANRE	AF-F1QZA5-F1	26S PROTEASOME NON-ATPASE REGULATORY SUBUNIT 6
7	c49s-A	6.2	11.9	66	725	17	DANRE	AF-B0S789-F1	SIGNAL TRANSDUCER AND ACTIVATOR OF TRANSCRIPTION
8	cqob-A	6	2.7	64	595	6	DANRE	AF-A0A2R8Q1V1-F1	SPECTRIN, BETA, NON-ERYTHROCYTIC 4B
9	cv00-A	6	5.2	64	513	5	DANRE	AF-E9QI36-F1	HISTIDINE--TRNA LIGASE
10	cta4-A	6	6.4	71	945	1	DANRE	AF-X1WB88-F1	IMPORTIN-13

## Sheet: yeast_Snm1_D.melanogaster
Supplementary Data 2. DALI search results using yeast Snm1 core structure as queries to search the AlphaFold database of Homo sapiens, Mus musculus, Danio rerio, Drosophila melanogaster, Dictyostelium discoideum and Arabidopsis thaliana
No	Chain	Z	rmsd	lali	nres	%id	species	PDB	Description
1	eg7c-A	9.5	3.4	121	183	14	DROME	AF-Q86B65-F1	RIBONUCLEASE P/MRP SUBUNIT P21, ISOFORM A
2	eegd-A	7.6	5.2	110	276	15	DROME	AF-Q6NR22-F1	RE27803P
3	egvs-A	6.4	1.7	49	358	16	DROME	AF-Q9VT59-F1	AT16804P
4	eicn-A	6.3	3.1	73	615	4	DROME	AF-Q9W3Y6-F1	ANAPHASE PROMOTING COMPLEX SUBUNIT 7, ISOFORM A
5	eemi-A	6.3	3.1	61	1022	10	DROME	AF-A1ZBE9-F1	METHIONINE--TRNA LIGASE, CYTOPLASMIC
6	el9a-A	6.2	7.5	82	1047	7	DROME	AF-O17468-F1	PROTEIN HIRA HOMOLOG
7	elq5-A	6.2	4.4	87	702	8	DROME	AF-P17886-F1	PROTEIN CROOKED NECK
8	ee36-A	6.1	2.7	75	699	8	DROME	AF-Q9I7M8-F1	ATP-DEPENDENT DNA HELICASE II SUBUNIT 2
9	emw5-A	6	12.9	61	890	5	DROME	AF-Q9VW97-F1	POSSIBLE LYSINE-SPECIFIC HISTONE DEMETHYLASE 1

## Sheet: yeast_Snm1_D.discoideum
#	Job: 21like DD
#	Query: s001A
Supplementary Data 2. DALI search results using yeast Snm1 core structure as queries to search the AlphaFold database of Homo sapiens, Mus musculus, Danio rerio, Drosophila melanogaster, Dictyostelium discoideum and Arabidopsis thaliana
No	Chain	Z	rmsd	lali	nres	%id	species	PDB	Description
1	f3g0-A 10.8	10.8	3.6	105	224	17	DICDI	AF-Q54GC0-F1	RNASE P PROTEIN SUBUNIT
2	fyox-A 9.9	9.9	5	119	349	18	DICDI	AF-Q54IA5-F1	UNCHARACTERIZED PROTEIN
3	f4lg-A 6.5	6.5	20	75	1198	9	DICDI	AF-Q55E26-F1	RAC GUANINE NUCLEOTIDE EXCHANGE FACTOR B
4	fzy1-A 6.3	6.3	11.4	78	1275	6	DICDI	AF-Q54Y47-F1	UNCHARACTERIZED PROTEIN

## Sheet: yeast_Snm1_A.thaliana
Supplementary Data 2. DALI search results using yeast Snm1 core structure as queries to search the AlphaFold database of Homo sapiens, Mus musculus, Danio rerio, Drosophila melanogaster, Dictyostelium discoideum and Arabidopsis thaliana
No	Chain	Z	rmsd	lali	nres	%id	species	PDB	Description
1	amr4-A	6.8	4.5	115	258	13	ARATH	AF-Q84VV1-F1	AT5G41270
2	acnk-A	6.4	2.2	65	1124	6	ARATH	AF-Q8RXC2-F1	AT2G27890
3	ao7m-A	6.1	13.1	58	690	7	ARATH	AF-F4ICA1-F1	BED ZINC FINGER AND HAT DIMERIZATION DOMAIN-CONTA
