# Supplementary material for: Structural and evolutionary insights into the eukaryotic RNase MRP ribonucleoprotein complex
Source: Nat Commun. 2026 Mar 26;17:4451. doi: 10.1038/s41467-026-71007-9 (PMC13184271; doi:10.1038/s41467-026-71007-9)
Supplement: Supplementary file 5 — Supplementary Data 3 [file 41467_2026_71007_MOESM5_ESM.xlsx]

## Sheet: S.cerevisiae_Rmp1-Foldseek
Supplementary Data 3. Foldseek search results using yeast Rmp1 and Snm1 and human NEPRO (RMP64) and C18orf21 (RMP24) as queries.
query	target	seqId	alnLength	missmatches	gapsopened	qStartPos	qEndPos	dbStartPos	dbEndPos	prob	eval	score	qLen	dbLen	qAln	dbAln	tCa	tSeq	taxId	taxName	description	href	id	active
job	AF-R9XIT9-F1-model_v4	35.6	199	104	6	4	201	15	190	1	1.6e-09	389	201	190	MDNVIRSLEQEYRLILLLNHRNKNQHRAASWYGSFNEMKRNCGQIITLFSSRRLQAKRLKDVEWVKLHRLLQRALFRQLKRWYWQFNGVIALGQFVTLGCTLVTLLANVRALYMRLWEINETEFIRCGCLIKNLPRTKAKSVVNDVEELGEII-DEDIGNNVQENELVITSIPKPLTENCKKKKKRKKKNKSAIDGIFG	IGRTLRGLQQELRVIRVLYHRNKNQHRVATWWRQLNSLKRSVSQVVAVAGK-----ATHTQADLEMLGGMLRRFAVRQARAMYYDFNGVIALGQFVTLGVVLVTALARVWALYGQLGE-------ALGLRP-------ARPAQAELE--SDVALAEEIGEEVAGTAAAPPAAAAPPANKRTKKKSKSKR--SAIDDIFG	-32.238,-10.299,20.565,-31.762,-7.220,18.425,-30.380,-6.911,14.828,-27.961,-4.189,16.035,-25.988,-6.656,18.218,-25.496,-9.034,15.250,-24.178,-6.147,13.089,-21.649,-5.010,15.727,-20.361,-8.611,16.049,-20.134,-8.987,12.224,-18.317,-5.615,11.974,-15.873,-6.741,14.702,-15.184,-10.008,12.797,-14.823,-8.004,9.527,-12.255,-5.606,11.054,-10.247,-8.526,12.519,-10.164,-10.371,9.143,-9.204,-7.195,7.221,-6.4…	MSDTALRTAEDGLGIGRTLRGLQQELRVIRVLYHRNKNQHRVATWWRQLNSLKRSVSQVVAVAGKATHTQADLEMLGGMLRRFAVRQARAMYYDFNGVIALGQFVTLGVVLVTALARVWALYGQLGEALGLRPARPAQAELESDVALAEEIGEEVAGTAAAPPAAAAPPANKRTKKKSKSKRSAIDDIFG	566037	[Ashbya] aceris (nom. inval.)	AaceriAGL160Wp	[{'label': 'AFDB', 'accession': 'R9XIT9', 'href': 'https://www.alphafold.ebi.ac.uk/entry/R9XIT9'}, {'label': 'UniProt', 'accession': 'R9XIT9', 'href': 'https://www.uniprot.org/uniprot/R9XIT9'}]	result-2-0	FALSE
job	AF-A0A1E4T8V0-F1-model_v4	20.4	274	133	7	7	201	8	275	1	4.13e-06	238	201	276	VIRSLEQEYRLILLLNHRNKNQHRAASWYGSFNEMKRNCGQIITL---FSSRRLQ----------AKRLK---------------DVEWVKLHRLLQRALFRQLKRWYWQFNGVIALGQFVTLGCTLVTLLANVRALYMRLWEINETEFIRCGCLIKNLPRTKAKSVVN-----------DVEELGEIIDEDI-----------GNNVQENEL-----------------------------VITSIPKPLTENCKKKKKRKKKNKSAIDGIFG	ILQKLFTEFEILHLLYHRNSKQHSSSKWWKHFNILHRKLRTVLSLTIDIDELSEKKCITKVNMNNLKRQSFKRVKLTEKKSKKLIEIKEDQVRKVVKYLVKKLLPDCYYGFFSIIELGQFITLGFTLIGLISRIYCSL------IQFEGLDIGTRSANSTEMKLMNPSEDPKYAEIKGSVDHEDFGDVIDLEELKRTENLETVKHNDAQDHTISKKRPLKDAILSDSSERKKKKSAQVADNKIGSSVDSTLVTDNSKKKKKKKKASSAMDDIFG	-13.971,-9.123,14.089,-11.188,-7.064,12.475,-11.656,-5.670,8.933,-8.672,-7.775,7.701,-7.210,-11.241,8.328,-3.908,-10.919,10.271,-2.295,-13.180,7.720,-3.188,-10.742,4.885,-1.897,-7.801,6.969,1.387,-9.669,7.681,1.877,-10.415,3.938,1.148,-6.762,3.041,3.683,-5.681,5.712,6.483,-7.981,4.401,5.910,-6.772,0.807,6.030,-3.177,2.131,9.387,-3.935,3.864,10.764,-5.214,0.509,9.301,-2.068,-1.136,10.936,0.121,1.5…	MGLVDPLILQKLFTEFEILHLLYHRNSKQHSSSKWWKHFNILHRKLRTVLSLTIDIDELSEKKCITKVNMNNLKRQSFKRVKLTEKKSKKLIEIKEDQVRKVVKYLVKKLLPDCYYGFFSIIELGQFITLGFTLIGLISRIYCSLIQFEGLDIGTRSANSTEMKLMNPSEDPKYAEIKGSVDHEDFGDVIDLEELKRTENLETVKHNDAQDHTISKKRPLKDAILSDSSERKKKKSAQVADNKIGSSVDSTLVTDNSKKKKKKKKASSAMDDIFGF	983967	[Candida] arabinofermentans NRRL YB-2248	Uncharacterized protein	[{'label': 'AFDB', 'accession': 'A0A1E4T8V0', 'href': 'https://www.alphafold.ebi.ac.uk/entry/A0A1E4T8V0'}, {'label': 'UniProt', 'accession': 'A0A1E4T8V0', 'href': 'https://www.uniprot.org/uniprot/A0A1E4T8V0'}]	result-2-0	FALSE
job	AF-A0A2H0ZNY2-F1-model_v4	30	213	120	7	6	201	5	205	1	1.35e-07	302	201	205	NVIRSLEQEYRLILLLNHRNKNQHRAASWYGSFNEMKRNCGQIITLFSSRRLQAKRL--KDVEWVKLHRLLQRALFRQLKRWYWQFNGVIALGQFVTLGCTLVTLLANVRALYMRLWEI--NETEFIRCGCLIKNLPRTKAKSVVNDVEELGEIIDEDIGNNVQENELVIT------------SIPKPLTENCKKKKKRKK-KNKSAIDGIFG	DKLEQLQNEYAILHLLYHRNYNQHRVAVWWRYFDMIHRGVRKVLRGIYEAQ-EAKKIRRREELEKEVAAVASHLLTRVMGKAFYHFHSVIALGQFVNLGFVLVANLSALRSLLLEIEGVQSRRHM------QEKPL-----KSVKIDADDIGEELTIDSVSKPEPSPEVRTIDLFEDIAPKKRSREEPDSGKSEKKKKKKKKKSKSAIDDIFG	-14.338,-0.162,9.460,-12.784,-2.540,6.866,-14.732,-5.810,6.294,-13.136,-8.842,7.806,-12.607,-10.527,4.388,-10.804,-7.380,3.158,-8.683,-7.246,6.342,-7.501,-10.829,5.636,-6.710,-9.805,2.032,-4.726,-6.794,3.347,-2.821,-9.111,5.743,-2.010,-11.533,2.869,-0.784,-8.686,0.618,1.282,-7.381,3.561,2.789,-10.885,4.095,3.915,-10.934,0.430,5.294,-7.388,0.858,7.108,-8.458,4.079,8.717,-11.579,2.519,9.926,-9.461,…	MLPNDKLEQLQNEYAILHLLYHRNYNQHRVAVWWRYFDMIHRGVRKVLRGIYEAQEAKKIRRREELEKEVAAVASHLLTRVMGKAFYHFHSVIALGQFVNLGFVLVANLSALRSLLLEIEGVQSRRHMQEKPLKSVKIDADDIGEELTIDSVSKPEPSPEVRTIDLFEDIAPKKRSREEPDSGKSEKKKKKKKKKSKSAIDDIFG	498019	[Candida] auris	Uncharacterized protein	[{'label': 'AFDB', 'accession': 'A0A2H0ZNY2', 'href': 'https://www.alphafold.ebi.ac.uk/entry/A0A2H0ZNY2'}, {'label': 'UniProt', 'accession': 'A0A2H0ZNY2', 'href': 'https://www.uniprot.org/uniprot/A0A2H0ZNY2'}]	result-2-0	FALSE
job	AF-A0A7G7JMZ2-F1-model_v4	37.9	211	120	6	1	201	1	210	1	3.32e-11	459	201	210	MDEMDNVIRSLEQEYRLILLLNHRNKNQHRAASWYGSFNEMKRNCGQIITLFS--SRRLQAKRLKDVEWVKLHRLLQRALFRQLKRWYWQFNGVIALGQFVTLGCTLVTLLANVRALYMRLWEINETEFIRCGCLI---KNLPRTKAKSVVNDVEELGEII-DEDI---GNNVQENELVITSIPKPLTENCKKKKKRKKKNK-SAIDGIFG	MSLVVDKYIQLHQEYRILHLLNHRNKNQHRVATWWKWFNMLRRSVGDVVEILQPLGRRKNQKLKDKKDGRFLYRTLHKF-FQMESKLYYSFNNIIKLGQFITLGVVLVGILGRVHSIYHEIFELYKEQFISMGCLRVPKKNAQIEEAHVTNNDNEELGELINDADVLIEPSALLKQDVIPSKYIKNESKSSKDKKKKKKKKKGSAIDDLFG	-12.529,-15.406,11.569,-13.571,-11.736,11.787,-13.540,-9.710,8.537,-11.005,-7.250,10.051,-8.590,-10.085,10.972,-8.887,-11.500,7.424,-8.111,-8.066,5.904,-5.171,-7.617,8.321,-3.700,-11.009,7.287,-4.139,-10.202,3.560,-2.562,-6.733,3.943,0.303,-8.105,6.083,1.070,-10.657,3.321,1.243,-7.834,0.720,3.478,-5.864,3.125,5.883,-8.843,3.348,6.058,-9.022,-0.484,6.755,-5.250,-0.646,9.431,-5.664,2.071,11.177,-8.…	MSLVVDKYIQLHQEYRILHLLNHRNKNQHRVATWWKWFNMLRRSVGDVVEILQPLGRRKNQKLKDKKDGRFLYRTLHKFFQMESKLYYSFNNIIKLGQFITLGVVLVGILGRVHSIYHEIFELYKEQFISMGCLRVPKKNAQIEEAHVTNNDNEELGELINDADVLIEPSALLKQDVIPSKYIKNESKSSKDKKKKKKKKKGSAIDDLFG	5478	[Candida] glabrata	Uncharacterized protein	[{'label': 'AFDB', 'accession': 'A0A7G7JMZ2', 'href': 'https://www.alphafold.ebi.ac.uk/entry/A0A7G7JMZ2'}, {'label': 'UniProt', 'accession': 'A0A7G7JMZ2', 'href': 'https://www.uniprot.org/uniprot/A0A7G7JMZ2'}]	result-2-0	FALSE
job	AF-A0A1L0BUY7-F1-model_v4	25.9	212	132	6	6	201	8	210	1	1.44e-06	263	201	246	NVIRSLEQEYRLILLLNHRNKNQHRAASWYGSFNEMKRNCGQIITLFSSRRLQAKRLKDVEWVKLHRLLQRALF----RQLKRWYWQFNGVIALGQFVTLGCTLVTLLANVRALYMRLWEINETEFIRCGCLIKNLPRTKAKSVVNDVEELGEIIDEDIGNNVQENELVI-----TSIPKPLTENCKKKK-------KRKKKNKSAIDGIFG	DKLAKLESEYGILHLIYCRSKNQHRVAVWWRYFSLVHRKVRTILVKFQTMEI--TRLLKKRELLRQEAIDTAAYLFKKRVLKKALYEFHGIIALGQFINLGILLVGNVSSIYNILSEMDEVSDKLSLV---GPTNL----VKSVEEDDDDMGVEVEMPPMKKISESETMVRVTETTSKLGTISNTDLDSEPIVAPPFKEKKEENFDIDSIFG	-18.672,-5.632,19.674,-15.697,-7.123,17.771,-12.948,-4.871,16.361,-13.076,-4.893,12.512,-9.556,-6.187,12.689,-7.871,-8.476,15.224,-5.368,-6.402,17.128,-2.702,-8.712,15.777,-3.627,-7.751,12.177,-3.550,-4.016,12.991,-0.033,-4.428,14.482,0.942,-6.304,11.287,-0.483,-3.470,9.123,1.541,-0.913,11.152,4.759,-2.963,10.668,4.163,-3.306,6.888,3.348,0.416,6.638,6.631,1.066,8.559,8.567,-0.750,5.782,6.518,1.10…	MSAPLPPDKLAKLESEYGILHLIYCRSKNQHRVAVWWRYFSLVHRKVRTILVKFQTMEITRLLKKRELLRQEAIDTAAYLFKKRVLKKALYEFHGIIALGQFINLGILLVGNVSSIYNILSEMDEVSDKLSLVGPTNLVKSVEEDDDDMGVEVEMPPMKKISESETMVRVTETTSKLGTISNTDLDSEPIVAPPFKEKKEENFDIDSIFGDDRKKHKKALKGKKEKKDRKEKKTKKKKNAMDDIFG	45354	[Candida] intermedia	CIC11C00000001488	[{'label': 'AFDB', 'accession': 'A0A1L0BUY7', 'href': 'https://www.alphafold.ebi.ac.uk/entry/A0A1L0BUY7'}, {'label': 'UniProt', 'accession': 'A0A1L0BUY7', 'href': 'https://www.uniprot.org/uniprot/A0A1L0BUY7'}]	result-2-0	FALSE
job	AF-A0A0A1SVC1-F1-model_v4	17.3	219	155	4	4	201	18	231	1	0.000109	204	201	233	MDNVIRSLEQEYRLILLLNHRNKNQHRAASWYGSFNEMKRNCGQIITLFSSRRLQAKRLKDVEWVKLHRLLQRALFRQLKRWYWQFNGVIALGQFVTLGCTLVTLLANVRALYMRL--WEINETEFIRCGCLIKNLPRTKAK--SVVNDVEELGEIIDEDIGN-----------------NVQENELVITSIPKPLTENCKKKKKRKKKNKSAIDGIFG	CNDACSKLASILPILEAFNHRHRNQHSASHWWKAFNILRRQLRKLCETLHLAIGYQGRKQERHLAMVSAQSQHIAHVVIPQSYPAITQLAADNQHAALGIALMAAIAGVHSALVGLLPEEETAG-----ADTTKQKINTEMRPAESSNDGDKGVTISRSQFTTAHEVAPDRKRKATSTLVAAEDKTASTQAIGSKEKDKSSRKKKKPKKGGDAFSSLFG	-48.034,11.194,12.185,-45.632,10.576,9.247,-42.526,8.416,9.869,-39.054,9.852,9.221,-37.565,7.603,6.495,-34.106,6.033,6.271,-31.049,7.548,7.836,-28.724,7.156,4.809,-26.185,4.548,6.000,-22.875,6.431,6.144,-20.877,3.274,5.324,-18.505,3.530,8.297,-15.664,0.965,8.687,-16.229,-1.219,11.704,-13.739,-1.066,14.621,-12.993,-4.742,13.924,-12.305,-4.163,10.200,-10.045,-1.259,11.228,-8.102,-3.625,13.572,-7.78…	MTQREGTRGINRPSPVACNDACSKLASILPILEAFNHRHRNQHSASHWWKAFNILRRQLRKLCETLHLAIGYQGRKQERHLAMVSAQSQHIAHVVIPQSYPAITQLAADNQHAALGIALMAAIAGVHSALVGLLPEEETAGADTTKQKINTEMRPAESSNDGDKGVTISRSQFTTAHEVAPDRKRKATSTLVAAEDKTASTQAIGSKEKDKSSRKKKKPKKGGDAFSSLFGSL	1531966	[Torrubiella] hemipterigena	Uncharacterized protein	[{'label': 'AFDB', 'accession': 'A0A0A1SVC1', 'href': 'https://www.alphafold.ebi.ac.uk/entry/A0A0A1SVC1'}, {'label': 'UniProt', 'accession': 'A0A0A1SVC1', 'href': 'https://www.uniprot.org/uniprot/A0A0A1SVC1'}]	result-2-0	FALSE
job	AF-A0A6A5WRM1-F1-model_v4	18.1	187	122	4	6	183	39	203	1	0.000115	217	201	203	NVIRSLEQEYRLILLLNHRNKNQHRAASWYGSFNEMKRNCGQIITLFSSRRLQAKRLKDVEWVKLHRLLQRALFRQLKRWYWQFNGVIALGQFVTLGCTLVTLLANVRALY--MRLWEINETE-------FIRCGCLIKNLPRTKAKSVVNDVEELGEIIDEDIGNNVQENELVITSIPKPLTENCK	NDKQALIDIHELLNRLFARNRNQHRRNHWFKSLHQFRKQLGLLINELEGF---GGNTKGGVKGRLEQRLRYWDEKCIHQWYLHFTQLVAVGPFAVLGLVLMACTARVCRITGITDLYEEIASEDMKSVLQSVDGGAAADEFGEV-------------------LGGDQEEEDDDDEDMGIVIRREDY	-58.364,42.283,-38.125,-56.404,41.212,-35.036,-57.134,38.903,-32.177,-54.140,39.096,-29.820,-53.551,35.649,-28.271,-52.678,36.474,-24.632,-50.009,34.036,-23.393,-51.057,32.685,-20.001,-47.881,31.884,-17.984,-47.390,28.222,-17.312,-47.022,27.685,-13.522,-43.392,27.272,-12.576,-43.525,24.314,-10.170,-40.492,24.882,-7.929,-38.060,23.346,-6.730,-35.245,20.928,-7.475,-35.814,18.470,-4.602,-32.487,17.0…	MALVNSLQPVPVSAPYSAFEPLHIGPQISAKRLLAASANDKQALIDIHELLNRLFARNRNQHRRNHWFKSLHQFRKQLGLLINELEGFGGNTKGGVKGRLEQRLRYWDEKCIHQWYLHFTQLVAVGPFAVLGLVLMACTARVCRITGITDLYEEIASEDMKSVLQSVDGGAAADEFGEVLGGDQEEEDDDDEDMGIVIRREDY	1392246	Amniculicola lignicola CBS 123094	Uncharacterized protein	[{'label': 'AFDB', 'accession': 'A0A6A5WRM1', 'href': 'https://www.alphafold.ebi.ac.uk/entry/A0A6A5WRM1'}, {'label': 'UniProt', 'accession': 'A0A6A5WRM1', 'href': 'https://www.uniprot.org/uniprot/A0A6A5WRM1'}]	result-2-0	FALSE
job	AF-A0A4V3SJP4-F1-model_v4	18	294	140	10	5	200	10	300	1	0.00033	182	201	304	DNVIRSLEQEYRLILLLNHRNKNQHRAASWYGSFNEMKRNCGQIITLFSSRRLQAKRLK----DVEWVKLHRLLQRALFRQLKRWYWQFNGVIALGQFVTLGCTLVTLLANVRALY-----MRLWEINETEFIRCGCL---------IKNLP------------------------------RTKAKSVVND------------VEELG---EIID------------------EDIGNNVQENELVITSIPK-----PL------------TENCKKKKKRKKKNKSAIDGIF	DTTLVPLLHDSHLLSLLHHRNRNQHRLTKWYRHLTTLHRHLRHLLHGSTLI---TTASTTPERDAAITRADQRISYLRDTVVPRAWDAFGTVVRDKQFAPLGIILWGVLGRVWMLLGGDEITAKEREAELEGLKDGEMRDVEGVEEGMEDVMEGEVLSREAYESAMKDVESAEGRVEVEALQRKKVRKGSPEEKEKKKKKKRMKEEESGGEAPIEDGERSKAVKQAKKGKKGKLEDATESPEQRQRSISEVPKKRKKRPVDEDSGGFGESIKSEEKKKKKSKKRKKDDDIDALF	13.604,-9.313,-31.548,10.834,-9.660,-28.928,9.788,-6.222,-27.612,10.459,-5.780,-23.861,7.136,-6.658,-22.394,5.477,-3.776,-20.515,5.995,-4.281,-16.741,2.238,-4.546,-16.440,-0.126,-6.126,-19.018,-2.926,-3.922,-20.271,-5.383,-6.274,-18.459,-4.011,-5.151,-15.044,-3.956,-1.398,-15.870,-7.768,-0.841,-15.918,-8.412,-2.371,-12.438,-5.358,-0.592,-11.089,-6.656,2.758,-12.442,-10.059,2.128,-10.766,-8.323,1.…	MSLPTAPLPDTTLVPLLHDSHLLSLLHHRNRNQHRLTKWYRHLTTLHRHLRHLLHGSTLITTASTTPERDAAITRADQRISYLRDTVVPRAWDAFGTVVRDKQFAPLGIILWGVLGRVWMLLGGDEITAKEREAELEGLKDGEMRDVEGVEEGMEDVMEGEVLSREAYESAMKDVESAEGRVEVEALQRKKVRKGSPEEKEKKKKKKRMKEEESGGEAPIEDGERSKAVKQAKKGKKGKLEDATESPEQRQRSISEVPKKRKKRPVDEDSGGFGESIKSEEKKKKKSKKRKKDDDIDALFSGIF	341454	Ascodesmis nigricans	Uncharacterized protein	[{'label': 'AFDB', 'accession': 'A0A4V3SJP4', 'href': 'https://www.alphafold.ebi.ac.uk/entry/A0A4V3SJP4'}, {'label': 'UniProt', 'accession': 'A0A4V3SJP4', 'href': 'https://www.uniprot.org/uniprot/A0A4V3SJP4'}]	result-2-0	FALSE
job	AF-A0A1D2VEV6-F1-model_v4	23.8	210	137	7	6	194	16	223	1	3.55e-06	250	201	280	NVIRSLEQEYRLILLLNHRNKNQHRAASWYGSFNEMKRNCGQIITLFSS----RRLQAKRLK-----------DVEWVKLHRLLQRALFRQLKRWYWQFNGVIALGQFVTLGCTLVTLLANVRALYMR--LWEI---NETEFIRCGCLIKNLPRTKAKSVVNDVEELGEIIDE-DIGNNVQENELVITSIPKPLTENCKKKKKRKKKNKS	ADQKLLISELDILSHIYKRNKNQHSSSNYWSHINIIYRNLRKIINSLSSLNKIINKDSNKDNRKDISKVIHKYNKINDNLINQVLFFKKKLIPSSYIRFHGVINLGQFITLGLTLIAILSRLSHIFNKIPLFKFLSSNSTNLINKVDQI-NQDNQINQT-VNNNDDIGEVLSPNDLQNIKSISHSNISNIPAIPAIPGETVRSRKRKLES	33.700,-8.704,-21.224,30.158,-7.554,-22.059,28.821,-4.904,-19.687,25.294,-6.295,-19.785,23.431,-3.227,-18.436,21.949,-4.148,-15.121,19.196,-6.771,-14.937,16.591,-4.066,-14.133,13.647,-6.571,-14.068,14.745,-7.950,-10.719,14.093,-4.561,-9.033,10.457,-4.539,-10.281,7.533,-5.909,-8.232,7.014,-9.521,-9.440,4.155,-9.666,-11.928,2.203,-11.831,-9.418,2.537,-9.211,-6.624,1.344,-6.535,-9.091,-1.927,-8.484,…	METRPFNLPDLLIPAADQKLLISELDILSHIYKRNKNQHSSSNYWSHINIIYRNLRKIINSLSSLNKIINKDSNKDNRKDISKVIHKYNKINDNLINQVLFFKKKLIPSSYIRFHGVINLGQFITLGLTLIAILSRLSHIFNKIPLFKFLSSNSTNLINKVDQINQDNQINQTVNNNDDIGEVLSPNDLQNIKSISHSNISNIPAIPAIPGETVRSRKRKLESVSKSDDIGSKKVKIASSSILPQNSKTPSISSKKDKQKLKKKKSKSKSKNVMDDIFGF	1344418	Ascoidea rubescens DSM 1968	Uncharacterized protein	[{'label': 'AFDB', 'accession': 'A0A1D2VEV6', 'href': 'https://www.alphafold.ebi.ac.uk/entry/A0A1D2VEV6'}, {'label': 'UniProt', 'accession': 'A0A1D2VEV6', 'href': 'https://www.uniprot.org/uniprot/A0A1D2VEV6'}]	result-2-0	FALSE
job	AF-A0A1E3BJB9-F1-model_v4	24.6	207	134	6	7	200	2	199	1	2.04e-06	244	201	203	VIRSLEQEYRLILLLNHRNKNQHRAASWYGSFNEMKRNCGQIITLFSSRRLQAKRLKDVEWVKLHRLLQRALFRQLKRWYWQFNGVIALGQFVTLGCTLVTLLANVRALY---MRLWEINETEFIRCGCLIKNLPRTKAKSVVNDVEELGEII--DEDIGNNVQENELVITSIPKPLTENCKKK--------KKRKKKNKSAIDGIF	ETEEVYAVHSMLHLIYHRNKNQHGKTKWWKWLSILKRVTLNLARSLDQRLLLPYGGN---YSPIESHKRYLAMHVVPRCYVEFSTVVADGQFSTLGTVLLATLARLTKVTGIDRDLKKLSQAESKESRISRPNI---KAPAKKEDV---GEPVHRTEDIPRRAKDPETRNSPAPVTRPHDTVKKVRTVETEAPKKKKRKKNAIDDLF	0.806,-3.461,-19.695,2.586,-3.161,-16.272,2.478,0.680,-16.397,-1.328,0.831,-16.844,-1.753,-1.429,-13.786,0.577,0.834,-11.723,-1.505,3.855,-12.861,-4.739,2.011,-11.920,-3.224,1.380,-8.444,-2.137,5.064,-8.184,-5.685,6.189,-9.125,-7.153,3.888,-6.424,-4.656,5.229,-3.827,-5.588,8.774,-4.985,-9.381,8.268,-4.606,-8.789,6.793,-1.110,-6.435,9.724,-0.307,-8.930,12.358,-1.558,-12.027,10.946,0.213,-10.360,10…	METEEVYAVHSMLHLIYHRNKNQHGKTKWWKWLSILKRVTLNLARSLDQRLLLPYGGNYSPIESHKRYLAMHVVPRCYVEFSTVVADGQFSTLGTVLLATLARLTKVTGIDRDLKKLSQAESKESRISRPNIKAPAKKEDVGEPVHRTEDIPRRAKDPETRNSPAPVTRPHDTVKKVRTVETEAPKKKKRKKNAIDDLFAGVL	573508	Aspergillus cristatus	Uncharacterized protein	[{'label': 'AFDB', 'accession': 'A0A1E3BJB9', 'href': 'https://www.alphafold.ebi.ac.uk/entry/A0A1E3BJB9'}, {'label': 'UniProt', 'accession': 'A0A1E3BJB9', 'href': 'https://www.uniprot.org/uniprot/A0A1E3BJB9'}]	result-2-0	FALSE
job	AF-A0A1L9SZF1-F1-model_v4	22.2	207	141	5	7	200	2	201	1	7.19e-06	229	201	205	VIRSLEQEYRLILLLNHRNKNQHRAASWYGSFNEMKRNCGQIITLFSSRRLQAKRLKDVEWVKLHRLLQRALFRQLKRWYWQFNGVIALGQFVTLGCTLVTLLANVRALYMRLWEINETEFIRCGCLIKNLPR-----TKAKSVVNDVEELGEIIDEDIGNNVQE------NELVITSIPKPLTENCKK--KKKRKKKNKSAIDGIF	EGTELFRIHSLLHLISHRNRNQHGKAKWWKWLSILKRAVWNLAMTLDLSN------NENTQPSIESCKRYLADYIVPRCYVAFSVVVADAQFSTLGTVLLATLSHLSKAT-GADKALKSRLRRGIDYGDDPLRYMGTPKNQEDVGEALSRAGEALDVFQRSNTQKTPGPVLENTMVTALRETSVSTVSDPGKKKNKKKRKNAIDDIF	-2.113,11.051,18.177,-3.554,9.970,14.755,-1.433,12.530,12.834,1.896,11.338,14.323,1.116,7.739,13.263,0.275,8.785,9.676,3.652,10.586,9.510,5.409,7.355,10.601,3.483,5.353,7.955,4.343,8.004,5.319,8.059,7.842,6.272,7.984,4.018,5.972,6.225,4.208,2.563,8.792,6.845,1.482,11.782,4.660,2.514,10.291,1.632,0.693,9.598,3.806,-2.390,13.088,5.400,-2.382,14.906,2.044,-2.090,12.825,0.163,-4.698,12.538,2.934,-7.3…	MEGTELFRIHSLLHLISHRNRNQHGKAKWWKWLSILKRAVWNLAMTLDLSNNENTQPSIESCKRYLADYIVPRCYVAFSVVVADAQFSTLGTVLLATLSHLSKATGADKALKSRLRRGIDYGDDPLRYMGTPKNQEDVGEALSRAGEALDVFQRSNTQKTPGPVLENTMVTALRETSVSTVSDPGKKKNKKKRKNAIDDIFNGLL	1036612	Aspergillus sydowii CBS 593.65	Uncharacterized protein	[{'label': 'AFDB', 'accession': 'A0A1L9SZF1', 'href': 'https://www.alphafold.ebi.ac.uk/entry/A0A1L9SZF1'}, {'label': 'UniProt', 'accession': 'A0A1L9SZF1', 'href': 'https://www.uniprot.org/uniprot/A0A1L9SZF1'}]	result-2-0	FALSE
job	AF-Q0CKZ9-F1-model_v4	23.8	214	129	6	7	200	2	201	1	6.83e-06	227	201	205	VIRSLEQEYRLILLLNHRNKNQHRAASWYGSFNEMKRNCGQIITLFSSRRLQAKRLK--DVEWVKLHRLLQRALFRQLKRWYWQFNGVIALGQFVTLGCTLVTLLANVRALYMRLWEINETEFIRCG--CLIKNLPRTKAKSVVNDVEELGEIIDEDIGNNVQENELVI--------TSIPKPLTENC--------KKKKKRKKKNKSAIDGIF	EAEKILLIHSMLHLIFHRNKNQHGGTKWWKWLSMLKRTTLKLAESLQHESSSAKSLPSADV-------YRRHLATHVVPGCYLAFSTVVADGQFSTLGVVLLATLARLSKAAGIDKEFKAMSRAKNAGRAQPYELPTSKAEDV-------GEVLARDSGPSPATSSSEMRAPRKESSVAFPEDRSKEPKMKAKTEEKKTKKKSKKKKDAIDDLF	-5.864,-4.672,20.600,-6.476,-3.206,17.088,-4.594,0.099,17.635,-1.478,-1.818,18.818,-1.602,-4.092,15.732,-1.771,-0.974,13.490,1.140,0.609,15.445,3.218,-2.591,15.000,2.450,-2.446,11.244,3.421,1.274,11.227,6.774,0.355,12.860,7.402,-2.321,10.178,6.469,0.167,7.402,8.876,2.654,9.072,11.826,0.189,9.157,11.154,-0.801,5.502,10.868,2.907,4.544,14.086,3.912,6.368,16.206,1.010,5.006,15.083,1.385,1.360,14.982…	MEAEKILLIHSMLHLIFHRNKNQHGGTKWWKWLSMLKRTTLKLAESLQHESSSAKSLPSADVYRRHLATHVVPGCYLAFSTVVADGQFSTLGVVLLATLARLSKAAGIDKEFKAMSRAKNAGRAQPYELPTSKAEDVGEVLARDSGPSPATSSSEMRAPRKESSVAFPEDRSKEPKMKAKTEEKKTKKKSKKKKDAIDDLFAGLL	341663	Aspergillus terreus NIH2624	Uncharacterized protein	[{'label': 'AFDB', 'accession': 'Q0CKZ9', 'href': 'https://www.alphafold.ebi.ac.uk/entry/Q0CKZ9'}, {'label': 'UniProt', 'accession': 'Q0CKZ9', 'href': 'https://www.uniprot.org/uniprot/Q0CKZ9'}]	result-2-0	FALSE
job	AF-A0A6G1GYA9-F1-model_v4	18.2	197	114	5	7	177	29	204	1	0.000546	175	201	204	VIRSLEQEYRLILLLNHRNKNQHRAASWYGSFNEMKRNCGQIITLFSSRRLQAKR-------------------------LKDVEWVKLHRLLQRALFRQLKRWYWQFNGVIALGQFVTLGCTLVTLLANVRALYMRLWEINETEFIRCGCLIKNLPRTKAKSVVN-DVEELGEIIDEDIGNNVQENELVITSIPKP	PLRDLHTTLTLLNGIYTRNKNQHRRSIWWRHFSAYRKCIRDIIFHSTTTSTSTSTTTATSGLKPTTTTKFALPSTQEPALLNDAE-------KHFWAQKLVPKWYRSFSQLVADPQFAGIGMVLVASLA-------RV-------VVELGIQFDDLEGSVDGGGEGIEAEGDGGGVEDEVADVVLDGEDLGEVIARD	14.631,-11.563,90.787,11.787,-11.129,88.999,10.266,-8.691,86.451,8.375,-8.147,83.939,5.353,-8.712,81.645,3.749,-7.111,78.812,1.723,-7.069,75.754,1.298,-7.409,72.021,-0.830,-5.348,69.983,-1.245,-5.343,66.268,-2.484,-2.550,64.174,-4.377,-3.068,61.405,-3.626,-2.505,57.704,-3.065,0.687,55.766,-4.938,0.357,52.459,-2.746,-0.037,49.374,-3.954,3.035,47.432,-4.711,1.422,44.022,-3.573,4.079,41.573,-6.380,3…	MATRSSTRPSPSGTSGKKGSSTSKHIPKPLRDLHTTLTLLNGIYTRNKNQHRRSIWWRHFSAYRKCIRDIIFHSTTTSTSTSTTTATSGLKPTTTTKFALPSTQEPALLNDAEKHFWAQKLVPKWYRSFSQLVADPQFAGIGMVLVASLARVVVELGIQFDDLEGSVDGGGEGIEAEGDGGGVEDEVADVVLDGEDLGEVIARD	1176131	Aulographum hederae CBS 113979	Uncharacterized protein	[{'label': 'AFDB', 'accession': 'A0A6G1GYA9', 'href': 'https://www.alphafold.ebi.ac.uk/entry/A0A6G1GYA9'}, {'label': 'UniProt', 'accession': 'A0A6G1GYA9', 'href': 'https://www.uniprot.org/uniprot/A0A6G1GYA9'}]	result-2-0	FALSE
job	AF-A0A074WW48-F1-model_v4	18.8	250	146	6	8	200	23	272	1	6.27e-05	203	201	275	IRSLEQEYRLILLLNHRNKNQHRAASWYGSFNEMKRNCGQIITLFSS---------RRLQAKRLKDVEWVKLHRLLQRALFRQLKRWYWQFNGVIALGQFVTLGCTLVTLLANVRALY--MRLWEINETEFIRCGC-------------LIKNLPRT--KAKSV-----VNDVEELGEIIDEDIGNNVQE--------------------------NELVITSIPKPLTENCKKKKKRKKKNKSAIDGIF	TADLQHLHALMHLLHHRNHNQHRRTTWYRHFNSFRRHLGTVLEHLTTLEHVPTTNLARHKKKAEDEASRLRVQQTVSFWRDVLIPKAQHAFGQLIADGRFAVLGVVLMAILGHVCRVFGLISVYDELGEEETRRAIEEFAAEEWGDAEGMGVLVPREAEKNEDFGEVLTREDSVDTEDAIKTKARATEKELRMTESASPSKTSKKTPSRDSSTSTTSSKLMKKRPKDEGTGSAVRPIKKKKKKNAIDDLF	1.079,-25.573,-16.451,2.047,-25.642,-12.775,-0.388,-23.982,-10.359,1.863,-21.815,-8.170,0.716,-22.911,-4.694,-0.030,-19.752,-2.684,1.985,-20.751,0.405,-0.691,-20.425,3.104,1.319,-18.532,5.757,-0.296,-20.040,8.884,0.699,-18.588,12.301,2.596,-15.368,12.186,2.545,-13.264,15.386,-0.553,-11.061,15.941,0.125,-8.043,13.774,1.349,-5.107,15.887,-1.461,-2.541,16.207,-0.130,1.007,15.596,0.318,3.422,18.497,-…	MERTTITTILNLAPLKLPSTSQTADLQHLHALMHLLHHRNHNQHRRTTWYRHFNSFRRHLGTVLEHLTTLEHVPTTNLARHKKKAEDEASRLRVQQTVSFWRDVLIPKAQHAFGQLIADGRFAVLGVVLMAILGHVCRVFGLISVYDELGEEETRRAIEEFAAEEWGDAEGMGVLVPREAEKNEDFGEVLTREDSVDTEDAIKTKARATEKELRMTESASPSKTSKKTPSRDSSTSTTSSKLMKKRPKDEGTGSAVRPIKKKKKKNAIDDLFAGL	1043004	Aureobasidium namibiae CBS 147.97	Uncharacterized protein	[{'label': 'AFDB', 'accession': 'A0A074WW48', 'href': 'https://www.alphafold.ebi.ac.uk/entry/A0A074WW48'}, {'label': 'UniProt', 'accession': 'A0A074WW48', 'href': 'https://www.uniprot.org/uniprot/A0A074WW48'}]	result-2-0	FALSE
job	AF-A0A074XW02-F1-model_v4	21.4	205	143	4	6	201	21	216	1	0.00014	199	201	349	NVIRSLEQEYRLILLLNHRNKNQHRAASWYGSFNEMKRNCGQIITLFSS---------RRLQAKRLKDVEWVKLHRLLQRALFRQLKRWYWQFNGVIALGQFVTLGCTLVTLLANVRALYMRLWEINETEFIRCGCLIKNLPRTKAKSVVNDVEELGEIIDEDIGNNVQENELVITSIPKPLTENCKKKKKRKKKNKSAIDGIFG	SQTTDLQHLHALLHLLHHRNHNQHRRSTWYRHFNIFRRHLATVLTHLSTLAHVPTTHLARHKKKAEDEALRLRIQQTLAFWRDVLVPKSQHAFGQLIADGRFAVLGVVLMAVLGNVCRVFGLVGVYEELGEEETR---RALEEFAAEGWGED-EGLGVLVPRE-----GEKREDLGEVLVRDDEDDEPETNARKTEKELRQSESG	-2.688,-25.373,-15.843,-0.295,-24.947,-12.924,-1.863,-23.708,-9.675,0.248,-20.792,-8.407,1.513,-21.738,-4.907,-0.131,-19.033,-2.932,1.915,-20.127,0.097,-0.777,-20.638,2.760,1.521,-19.951,5.743,-0.785,-20.646,8.713,1.287,-19.412,11.612,2.987,-16.016,11.112,3.232,-13.766,14.228,0.250,-11.667,15.281,0.657,-8.495,13.285,1.796,-5.547,15.418,-0.888,-2.996,16.364,0.606,0.516,15.942,1.528,2.662,18.935,-0…	MEANPITTIPNLPPLKLPSTSQTTDLQHLHALLHLLHHRNHNQHRRSTWYRHFNIFRRHLATVLTHLSTLAHVPTTHLARHKKKAEDEALRLRIQQTLAFWRDVLVPKSQHAFGQLIADGRFAVLGVVLMAVLGNVCRVFGLVGVYEELGEEETRRALEEFAAEGWGEDEGLGVLVPREGEKREDLGEVLVRDDEDDEPETNARKTEKELRQSESGCLAPERDMLEQSRKALKAIATSTPLLFPSDSDTPPPRKKTTKKLKPTDPISRQRPTKILPAVNWDDNSTTPLPKPSSKASSMTSEPVTSVPTTSSKLKTKRPKQKEDEACTGAAKPVKKKRKKNAIDDLFAGL	1043002	Aureobasidium pullulans EXF-150	Uncharacterized protein	[{'label': 'AFDB', 'accession': 'A0A074XW02', 'href': 'https://www.alphafold.ebi.ac.uk/entry/A0A074XW02'}, {'label': 'UniProt', 'accession': 'A0A074XW02', 'href': 'https://www.uniprot.org/uniprot/A0A074XW02'}]	result-2-0	FALSE
job	AF-M2NEK6-F1-model_v4	18.4	222	148	6	6	200	12	227	1	2.66e-05	206	201	231	NVIRSLEQEYRLILLLNHRNKNQHRAASWYGSFNEMKRNCGQIITLFSSRRLQAKRLKDVEWVKLHRLLQRALFRQLKRWYWQFNGVIALGQFVTLGCTLVTLLANVRALY-----MRLWEINETEFIRCGCLIKNLPRTKAKSVVN---DVEELGEIIDEDIGNN----------VQENELVITSIPKPLT---------ENCKKKKKRKKKNKSAIDGIF	ADAERIDHIANILHLFHHRNKNQHRRSVWWRHFSLFRKQLNLVR--LDVENLTEMPKTHVDK----RRKNYWSEALVPIWQRAFSQLTAEGRFAVLGLALMSTLAEACHIFHITAAFESIGQQEVEKVLEKFANEDWERSESEAVGSPRPMMEDVGEVIGREVVPLDPIATKFEATATLGHRVVGTPGQRLTPISNDAVKIRRTHATMKPKSRARNAIDDLF	-23.246,4.293,12.546,-19.810,5.774,13.423,-18.007,3.358,15.782,-14.475,2.084,16.284,-11.236,2.620,14.393,-8.524,3.130,17.026,-10.237,0.657,19.394,-9.897,-2.211,16.869,-6.172,-2.320,15.973,-5.350,-5.616,17.705,-1.878,-6.393,19.098,-1.739,-8.755,16.084,-2.319,-5.808,13.691,0.552,-3.848,15.294,2.813,-6.896,14.711,1.667,-7.087,11.057,2.346,-3.337,10.588,5.875,-3.871,12.001,6.421,-6.895,9.711,5.336,-4…	MARRWAADLSSADAERIDHIANILHLFHHRNKNQHRRSVWWRHFSLFRKQLNLVRLDVENLTEMPKTHVDKRRKNYWSEALVPIWQRAFSQLTAEGRFAVLGLALMSTLAEACHIFHITAAFESIGQQEVEKVLEKFANEDWERSESEAVGSPRPMMEDVGEVIGREVVPLDPIATKFEATATLGHRVVGTPGQRLTPISNDAVKIRRTHATMKPKSRARNAIDDLFSELG	717646	Baudoinia panamericana UAMH 10762	Uncharacterized protein	[{'label': 'AFDB', 'accession': 'M2NEK6', 'href': 'https://www.alphafold.ebi.ac.uk/entry/M2NEK6'}, {'label': 'UniProt', 'accession': 'M2NEK6', 'href': 'https://www.uniprot.org/uniprot/M2NEK6'}]	result-2-0	FALSE
job	AF-A0A2N6NDV4-F1-model_v4	20.3	251	150	7	1	201	1	251	1	0.000109	196	201	253	MDEM-------DNVIRSLEQEYRLILLLNHRNKNQHRAASWYGSFNEMKRNCGQIITLFSSR----RLQA----KRL-----KDVEWVKLHRLLQRALFRQLKRWYWQFNGVIALGQFVTLGCTLVTLLANVRALYMRLWEINETEFIRCGCLIKNLPRT---------KAKSVVNDVE-ELGEIIDEDIGNNV--------------------QENELVITSIPKPLTENCKKKKKRKKKNKSAIDGIFG	MDHSVFLVAVDAALTTKLATLLPILDAFNHRHRNQHSASHWWSAFTLLRRGARSLAADLRRHQALSRLQTDSSNKSTAAKTKSKTAQKQLLARVTLLRDHTVPKAYLCFSQLIADNQHATLGLLLMSALASVDSILTSISPPPQEPALRPSAASSPLPDTHPTDSKFKHKQSQLGHDSNIDRGVVVSRDRITGVVSKSSKPFKPPPNEDAAAKDKHRNPVVPSIKKSDDRPNKKKAKKKKGKGDELSNLFG	2.108,-2.652,33.415,0.380,-1.007,30.623,-0.328,-3.120,27.516,-2.638,-0.325,26.241,0.253,2.208,26.234,2.542,-0.303,24.458,-0.056,-0.880,21.690,-0.689,2.890,21.274,3.099,3.450,20.968,3.358,0.654,18.344,0.440,2.234,16.386,2.354,5.564,16.523,5.604,3.987,15.220,3.804,2.080,12.406,1.791,5.148,11.300,5.095,7.115,11.248,6.763,4.447,9.030,3.795,4.724,6.618,3.951,8.561,6.769,7.592,8.544,5.516,6.990,5.801,2…	MDHSVFLVAVDAALTTKLATLLPILDAFNHRHRNQHSASHWWSAFTLLRRGARSLAADLRRHQALSRLQTDSSNKSTAAKTKSKTAQKQLLARVTLLRDHTVPKAYLCFSQLIADNQHATLGLLLMSALASVDSILTSISPPPQEPALRPSAASSPLPDTHPTDSKFKHKQSQLGHDSNIDRGVVVSRDRITGVVSKSSKPFKPPPNEDAAAKDKHRNPVVPSIKKSDDRPNKKKAKKKKGKGDELSNLFGSL	176275	Beauveria bassiana	Ribonuclease MRP protein subunit rmp1	[{'label': 'AFDB', 'accession': 'A0A2N6NDV4', 'href': 'https://www.alphafold.ebi.ac.uk/entry/A0A2N6NDV4'}, {'label': 'UniProt', 'accession': 'A0A2N6NDV4', 'href': 'https://www.uniprot.org/uniprot/A0A2N6NDV4'}]	result-2-0	FALSE
job	AF-A0A060TCR5-F1-model_v4	25.6	203	128	6	8	201	10	198	1	1.51e-06	254	201	199	IRSLEQEYRLILLLNHRNKNQHRAASWYGSFNEMKRNCGQIITLFSSRRLQAKRLKDVEWVKLHRLLQRALFRQLKRWYWQFNGVIALGQFVTLGCTLVTLLANVRALYMRLWEINETEFIRCGCLIKNLPRTKAKSVVNDVEE--LGEIIDEDIGNNVQENELVIT-------SIPKPLTENCKKKKKRKKKNKSAIDGIFG	RIALQSETEILHLLYYRNRNQFRSTVWWKHFSMLHRHCKHTV----DGLIRGEIVAEKTA----KLVKFLVSKLIPSAYRSFNAIIAQGQFINLGIALIAALGRIHALLIAAKPASTTK-----APIKVENDVPAEKAIDEPAKADVGQVIDRSMLKADRQPKVVENTKKSKKRSSEEPEKPKPKKKKKSNKKA-SAIDDIFG	-22.712,3.651,4.070,-20.954,3.557,7.442,-17.596,1.718,7.393,-17.145,-0.459,10.509,-13.579,0.367,11.610,-13.817,-2.091,14.548,-13.512,-5.131,12.226,-10.015,-4.005,11.093,-7.093,-5.949,12.564,-5.036,-2.944,13.699,-1.857,-4.952,14.459,-1.832,-6.666,11.046,-2.497,-3.323,9.286,0.333,-1.643,11.250,2.805,-4.446,10.392,2.003,-4.047,6.674,2.291,-0.242,6.868,5.775,-0.693,8.436,6.803,-3.114,5.645,5.463,-0.5…	MNWELNNIDRIALQSETEILHLLYYRNRNQFRSTVWWKHFSMLHRHCKHTVDGLIRGEIVAEKTAKLVKFLVSKLIPSAYRSFNAIIAQGQFINLGIALIAALGRIHALLIAAKPASTTKAPIKVENDVPAEKAIDEPAKADVGQVIDRSMLKADRQPKVVENTKKSKKRSSEEPEKPKPKKKKKSNKKASAIDDIFGF	409370	Blastobotrys adeninivorans	ARAD1D40920p	[{'label': 'AFDB', 'accession': 'A0A060TCR5', 'href': 'https://www.alphafold.ebi.ac.uk/entry/A0A060TCR5'}, {'label': 'UniProt', 'accession': 'A0A060TCR5', 'href': 'https://www.uniprot.org/uniprot/A0A060TCR5'}]	result-2-0	FALSE
job	AF-A0A383UPE7-F1-model_v4	20.7	231	142	7	7	200	6	232	1	3.21e-06	244	201	236	VIRSLEQEYRLILLLNHRNKNQHRAASWYGSFNEMKRNCGQII------TLFSSRRLQAKRLKDVEWVKLHRLLQRALFRQLKRWYWQFNGVIALGQFVTLGCTLVTLLANVRALYMRLWEINETEFIRCGC------------LIKNL--PRTKAKSVVNDVEELGEIIDE----DIGNN-------VQENELVITSIPK------PLTENCKKKKKRKKKNKSAIDGIF	HTVDLAASSRLLHLVHHRNHNQHRGACWYSRFNQLRRHIARLIREEECYTVTCARGATKNAYGQKARVALAQRIAFMRDILVPKCFVAFGNLVADSQYAALGLVLVGELSRVNCAL----ETLGNDFPEDVGISKVKALGPLPPLSKDVLDPQDAGEVVLRQESCASPKENEKYWDRINEPFTEAEQALQIQKPNSTRPDKKRKPRSKVVDDVASSKKKKPKKGDIFDELF	8.450,-21.791,-15.521,9.779,-21.312,-11.974,7.452,-18.702,-10.407,9.747,-16.840,-7.981,8.607,-17.374,-4.347,7.863,-13.705,-3.837,5.058,-13.435,-6.450,2.942,-16.205,-4.875,3.091,-14.429,-1.475,2.115,-10.964,-2.831,-0.777,-12.464,-4.841,-2.102,-14.123,-1.648,-1.719,-10.758,0.173,-3.645,-8.943,-2.600,-6.567,-11.418,-2.399,-6.791,-11.233,1.426,-6.637,-7.401,1.432,-9.367,-7.321,-1.266,-11.677,-9.460,0…	MTTAPHTVDLAASSRLLHLVHHRNHNQHRGACWYSRFNQLRRHIARLIREEECYTVTCARGATKNAYGQKARVALAQRIAFMRDILVPKCFVAFGNLVADSQYAALGLVLVGELSRVNCALETLGNDFPEDVGISKVKALGPLPPLSKDVLDPQDAGEVVLRQESCASPKENEKYWDRINEPFTEAEQALQIQKPNSTRPDKKRKPRSKVVDDVASSKKKKPKKGDIFDELFKGLK	62688	Blumeria hordei	Uncharacterized protein	[{'label': 'AFDB', 'accession': 'A0A383UPE7', 'href': 'https://www.alphafold.ebi.ac.uk/entry/A0A383UPE7'}, {'label': 'UniProt', 'accession': 'A0A383UPE7', 'href': 'https://www.uniprot.org/uniprot/A0A383UPE7'}]	result-2-0	FALSE
job	AF-A0A448YNI4-F1-model_v4	19.6	234	141	8	1	201	8	227	1	1.87e-05	226	201	228	MDEMDNVIRSLEQEYRLILLLNHRNKNQHRAASWYGSFNEMKRNCGQII---TLFSSRRLQAK--------------RLK----------DVEWV---KLHRLLQRALFRQLKRWYWQFNGVIALGQFVTLGCTLVTLLANVRALYMRLWEINETEFIRCGCLIKNLPRTKAKSVVNDVEELGEIIDEDIGNNVQENELVITSIPKPLTENCK---KKKKRKKKNKSAIDGIFG	LDH--RSQEKLFNEFEILHLVYHRNANQHRTSTWWKSLNVLHRKLRQLLLMLLDVEEITTNGSSRLTKMKWNKLGRIRFTSKRYGKENGEKIAGSIKRKVLKLASYMVHELLPKCYLMCYTILQTGEFITLGFALDGIVSRVYSILSGLVREGLKTARESS-------ATEAVTGAV-----TETVTEAVAETMTSEDFGMPVEQPPAIEPIKTVVKKHKKRKTAKSTMDDIFG	-3.185,-11.040,27.491,-3.471,-8.007,25.223,-7.050,-7.844,23.876,-6.683,-4.263,22.604,-9.020,-3.632,19.604,-6.329,-3.212,17.018,-7.212,-3.641,13.315,-3.790,-5.310,12.753,-1.186,-7.168,14.754,1.338,-4.494,15.859,4.126,-6.529,14.177,2.234,-6.333,10.828,1.762,-2.547,11.203,5.531,-2.166,11.860,6.310,-4.230,8.716,3.921,-2.075,6.615,5.621,1.081,7.950,9.131,-0.267,7.140,8.085,-1.159,3.550,6.589,2.355,3.2…	MDTSPHLLDHRSQEKLFNEFEILHLVYHRNANQHRTSTWWKSLNVLHRKLRQLLLMLLDVEEITTNGSSRLTKMKWNKLGRIRFTSKRYGKENGEKIAGSIKRKVLKLASYMVHELLPKCYLMCYTILQTGEFITLGFALDGIVSRVYSILSGLVREGLKTARESSATEAVTGAVTETVTEAVAETMTSEDFGMPVEQPPAIEPIKTVVKKHKKRKTAKSTMDDIFGI	13370	Brettanomyces naardenensis	DEKNAAC103658	[{'label': 'AFDB', 'accession': 'A0A448YNI4', 'href': 'https://www.alphafold.ebi.ac.uk/entry/A0A448YNI4'}, {'label': 'UniProt', 'accession': 'A0A448YNI4', 'href': 'https://www.uniprot.org/uniprot/A0A448YNI4'}]	result-2-0	FALSE
job	AF-A0A2V1CIJ3-F1-model_v4	19	257	140	8	7	200	14	265	1	6.93e-05	204	201	269	VIRSLEQEYRLILLLNHRNKNQHRAASWYGSFNEMKRNCGQIITL---------FSSRRLQAKRLK-------------------------DVEWVKLHRLLQRALFRQLKRWYWQFNGVIALGQFVTLGCTLVTLLANVRALYMRLWEINETEFIRCGCLIKNLPRTKA--KSVVNDVEE----LGEIIDEDIGNNVQ--ENELVITSIPKPLTE---------------------NCKKKKKRKKKNKSAIDGIF	PSQELTSITHLLHLFHHRNKNQHRLSKWWKSFSQLRRQVGKLLAEVEALETCLKFSSASSSSSKSKKRKGKDGEGSTVGGVREGGGESKYVRAARETVEERVEFLERWVVPKCFLAFSNVVADNQYAALGLMLMGTLARVQTALKEL--GRERED---GDGEGAVDEKEISREEKEGDARETEADLGVVVSREAVLRTEGDDDDEVQLKKSKKLKRRERAEKEEEGAAGAEAGGDAPPAKRPKKKRKKGGDALDDLF	29.089,-16.298,23.230,25.533,-15.007,23.777,24.457,-12.783,20.853,23.039,-9.497,22.249,19.382,-8.946,21.595,19.047,-6.870,18.498,17.460,-3.409,18.978,13.785,-3.859,18.451,12.987,-1.225,15.786,11.107,1.372,17.877,7.479,0.547,16.929,5.927,3.989,16.506,2.128,3.717,16.984,0.610,1.973,13.904,-1.138,5.225,12.965,2.191,7.126,12.943,3.773,4.400,10.771,0.789,4.510,8.328,1.083,8.334,8.219,4.809,8.072,7.446…	MATPPQPRISLSSPSQELTSITHLLHLFHHRNKNQHRLSKWWKSFSQLRRQVGKLLAEVEALETCLKFSSASSSSSKSKKRKGKDGEGSTVGGVREGGGESKYVRAARETVEERVEFLERWVVPKCFLAFSNVVADNQYAALGLMLMGTLARVQTALKELGREREDGDGEGAVDEKEISREEKEGDARETEADLGVVVSREAVLRTEGDDDDEVQLKKSKKLKRRERAEKEEEGAAGAEAGGDAPPAKRPKKKRKKGGDALDDLFAGLI	1485229	Cadophora sp. DSE1049	Uncharacterized protein	[{'label': 'AFDB', 'accession': 'A0A2V1CIJ3', 'href': 'https://www.alphafold.ebi.ac.uk/entry/A0A2V1CIJ3'}, {'label': 'UniProt', 'accession': 'A0A2V1CIJ3', 'href': 'https://www.uniprot.org/uniprot/A0A2V1CIJ3'}]	result-2-0	FALSE
job	AF-A0A1D8PFN8-F1-model_v4	24.5	220	136	9	1	194	1	216	1	7.51e-07	241	201	375	MDEMDNVIRSLEQEYRLILLLNHRNKNQHRAASWYGSFNEMKRNCGQIITL-FSSRRLQA-------KRLK--------DVEWVKLHRLLQ--RALFRQLKRWYWQFNGVIALGQFVTLGCTLVTLLANVRALYMR----LWE--INETEFIRCGCLIKNLPRTKAKSVVNDVEELGEIIDEDIGNNVQENELVI--TSIPKPLTENCKKKKKRKKKNKS	MDK--STFKQLTNEYDILYLIYHRSKNQHRQQIWFKYLNMMIRNLRKILKLQIDINRIRTTTTTTTTTTTTTTTTTTTKDKIDYKTNQIIQYSNKILKLMKSSYWNYNSILVLGQYITLGLGLIGSLSKITHLIINGINGVQKRGINRDSFINKMN--NDRQRVDGVDVVGSKDLKSNNEDEIDFGEVIPYEEEVEKVSINDEVKNNCKINKSNTLQFQG	-9.466,-0.990,11.131,-7.737,1.006,13.841,-7.226,4.798,14.180,-3.512,4.217,13.404,-4.105,2.129,10.229,-6.715,4.680,9.025,-4.322,7.641,9.576,-1.514,5.729,7.781,-3.781,4.596,4.886,-5.054,8.189,4.466,-1.449,9.489,4.277,-0.675,6.863,1.589,-3.872,7.809,-0.308,-2.814,11.509,-0.253,0.741,10.684,-1.453,-0.723,8.436,-4.193,-3.281,11.153,-5.132,-0.523,13.823,-5.411,1.460,11.414,-7.642,-1.700,10.854,-9.751,-…	MDKSTFKQLTNEYDILYLIYHRSKNQHRQQIWFKYLNMMIRNLRKILKLQIDINRIRTTTTTTTTTTTTTTTTTTTKDKIDYKTNQIIQYSNKILKLMKSSYWNYNSILVLGQYITLGLGLIGSLSKITHLIINGINGVQKRGINRDSFINKMNNDRQRVDGVDVVGSKDLKSNNEDEIDFGEVIPYEEEVEKVSINDEVKNNCKINKSNTLQFQGKENLQRFDKIDDDTDIQQIKNDDDKSHSKKSKRNSLSLSEEEEEEEEDSNIIFKKSKSKSKSTTIHNQSNIHSEQISINDENNNKSTSTSTSTDTKKRKLIDTDTIDDIFESSKTKTKTKTKTKTKTFDNKKLKKKDTTTKPLKKIKKKKKSAIDDIFG	237561	Candida albicans SC5314	Rmp1p	[{'label': 'AFDB', 'accession': 'A0A1D8PFN8', 'href': 'https://www.alphafold.ebi.ac.uk/entry/A0A1D8PFN8'}, {'label': 'UniProt', 'accession': 'A0A1D8PFN8', 'href': 'https://www.uniprot.org/uniprot/A0A1D8PFN8'}]	result-0-0	FALSE
job	AF-H8X532-F1-model_v4	21.9	219	141	8	1	201	1	207	1	2.8e-05	211	201	290	MDEMDNVIRSLEQEYRLILLLNHRNKNQHRAASWYGSFNEMKRNCGQIITL-FSSRRLQAKRLKDVEWVK----LHRLLQ--RALFRQLKRWYWQFNGVIALGQFVTLGCTLVTLLANVRALYMRLWEINETEFIRCGCLIKNLPRTKAK-SVVNDVEE-----LGEIIDEDI-----GNNVQENELVITSIPKPLTENCKKKKKRKKKNKSAIDGIFG	MDN--QTHTYLLNEYEILNLLHHRSKNQHHQQHWFKYLNIIYRNLRKLLKVQIDINRLATATTTSKHHAKIEHKQKQIVQISNKIIQVSRSAYWSYNSILVLGQYITLGFALIGNLAKIVNLVQNID----------GVNVKHVSFVPAAVSADSNLDNMGNLFNGEVVNEDDLDDLGEEIAYDDEENGNEATPDVGENVGVHIEKANPQNRELDGVFA	-5.905,-5.609,13.279,-2.915,-6.660,15.403,-0.518,-4.001,16.761,2.374,-5.785,14.976,0.638,-5.671,11.571,-0.110,-1.958,12.183,3.578,-1.125,12.886,4.752,-3.083,9.817,2.105,-1.369,7.646,3.303,2.041,8.949,6.936,1.216,8.025,5.810,0.196,4.521,3.739,3.411,4.277,6.846,5.497,5.194,8.855,3.722,2.462,5.931,4.288,0.056,5.731,7.991,1.110,9.470,8.490,0.407,9.065,6.766,-2.983,5.955,8.891,-3.748,7.598,12.215,-2.7…	MDNQTHTYLLNEYEILNLLHHRSKNQHHQQHWFKYLNIIYRNLRKLLKVQIDINRLATATTTSKHHAKIEHKQKQIVQISNKIIQVSRSAYWSYNSILVLGQYITLGFALIGNLAKIVNLVQNIDGVNVKHVSFVPAAVSADSNLDNMGNLFNGEVVNEDDLDDLGEEIAYDDEENGNEATPDVGENVGVHIEKANPQNRELDGVFAKTVSPKIDNEKNVRPSKLDSTSLEQPSKSKPKKEPTSKDTIDDIFGISSKKKKRKADQSKSLKPSKKSKSLKKSKSAIDDIFT	1136231	Candida orthopsilosis Co 90-125	Uncharacterized protein	[{'label': 'AFDB', 'accession': 'H8X532', 'href': 'https://www.alphafold.ebi.ac.uk/entry/H8X532'}, {'label': 'UniProt', 'accession': 'H8X532', 'href': 'https://www.uniprot.org/uniprot/H8X532'}]	result-2-0	FALSE
job	AF-C5MC20-F1-model_v4	26.2	183	120	5	1	181	1	170	1	8.06e-05	219	201	437	MDEMDNVIRSLEQEYRLILLLNHRNKNQHRAASWYGSFNEMKRNCGQIITLFSSRRLQAKRLKDVEWVKLHRLLQ--RALFRQLKRWYWQFNGVIALGQFVTLGCTLVTLLANVRALYMRLWEINETEFIRCGCLIKNLPRTKAKSVVNDVEELGEIIDEDIGNNVQENELVITSIPKPLTEN	MDG--KTYKALTTEYDTLYLLYHKSKNQHHNQKWFMYLNIMIRTLRKILKLQIDIQRIKKSPKKIEY-KKKQIVTLCNKIIKISRDAYWAYNSILALGQFITLGFSLLGSLTKIYSLILNIPGVNGKKL----QLIESVTKAENLAGYDDGDDLGEEI------PFEEDDLVSESHNSLPMDT	-25.739,13.674,-7.717,-27.566,14.742,-10.886,-30.137,12.433,-12.504,-27.888,11.630,-15.512,-24.860,10.499,-13.442,-27.270,8.435,-11.282,-28.686,6.559,-14.302,-25.223,6.068,-15.869,-23.780,4.777,-12.556,-26.763,2.392,-12.183,-26.257,0.974,-15.710,-22.531,0.491,-14.989,-23.339,-1.138,-11.627,-25.752,-3.592,-13.353,-23.160,-4.492,-16.035,-20.459,-4.905,-13.358,-22.869,-6.963,-11.186,-23.630,-9.406,-…	MDGKTYKALTTEYDTLYLLYHKSKNQHHNQKWFMYLNIMIRTLRKILKLQIDIQRIKKSPKKIEYKKKQIVTLCNKIIKISRDAYWAYNSILALGQFITLGFSLLGSLTKIYSLILNIPGVNGKKLQLIESVTKAENLAGYDDGDDLGEEIPFEEDDLVSESHNSLPMDTGAEIVSNKMPPVVSIKIINMLVSESDLKQSLAFKNTYRLPKNQWDVVQKVLQKSLQKLVTECNFEFDTEIHTDNNVSRDQLYKSMEDKNKHFEKQVTDYMINESKMVLSKANEIKKIMIGQLKKLPKKGKGEINVNQMVVSEFTKWYFKRNKNINQKMKEIEDKLSHSFESVWDQNTETNNTMVSNSRESKSNSVDLDSNGARVKEVDDICSTIAEQEISKKRKNETID…	294747	Candida tropicalis MYA-3404	Uncharacterized protein	[{'label': 'AFDB', 'accession': 'C5MC20', 'href': 'https://www.alphafold.ebi.ac.uk/entry/C5MC20'}, {'label': 'UniProt', 'accession': 'C5MC20', 'href': 'https://www.uniprot.org/uniprot/C5MC20'}]	result-2-0	FALSE
job	AF-W9XTG1-F1-model_v4	20.1	243	141	8	6	195	111	353	1	0.000447	180	201	486	NVIRSLEQEYRLILLLNHRNKNQHRAASWYGSFNEMKRNCGQIITLFSSRR---LQA----KRLK-----------DVEWVKLHRLLQRALFRQLKRWYWQFNGVIALGQFVTLGCTLVTLLANVRALYMRLWEINETEFIRCGCLIKN------------LPRTK-------AKSVVN---DVEELGEII---------DEDIGNNVQENELVITSI----PKPLTENCKKKKKRKKKNKSA	DSSAKLSSTKSLLDQIWARNKNQHRAQPWWKSLGMLRKAITRIVAMDEAERSLQLQSNTNVNAIDAKEVRKRFEQETQIRRERDVWFDWIREVLIPRAYIGFTGLVGDTQFAALGVVLVGILADVMSVAGAPKRVEDDDRHQAGTTNQNKILSNDRGIARSLAATSLRVTGSQSGEVVERMYDSDDLGEVVERTKREPSRDEQLGTTVREEDVAMDEVELASRTGDFMSVEKGGKQDTRMKSA	17.769,79.194,28.520,17.633,75.759,30.292,18.799,72.950,30.812,20.925,69.865,31.652,20.374,66.313,31.662,22.964,63.646,32.517,23.214,60.028,31.237,24.363,57.745,34.082,25.913,54.451,32.854,24.842,51.469,35.019,26.636,48.195,34.176,24.575,45.057,35.019,26.480,41.721,34.909,23.836,38.979,34.394,25.008,35.595,35.802,24.497,32.193,34.088,22.223,29.840,36.131,23.956,26.695,37.032,23.883,23.065,35.785,…	MSSDQSHSRIHATGEHPSKRRKLNHPRTQPPLGTEPQAKGPIRTKSRSKPPAGWRRTIKPRPPRQIRPLDYNGKPLPKNRFADPIPSSSSAKKIPSNSTSSFATPPSATPDSSAKLSSTKSLLDQIWARNKNQHRAQPWWKSLGMLRKAITRIVAMDEAERSLQLQSNTNVNAIDAKEVRKRFEQETQIRRERDVWFDWIREVLIPRAYIGFTGLVGDTQFAALGVVLVGILADVMSVAGAPKRVEDDDRHQAGTTNQNKILSNDRGIARSLAATSLRVTGSQSGEVVERMYDSDDLGEVVERTKREPSRDEQLGTTVREEDVAMDEVELASRTGDFMSVEKGGKQDTRMKSARKPILNSGDESDNGSKPAATFKRRKEPTPQEKVLATERQPPPSSPP…	1182541	Capronia coronata CBS 617.96	Uncharacterized protein	[{'label': 'AFDB', 'accession': 'W9XTG1', 'href': 'https://www.alphafold.ebi.ac.uk/entry/W9XTG1'}, {'label': 'UniProt', 'accession': 'W9XTG1', 'href': 'https://www.uniprot.org/uniprot/W9XTG1'}]	result-2-0	FALSE
job	AF-A0A2S6BTD7-F1-model_v4	23.4	222	138	5	6	201	17	232	1	1.97e-05	214	201	232	NVIRSLEQEYRLILLLNHRNKNQHRAASWYGSFNEMKRNCGQII-------------TLFSSRRLQAKRLKDVEWVKLHRLLQRALFRQLKRWYWQFNGVIALGQFVTLGCTLVTLLANVRAL--YMRLWEINETEFIRCGCLIKNLPRTKAKSVVNDVEELGEIIDEDIGNNVQENELVITSIPKPLT-----------ENCKKKKKRKKKNKSAIDGIFG	PNLSHLTHLSFLLHLLHHRNKNQHRHSIWFRHFCTFRQNLSILLRDLETLNFIPTSHAAKAKKKVTD----PGLIERIRARLDFWRDVSVGKWHLAFSQLIADQRFSALGLFLMGTLAEVCDTVGISKELEVMGDEEVRMA--IEAFGEEKMGVVITREQGVEDLGGEDKGEVVFRTEIEVENQPRGDTEWQSEKTVARSEKPKKKKKRKREGGDVMDDIFG	-14.190,-33.795,20.468,-11.277,-31.333,20.220,-12.392,-28.165,18.389,-9.245,-26.995,16.563,-9.194,-23.151,16.575,-10.056,-21.792,13.183,-7.175,-19.456,12.074,-9.477,-16.647,11.002,-9.599,-14.578,14.232,-6.470,-12.538,13.444,-6.818,-9.682,15.943,-7.768,-6.630,13.813,-6.517,-4.664,16.866,-3.417,-3.204,15.182,-1.178,-2.315,18.144,-1.036,1.481,18.849,2.682,1.604,17.926,1.949,-0.046,14.567,-0.821,2.50…	MSTTPTPSELSFTISPPNLSHLTHLSFLLHLLHHRNKNQHRHSIWFRHFCTFRQNLSILLRDLETLNFIPTSHAAKAKKKVTDPGLIERIRARLDFWRDVSVGKWHLAFSQLIADQRFSALGLFLMGTLAEVCDTVGISKELEVMGDEEVRMAIEAFGEEKMGVVITREQGVEDLGGEDKGEVVFRTEIEVENQPRGDTEWQSEKTVARSEKPKKKKKRKREGGDVMDDIFG	357750	Cercospora berteroae	Uncharacterized protein	[{'label': 'AFDB', 'accession': 'A0A2S6BTD7', 'href': 'https://www.alphafold.ebi.ac.uk/entry/A0A2S6BTD7'}, {'label': 'UniProt', 'accession': 'A0A2S6BTD7', 'href': 'https://www.uniprot.org/uniprot/A0A2S6BTD7'}]	result-2-0	FALSE
job	AF-A0A1C1D2S4-F1-model_v4	15.5	244	145	6	1	189	104	341	1	0.000191	175	201	416	MDEMDNVIRSLEQEYRLILLLNHRNKNQHRAASWYGSFNEMKRNCGQIIT-------LFSSRRLQAKRLK-----------DVEWVKLHRLLQRALFRQLKRWYWQFNGVIALGQFVTLGCTLVTLLANVRALY---MRLWEINETEFIRCGCLIKNLPRTKAKSVVN--------------------------DVEELGEIIDED--------IGNNVQENELVITSIPKPLTENCKKKKKRK	SSNSEGHITALSFAKNLLDKIWVRNKNQHRTQPWWRTLSSLRKATSRLTALEDEERRLKSESRLLGSHSRGHHVRKRFERESQLRTEKEAWVQWVREVLLPKAYIGFSSLVGDTQFANLGVVLVGVLADIVSVTPAPAR------GSGDRLGGTKITESQNLREAVATGEARRLEATSLRVTGPHSGELIERQYDSDDVGEIVERNTSEDDAKKRQNIRSDKKEEVTNTPSDGGHLRRASPTAD	6.529,-17.009,-61.647,8.480,-13.723,-62.135,9.511,-11.036,-60.409,10.419,-7.306,-60.721,11.236,-4.970,-58.708,12.233,-1.650,-57.186,14.867,-1.014,-54.471,15.101,1.412,-51.491,16.987,4.684,-51.309,20.152,4.791,-49.163,21.417,8.261,-48.106,24.838,8.731,-46.356,25.872,12.030,-44.775,29.486,12.547,-43.456,31.645,14.496,-41.156,32.447,17.886,-39.797,35.631,18.426,-37.700,37.237,19.599,-34.934,38.907,2…	MSDGGRKPRNGPGPLVNASTATATETDTRNPKRQKLSHGPFQSGFHARLRSRRKTPAAAVRKKRVRPQPPRGLHLPKVRRPLADRSRTGADAKTNIMRSATALSSNSEGHITALSFAKNLLDKIWVRNKNQHRTQPWWRTLSSLRKATSRLTALEDEERRLKSESRLLGSHSRGHHVRKRFERESQLRTEKEAWVQWVREVLLPKAYIGFSSLVGDTQFANLGVVLVGVLADIVSVTPAPARGSGDRLGGTKITESQNLREAVATGEARRLEATSLRVTGPHSGELIERQYDSDDVGEIVERNTSEDDAKKRQNIRSDKKEEVTNTPSDGGHLRRASPTADIPKILEEEKPSPTTNRLASAWPHPAVGRMIVPDETVAQAKGETTINGAGRVGKLKQGK…	86049	Cladophialophora carrionii	Uncharacterized protein	[{'label': 'AFDB', 'accession': 'A0A1C1D2S4', 'href': 'https://www.alphafold.ebi.ac.uk/entry/A0A1C1D2S4'}, {'label': 'UniProt', 'accession': 'A0A1C1D2S4', 'href': 'https://www.uniprot.org/uniprot/A0A1C1D2S4'}]	result-0-0	FALSE
job	AF-W9W4B5-F1-model_v4	17.6	238	143	7	1	186	29	265	1	0.000244	197	201	343	MDEMDNVIRSLEQEYRLILLLNHRNKNQHRAASWYGSFNEMKRNCGQIITL-FSSRRLQAKRL-----------------KDVEWVKLHRLLQRALFRQLKRWYWQFNGVIALGQFVTLGCTLVTLLANVRALYM---------------RLWEINETEFIRCGCLIKNLPRT-------KAKSVVN---DVEELGEIIDEDIGN---------NVQENELVITSIPKPLTENCKKKK	TSDSEGNITTLSFAKSLLGKIWVRNKNQHRTQPWWRTLSSLRKATSRLTALEDEERRLKSETQLAGSHTSGQHARKRFERESQLRTEEEAWMQWIREVLLPKAYLGFSSLVGDTQFANLGVVLVGVLADIVSVTGAPEPVKGRGDGPGDAKMTETQRLQEMVATGEARRLEATSLRVTGLQSGELVERQYDSDDLGEIVERDTSEGDAKKRQILRSNENKKV-TNTPSDRGDLRRPSP	21.747,-79.350,48.100,23.905,-76.203,48.038,24.473,-73.048,47.712,23.896,-69.279,47.431,24.645,-65.918,46.116,24.341,-62.841,45.317,22.782,-59.390,45.268,21.121,-56.539,44.649,18.947,-53.762,44.191,17.465,-51.259,42.843,15.345,-48.171,42.208,14.518,-45.177,40.016,11.067,-44.280,39.566,8.468,-43.854,36.820,7.485,-40.410,35.515,4.276,-39.777,33.535,4.461,-39.143,29.795,2.312,-35.997,29.893,2.193,-3…	MSVLNRHANGKGTGADVKTNIRHSARPLTSDSEGNITTLSFAKSLLGKIWVRNKNQHRTQPWWRTLSSLRKATSRLTALEDEERRLKSETQLAGSHTSGQHARKRFERESQLRTEEEAWMQWIREVLLPKAYLGFSSLVGDTQFANLGVVLVGVLADIVSVTGAPEPVKGRGDGPGDAKMTETQRLQEMVATGEARRLEATSLRVTGLQSGELVERQYDSDDLGEIVERDTSEGDAKKRQILRSNENKKVTNTPSDRGDLRRPSPAAVIPKMLKQENLATQKIEAASARRQPDVGRTMLPNETFPRGKSESATNGAGKVGKPKQGKPRKKNKNAIDDLFAGLT	1182544	Cladophialophora yegresii CBS 114405	Uncharacterized protein	[{'label': 'AFDB', 'accession': 'W9W4B5', 'href': 'https://www.alphafold.ebi.ac.uk/entry/W9W4B5'}, {'label': 'UniProt', 'accession': 'W9W4B5', 'href': 'https://www.uniprot.org/uniprot/W9W4B5'}]	result-2-0	FALSE
job	AF-C4Y905-F1-model_v4	23.2	232	134	6	5	201	13	235	1	2.76e-06	272	201	235	DNVIRSLEQEYRLILLLNHRNKNQHRAASWYGSFNEMKRNCGQIITLFSSRRLQAKR--LKDVEWVKLHRLLQRALFR-QLKRWYWQFNGVIALGQFVTLGCTLVTLLANVRALYMRLWEINETEFIRCGCLIKNLPRTKAKSVVNDVEELGEIIDEDI------GNNVQENELVITSIPKPLTENC--------------------------KKKKKRKKKNKSAIDGIFG	TASLEKLQKEFEILHLLYTRNHNQHRVARWWRYLEMIHKRTRQILKKAYSME-HAKKFKVKERLRQETVAIAKFMVNRSLFSKAYYEFNGIIALGQFINLGLALVGSLSAIYSVVSEIQAISITG--------TTESKNGSKALQVDDDDIGIEIEWNSASAEKHLEEAQAQKHNTSEVKKKDGKKRRHEEKDIKTDPKVDDIASIFGDAPKKKKKKAKSKQKKSAMDEIFG	-11.311,-25.146,22.489,-13.367,-22.204,21.273,-11.712,-19.084,19.850,-14.088,-16.437,21.146,-14.010,-14.020,18.200,-13.763,-10.832,20.275,-16.275,-8.701,18.291,-14.273,-5.566,19.287,-11.068,-6.237,17.262,-11.347,-4.792,13.719,-8.136,-6.634,12.694,-6.275,-9.603,14.234,-3.412,-8.075,16.176,-1.095,-10.254,14.020,-2.354,-8.700,10.734,-1.831,-5.194,12.195,1.764,-6.024,13.234,2.326,-7.445,9.714,0.952,-…	MSHLVTSAQLVPTASLEKLQKEFEILHLLYTRNHNQHRVARWWRYLEMIHKRTRQILKKAYSMEHAKKFKVKERLRQETVAIAKFMVNRSLFSKAYYEFNGIIALGQFINLGLALVGSLSAIYSVVSEIQAISITGTTESKNGSKALQVDDDDIGIEIEWNSASAEKHLEEAQAQKHNTSEVKKKDGKKRRHEEKDIKTDPKVDDIASIFGDAPKKKKKKAKSKQKKSAMDEIFG	306902	Clavispora lusitaniae ATCC 42720	Uncharacterized protein	[{'label': 'AFDB', 'accession': 'C4Y905', 'href': 'https://www.alphafold.ebi.ac.uk/entry/C4Y905'}, {'label': 'UniProt', 'accession': 'C4Y905', 'href': 'https://www.uniprot.org/uniprot/C4Y905'}]	result-2-0	FALSE
job	AF-J3KLN1-F1-model_v4	23.3	210	137	8	8	194	17	225	1	0.000199	193	201	274	IRSLEQEYRLILLLNHRNKNQHRAASWYGSFNEMKRNCGQIITLFSSRRLQAKRLKDV----EWVKLHRLLQRALFRQLKRWYWQFNGVIALGQFVTLGCTLVTLLANVRALY-MRLWE------INETEFIRCGC-LIKNLPRTKAKSVVND---VEELGEIIDE-DIGNNV-------QENELVITSIPKPLTENCKKKKKRKKKNKS	ASSLSTVSDTLHLLYHHNKNQHRSAKWFKWLGILKRWTNRLTLELQVAEAQG-HLDLAFDDEEAGGIRSVMAHMGRNIVPRCYGAFSTIIADKQFSALGVVLLSALAEIAGLIKMPGLEGGFLPAEAVASRLDISAAATIDDPSVPIHGPENESRGQEDIGEVIGRSEIAEGSLPRRSEKEESESQPNVFGEPLETRTKKGKKRRLERDE	-24.164,-22.506,-39.045,-22.564,-19.273,-37.716,-19.159,-19.481,-36.207,-19.670,-18.460,-32.543,-16.347,-16.642,-32.002,-15.788,-16.859,-28.214,-14.967,-13.489,-26.576,-11.254,-13.134,-26.272,-10.138,-12.715,-22.619,-9.551,-9.082,-21.801,-5.960,-8.467,-22.742,-3.944,-7.793,-19.553,-3.249,-4.159,-20.509,0.326,-3.161,-19.573,-0.173,-0.750,-16.611,0.143,2.612,-18.306,2.231,5.072,-16.215,-0.951,7.211…	MPNSRLPSPPSAQIPSASSLSTVSDTLHLLYHHNKNQHRSAKWFKWLGILKRWTNRLTLELQVAEAQGHLDLAFDDEEAGGIRSVMAHMGRNIVPRCYGAFSTIIADKQFSALGVVLLSALAEIAGLIKMPGLEGGFLPAEAVASRLDISAAATIDDPSVPIHGPENESRGQEDIGEVIGRSEIAEGSLPRRSEKEESESQPNVFGEPLETRTKKGKKRRLERDENLSEEDVSAKSQRHVKDIQAPSLVKVKEKERKKKKKKGNAIDDIFGDLA	246410	Coccidioides immitis RS	Ribonuclease MRP protein subunit RMP1	[{'label': 'AFDB', 'accession': 'J3KLN1', 'href': 'https://www.alphafold.ebi.ac.uk/entry/J3KLN1'}, {'label': 'UniProt', 'accession': 'J3KLN1', 'href': 'https://www.uniprot.org/uniprot/J3KLN1'}]	result-2-0	FALSE
job	AF-A0A0J6F1F4-F1-model_v4	23.4	209	138	5	8	194	106	314	1	6.27e-05	205	201	363	IRSLEQEYRLILLLNHRNKNQHRAASWYGSFNEMKRNCGQIITLFSSRRLQAKR---LKDVEWVKLHRLLQRALFRQLKRWYWQFNGVIALGQFVTLGCTLVTLLANVRALYM---------RLWEINETEFIRCGCLIK--NLPRTKAKSVVNDVEELGEII-DEDIGNNV-------QENELVITSIPKPLTENCKKKKKRKKKNKS	ASSLSTVSDTLHLLYHHNKNQHRSAKWFKWLGILKRWTNRLTLELQVAEAQGHLDLAFDDEEAGGIRSVMAHMGRNIVPRCYGAFSTIIADKQFSALGVVLLSALAEIAGLIKMPGLEGGFLPAEAVASRLDISVAATIDDASVPIHEPESERHGQEDIGEVIGRSEIAEGSLPRPSEKEESESQPNVFGEPLETRTKKGKKRRLERDE	-8.308,23.722,-69.352,-4.578,24.763,-69.317,-2.232,27.267,-68.521,1.346,27.065,-67.080,3.338,29.705,-65.123,7.142,29.069,-65.411,10.545,30.566,-64.275,13.161,30.840,-62.179,15.999,32.523,-60.792,18.918,31.885,-58.850,21.379,33.290,-56.205,23.905,31.511,-54.733,26.839,31.366,-52.177,28.309,30.402,-49.494,30.288,28.838,-47.414,33.199,27.421,-45.245,34.375,25.327,-42.826,35.795,24.965,-39.383,36.874…	MLKEGYLKLQGHHGGSRQAGRVPTCSRRPGPRISEEPRTQQPCPEPRSASRTPGFAQPRPKRSTITSRSVTLFTGCQVARLSRSSTTFPMPNSRLPSPPSAQIPSASSLSTVSDTLHLLYHHNKNQHRSAKWFKWLGILKRWTNRLTLELQVAEAQGHLDLAFDDEEAGGIRSVMAHMGRNIVPRCYGAFSTIIADKQFSALGVVLLSALAEIAGLIKMPGLEGGFLPAEAVASRLDISVAATIDDASVPIHEPESERHGQEDIGEVIGRSEIAEGSLPRPSEKEESESQPNVFGEPLETRTKKGKKRRLERDENLSEEDVSAISQRHVKDIQAPSLVKVKEKERKKKKKKGNAIDDIFGDLA	454284	Coccidioides posadasii RMSCC 3488	Uncharacterized protein	[{'label': 'AFDB', 'accession': 'A0A0J6F1F4', 'href': 'https://www.alphafold.ebi.ac.uk/entry/A0A0J6F1F4'}, {'label': 'UniProt', 'accession': 'A0A0J6F1F4', 'href': 'https://www.uniprot.org/uniprot/A0A0J6F1F4'}]	result-2-0	FALSE
job	AF-A0A3D8R8L8-F1-model_v4	20	245	150	4	2	200	4	248	1	1.38e-05	230	201	252	DEMDNVIRSLEQEYRLILLLNHRNKNQHRAASWYGSFNEMKRNCGQIITLFS---------------SRRLQAKRLK---DVEWVKLHRLLQRALFRQLKRWYWQFNGVIALGQFVTLGCTLVTLLANVRALYMRLWEINETEFIRCG------------CLIKNLPRTKAKSVVNDVEELGEIIDEDIGNNVQENELVITSIPKPLTEN----------------CKKKKKRKKKNKSAIDGIF	QPLSSIPTELASLSNLLCLSHHRNKNQHRLSRWWAQFSQLRRCISKLETEIQLEPHSLLPPGDQQALLERGKGKKQKPGKAKRESRVRRRVEFMQDFLIPKCFVAFGNLVADNQYAPLGLMLMACLARTSKVIKPLGWEREMERQRQREDEDRDAEMDGKAGPDEVAREKLEVDGVDLGEKVEREQVLEEGNRDESEVTASKVKRSRKEDRPGSGETATEPREVSSKKPKKKKRKKGGDAFDDLF	4.892,-12.061,15.074,4.286,-9.730,18.036,0.979,-7.792,18.033,1.761,-4.055,18.031,0.093,-2.020,20.800,-2.979,-0.296,19.475,-1.510,3.006,20.766,1.333,3.002,18.173,-1.055,2.827,15.149,-1.628,6.624,14.766,2.057,7.369,15.023,2.948,4.593,12.536,0.260,5.816,10.080,1.478,9.448,10.322,5.055,8.252,9.696,3.872,6.279,6.613,1.776,9.240,5.324,4.803,11.575,5.605,7.201,9.087,3.960,4.789,8.449,1.039,4.157,12.229,…	MSAQPLSSIPTELASLSNLLCLSHHRNKNQHRLSRWWAQFSQLRRCISKLETEIQLEPHSLLPPGDQQALLERGKGKKQKPGKAKRESRVRRRVEFMQDFLIPKCFVAFGNLVADNQYAPLGLMLMACLARTSKVIKPLGWEREMERQRQREDEDRDAEMDGKAGPDEVAREKLEVDGVDLGEKVEREQVLEEGNRDESEVTASKVKRSRKEDRPGSGETATEPREVSSKKPKKKKRKKGGDAFDDLFDSLM	565419	Coleophoma crateriformis	Uncharacterized protein	[{'label': 'AFDB', 'accession': 'A0A3D8R8L8', 'href': 'https://www.alphafold.ebi.ac.uk/entry/A0A3D8R8L8'}, {'label': 'UniProt', 'accession': 'A0A3D8R8L8', 'href': 'https://www.uniprot.org/uniprot/A0A3D8R8L8'}]	result-2-0	FALSE
job	AF-L2FVX1-F1-model_v4	16.3	238	153	6	4	199	11	244	1	0.000244	193	201	250	MDNVIRSLEQEYRLILLLNHRNKNQHRAASWYGSFNEMKRNCGQIITLFSSR----RLQAKRLK--------DVEWVKLHRLLQRALFRQLKRWYWQFNGVIALGQFVTLGCTLVTLLANVRALYMRLWEINETEFIRCGCLIKNLPRTKAK---SVVNDVE------ELGEIIDEDIGNNVQENELVI---------------------TSIPKPLTENCKKKKKRKKKNKSAIDGI	DEHITGALTPILHILDSFNHRNKNQHHVARWWTQFDLLRRAVRRLHDALVLRIQHAQAQGHRKQKQKNSKRKHDLDGDVTTRVETLIRQIIPSSFLAFTQLTADNQHAALGLVLLGVLAGINSAVASLV----PDCVEEGHHEPPAALSAAQPTAALAKDMKGASGPVDLGIAISRDQLQLGAKPQSTLRPEGKETAKGKKRKMVSPVENAGPTRSLKDNKIEKKPKKKSKKGDEFSD	-7.213,-5.409,31.710,-4.133,-4.029,29.859,-4.099,-6.078,26.594,-6.800,-3.919,24.909,-4.828,-0.696,25.660,-1.460,-1.819,24.209,-3.208,-3.163,21.059,-5.044,0.157,20.493,-1.795,2.180,20.800,-0.189,-0.134,18.208,-3.178,0.365,15.828,-2.885,4.178,16.215,0.888,4.060,15.476,0.462,1.704,12.471,-2.363,3.870,11.036,0.006,6.865,11.408,2.808,4.972,9.568,0.518,3.722,6.747,-0.930,7.236,6.089,2.179,8.776,4.368,2…	METSSTDRRSDEHITGALTPILHILDSFNHRNKNQHHVARWWTQFDLLRRAVRRLHDALVLRIQHAQAQGHRKQKQKNSKRKHDLDGDVTTRVETLIRQIIPSSFLAFTQLTADNQHAALGLVLLGVLAGINSAVASLVPDCVEEGHHEPPAALSAAQPTAALAKDMKGASGPVDLGIAISRDQLQLGAKPQSTLRPEGKETAKGKKRKMVSPVENAGPTRSLKDNKIEKKPKKKSKKGDEFSDLFSSLM	1213859	Colletotrichum fructicola Nara gc5	Ribonuclease MRP protein subunit rmp1	[{'label': 'AFDB', 'accession': 'L2FVX1', 'href': 'https://www.alphafold.ebi.ac.uk/entry/L2FVX1'}, {'label': 'UniProt', 'accession': 'L2FVX1', 'href': 'https://www.uniprot.org/uniprot/L2FVX1'}]	result-2-0	FALSE
job	AF-A0A1G4BFL3-F1-model_v4	18.1	281	129	9	4	200	11	274	1	0.000257	179	201	278	MDNVIRSLEQEYRLILLLNHRNKNQHRAASWYGSFNEMKRNCGQIITLFSS----RRLQA-------------KRLK------------------DVEWVKLHRLLQRALFRQLKRWYWQFNGVIALGQFVTLGCTLVTLLANVRALYMRLWEINETEFIRCGCLIKNLPRTKA------------KSVVNDVEE---------LGEIIDEDI-----------GNNVQENELVITSIP-----------------KPLTENCKKKKKRKKKNKSAIDGIF	DEATITTLIPVLAILDSFNHRNKNQHRVAHWWSTFDILRRSVRRLHDALEAQARHRRALSFKSSSSSSSASSSKSKKSAVAGKPVSSAERRQNALDEDVAA---RVRMLLDPTIPSSFSSFTQIAADNQHAALGLVLLGLLARINSA--------------VALLAPPRPEKVTPVGDAASSSSTGQVVVAVADERQHQSESKGLGVAISRDQLKLAAKPSDHRSSSRNIDEVVPAVLPPKKRKLIAASALDTKPNKPAKEENSVKKKKKSKKGDDFSDLF	-21.695,-12.166,21.350,-19.095,-13.837,19.020,-18.639,-11.439,16.047,-15.965,-8.957,17.273,-13.083,-11.438,17.812,-13.222,-12.926,14.274,-12.765,-9.475,12.646,-9.523,-8.753,14.601,-7.541,-11.692,13.128,-7.445,-10.343,9.515,-6.363,-6.894,10.645,-3.412,-8.211,12.709,-2.336,-10.618,9.931,-2.514,-7.692,7.443,-0.353,-5.451,9.711,2.321,-8.181,10.023,2.410,-8.628,6.212,2.675,-4.854,5.487,5.673,-4.198,7.…	MKTAAAAAAPDEATITTLIPVLAILDSFNHRNKNQHRVAHWWSTFDILRRSVRRLHDALEAQARHRRALSFKSSSSSSSASSSKSKKSAVAGKPVSSAERRQNALDEDVAARVRMLLDPTIPSSFSSFTQIAADNQHAALGLVLLGLLARINSAVALLAPPRPEKVTPVGDAASSSSTGQVVVAVADERQHQSESKGLGVAISRDQLKLAAKPSDHRSSSRNIDEVVPAVLPPKKRKLIAASALDTKPNKPAKEENSVKKKKKSKKGDDFSDLFSSLM	1209926	Colletotrichum orchidophilum	Uncharacterized protein	[{'label': 'AFDB', 'accession': 'A0A1G4BFL3', 'href': 'https://www.alphafold.ebi.ac.uk/entry/A0A1G4BFL3'}, {'label': 'UniProt', 'accession': 'A0A1G4BFL3', 'href': 'https://www.uniprot.org/uniprot/A0A1G4BFL3'}]	result-2-0	FALSE
job	AF-A0A4R8T1B8-F1-model_v4	19.7	213	151	6	2	195	10	221	1	4.19e-05	211	201	267	DEMDNVIRSLEQEYRLILLLNHRNKNQHRAASWYGSFNEMKRNCGQI-------ITLFSSRRL-QAKRLK--------DVEWVKLHRLLQRALFRQLKRWYWQFNGVIALGQFVTLGCTLVTLLANVRALYMRL--WEINETEFIRCGCLIK-NLPRTKAKSVVNDVEELGEIIDEDIGNNVQENELVITSIPKPLTENCKKKKKRKKKNKSA	DALSQCTATLSSALQVLDSFNRRNKNQHRVASWWTQFGLLRRCARKLDDTLAVYLLSLQVRNLKRAKQSQPQVLSRNGKALDHDLTSQARKFVESTIPLSFLAFTQLAADNQHAALGLVLLGVLASINSVVTRLLPPDPQDEQLSRDIEAPKLPHPKIVDKTAQIDPRGFGEIISR-DQLSLSVKTRPQSTLPPPPSPPSPPEHAQEPEIRIA	-20.270,-17.091,19.583,-19.056,-13.675,20.872,-16.047,-12.690,18.887,-13.589,-11.917,21.694,-12.934,-8.136,21.883,-9.246,-8.835,22.667,-8.784,-10.830,19.419,-10.079,-7.890,17.319,-7.651,-5.433,18.982,-4.754,-7.868,18.381,-5.755,-8.322,14.702,-5.854,-4.520,14.183,-2.450,-4.160,15.918,-1.014,-6.761,13.496,-2.573,-4.767,10.611,-0.880,-1.524,11.782,2.490,-3.300,12.245,2.223,-4.739,8.702,1.186,-1.355,…	MPVNASSHHDALSQCTATLSSALQVLDSFNRRNKNQHRVASWWTQFGLLRRCARKLDDTLAVYLLSLQVRNLKRAKQSQPQVLSRNGKALDHDLTSQARKFVESTIPLSFLAFTQLAADNQHAALGLVLLGVLASINSVVTRLLPPDPQDEQLSRDIEAPKLPHPKIVDKTAQIDPRGFGEIISRDQLSLSVKTRPQSTLPPPPSPPSPPEHAQEPEIRIAAKKRKPTVTTTGTASAKRSMEQRPHKSQTKKTKKSDPFSDIFSSLI	1347389	Colletotrichum sidae	Ribonuclease MRP protein subunit rmp1	[{'label': 'AFDB', 'accession': 'A0A4R8T1B8', 'href': 'https://www.alphafold.ebi.ac.uk/entry/A0A4R8T1B8'}, {'label': 'UniProt', 'accession': 'A0A4R8T1B8', 'href': 'https://www.uniprot.org/uniprot/A0A4R8T1B8'}]	result-2-0	FALSE
job	AF-A0A2T3AJZ5-F1-model_v4	16.6	253	136	5	4	194	11	250	1	0.000574	187	201	356	MDNVIRSLEQEYRLILLLNHRNKNQHRAASWYGSFNEMKRNCGQIITLFSS--RRLQ-----------------------------------------------AKRLKDVEWVKLHRLLQRALFRQLKRWYWQFNGVIALGQFVTLGCTLVTLLANVRALYMRLWEINETEFIRCGCLIKNLPRTKA-KSVVNDVEELGEIIDE------------DIGNNVQENELVITSIPKPLTENCKKKKKRKKKNKS	LQSTLTSLSTASDILSGFAHRNKNQHRATKWWPAFDMLRRHLHKALPDLEAAVQRAQILLANSTCSSTTGSGFPPPPHKKQRRKTTSVAGGSGSGSGSGSGVSTSKEHRQPELDRSIERLAWVHHVLTFKCYQSFTQLTADRQFAQLGLVLLGVLAQVQAAISPL-------------IPSTHPLALAPNSAASEHQHQTKLHTRTPDNQQNTSDLLDVGEAVSRDSLLPKHSPSPHPPQRQTSSADQDHNHD	-21.975,18.597,8.940,-21.927,16.184,11.900,-20.409,13.033,10.341,-21.359,9.800,12.105,-18.034,8.102,13.015,-17.337,5.099,10.862,-18.582,2.017,12.604,-16.143,0.145,14.775,-16.122,-3.114,12.697,-15.240,-1.113,9.625,-12.380,0.652,11.482,-11.131,-2.744,12.800,-11.373,-4.457,9.365,-9.491,-1.557,7.726,-6.802,-1.527,10.493,-6.168,-5.296,10.039,-6.001,-5.094,6.218,-3.715,-2.017,6.298,-1.413,-3.731,8.874,…	MAHSPPPLPTLQSTLTSLSTASDILSGFAHRNKNQHRATKWWPAFDMLRRHLHKALPDLEAAVQRAQILLANSTCSSTTGSGFPPPPHKKQRRKTTSVAGGSGSGSGSGSGVSTSKEHRQPELDRSIERLAWVHHVLTFKCYQSFTQLTADRQFAQLGLVLLGVLAQVQAAISPLIPSTHPLALAPNSAASEHQHQTKLHTRTPDNQQNTSDLLDVGEAVSRDSLLPKHSPSPHPPQRQTSSADQDHNHDLGVAISRDELASLRRNQHPIPAEEEGEGEEDPSLSTPLSPSSSRPTKRKKTKPDTTATTNMGLSEDRPPLPTTHQKQTSSSKMLKKKKKKSKRGGDEFDDLFDGLM	2025994	Coniella lustricola	Uncharacterized protein	[{'label': 'AFDB', 'accession': 'A0A2T3AJZ5', 'href': 'https://www.alphafold.ebi.ac.uk/entry/A0A2T3AJZ5'}, {'label': 'UniProt', 'accession': 'A0A2T3AJZ5', 'href': 'https://www.uniprot.org/uniprot/A0A2T3AJZ5'}]	result-2-0	FALSE
job	AF-A0A1J7J315-F1-model_v4	20.3	241	145	7	1	200	6	240	1	4.19e-05	214	201	268	MDEMDNVIRSLEQEYRLILLLNHRNKNQHRAASWYGSFNEMKRNCGQII----TLFSSRRLQA---KRLK-----------DVEWVKLHRLLQRALFRQLKRWYWQFNGVIALGQFVTLGCTLVTLLANVRALYMRLWEINETEFIRCGCLIKNLPRTKAKSVVNDVEELGEIID---------------------EDIGNNVQENELVITSI--PKPLTENCKKKKKRKKKNKSAIDGIF	LTPFQQAIDLLGPVLGILDSFNHRNKNQHRLSKWWAQFDMLRRGLRKLVVDLQACVDSQAKTASSGGSKNRKRAAAQKERDDALRKKMEVRAEHLHEQIVPRAFLAFTQLSADNQYAHLGLALVGVLAQVNAAITPLVPGLSDE-----ADGDVLPLKQTKD-AQEAPDLGVAISRSEIEQRVLTQAEQPNPKRAVEDLSAKSSETDGRETSLEEGKSTSRKVGGKAGKSKKSRDEFDSLF	-19.250,-25.272,11.652,-19.709,-21.516,12.050,-17.699,-19.912,9.235,-15.904,-17.197,11.236,-16.774,-14.242,8.994,-13.595,-12.234,9.571,-14.494,-8.554,9.727,-13.490,-6.910,6.399,-10.926,-5.044,8.423,-9.324,-8.275,9.727,-9.285,-9.802,6.215,-7.618,-6.613,4.899,-4.979,-6.774,7.688,-4.280,-10.464,6.912,-3.775,-9.622,3.197,-1.775,-6.399,3.771,0.555,-7.798,6.490,2.591,-10.130,4.194,2.544,-7.478,1.455,4.…	MASTELTPFQQAIDLLGPVLGILDSFNHRNKNQHRLSKWWAQFDMLRRGLRKLVVDLQACVDSQAKTASSGGSKNRKRAAAQKERDDALRKKMEVRAEHLHEQIVPRAFLAFTQLSADNQYAHLGLALVGVLAQVNAAITPLVPGLSDEADGDVLPLKQTKDAQEAPDLGVAISRSEIEQRVLTQAEQPNPKRAVEDLSAKSSETDGRETSLEEGKSTSRKVGGKAGKSKKSRDEFDSLFDSLETKKPSKKKKRKKGDEFDDLFSSLV	1408157	Coniochaeta ligniaria NRRL 30616	Uncharacterized protein	[{'label': 'AFDB', 'accession': 'A0A1J7J315', 'href': 'https://www.alphafold.ebi.ac.uk/entry/A0A1J7J315'}, {'label': 'UniProt', 'accession': 'A0A1J7J315', 'href': 'https://www.uniprot.org/uniprot/A0A1J7J315'}]	result-2-0	FALSE
job	AF-R7YVP3-F1-model_v4	17.7	192	127	4	4	186	100	269	1	0.000494	200	201	269	MDNVIRSLEQEYRLILLLNHRNKNQHRAASWYGSFNEMKRNCGQIITLFSSRRLQAKRLKDVEWVKLHRLLQRALFRQLKRWYWQFNGVIALGQFVTLGCTLVTLLANVRALYMRLWEINETEFIRCGCLIKNL---------PRTKAKSVVNDVEELGEIIDEDIGNNVQENELVITSIPKPLTENCKKKK	STDGLNSLRKTRDLLHLLAHRNKNQHRRSVWWRHLSHFRSELRLLVSDLSSLSTNPG--DAKTREAVEARVGRWRDALVPRWYFAFSQLTASTQFAAIGVALLAMLASVARCTG-----ITAAYAVMEVEGEMAVLRRGLVAAAREGGEGVLE---------------GVAGNHGVLGAEEEDVGLVVGREE	18.775,25.633,62.198,21.253,22.706,61.801,22.197,20.641,59.417,22.830,18.223,56.588,23.040,14.645,55.542,24.416,11.260,54.805,23.926,8.099,52.816,26.500,7.456,50.053,26.805,3.785,48.983,29.672,2.560,46.739,30.733,-0.403,44.560,32.910,-1.345,42.266,35.190,-3.016,39.573,37.761,-2.363,37.593,39.896,-3.106,34.535,41.162,-5.557,31.931,43.672,-4.834,29.935,44.928,-7.074,27.084,48.043,-6.085,25.007,50.9…	MAEHPGSSNSANRSLQSISFVARAPKPDSVVVHPKESVKGATQSSNLASSTDPASATATLSRLSAALATASPPTLGPSTPYPRPPTMPNPPDVKSQADVSTDGLNSLRKTRDLLHLLAHRNKNQHRRSVWWRHLSHFRSELRLLVSDLSSLSTNPGDAKTREAVEARVGRWRDALVPRWYFAFSQLTASTQFAAIGVALLAMLASVARCTGITAAYAVMEVEGEMAVLRRGLVAAAREGGEGVLEGVAGNHGVLGAEEEDVGLVVGREE	1168221	Coniosporium apollinis CBS 100218	Uncharacterized protein	[{'label': 'AFDB', 'accession': 'R7YVP3', 'href': 'https://www.alphafold.ebi.ac.uk/entry/R7YVP3'}, {'label': 'UniProt', 'accession': 'R7YVP3', 'href': 'https://www.uniprot.org/uniprot/R7YVP3'}]	result-2-0	FALSE
job	AF-A0A167MJV6-F1-model_v4	15.3	280	143	7	1	201	1	265	1	0.00027	174	201	267	MDEMDNVIRSLEQE--------YRLILLLNHRNKNQHRAASWYGSFNEMKRNCGQIITLF--------------------SSRRLQAKRLKDVEWVKLHRLLQRALFRQLKRWYWQFNGVIALGQFVTLGCTLVTLLANVRALYMRLWEINETEFIRCGCLIKNLPRTKAKSV---------------VNDVEELGEIIDEDIGNNVQENEL--------------------VITSIPKPLTENC----------------KKKKKRKKKNKSAIDGIFG	MDHGDGTAAADDVALTTLATSLLPILEAFHRRHRNQHGASHWWSSFQLVRRGARSLAADLRDSPPTAAAAGKSQPKRTKTTEKRVRLRRQRRRQFLA---RAALLRDHTVPKAYLCFSQLIADNQHATLGLLLLSVLASLSSILTSI------------SPPPPPPPQEAPDYTTHTTGSADDSSTPCLRAAAGQKKNIDADRGVAVSRESVPARAAASSSSKQPSKTSSLDTYAVAPTNRGKKCRALGGGSDGADAEPNKKKTKKSKKKAGDELSSLFG	-6.435,-8.986,30.920,-5.629,-5.605,29.310,-5.035,-6.110,25.558,-6.155,-2.505,24.863,-2.954,-0.510,25.495,-0.575,-2.261,23.053,-2.901,-1.603,20.077,-2.946,2.191,20.608,0.874,2.396,20.734,1.077,0.212,17.585,-1.453,2.466,15.775,0.599,5.569,16.776,3.890,4.048,15.537,2.136,2.917,12.315,0.695,6.438,11.821,4.132,8.042,12.381,5.910,5.675,9.932,3.155,6.074,7.282,2.719,9.867,7.570,6.324,10.988,8.223,8.368,…	MDHGDGTAAADDVALTTLATSLLPILEAFHRRHRNQHGASHWWSSFQLVRRGARSLAADLRDSPPTAAAAGKSQPKRTKTTEKRVRLRRQRRRQFLARAALLRDHTVPKAYLCFSQLIADNQHATLGLLLLSVLASLSSILTSISPPPPPPPQEAPDYTTHTTGSADDSSTPCLRAAAGQKKNIDADRGVAVSRESVPARAAASSSSKQPSKTSSLDTYAVAPTNRGKKCRALGGGSDGADAEPNKKKTKKSKKKAGDELSSLFGSL	1081104	Cordyceps fumosorosea ARSEF 2679	Uncharacterized protein	[{'label': 'AFDB', 'accession': 'A0A167MJV6', 'href': 'https://www.alphafold.ebi.ac.uk/entry/A0A167MJV6'}, {'label': 'UniProt', 'accession': 'A0A167MJV6', 'href': 'https://www.uniprot.org/uniprot/A0A167MJV6'}]	result-2-0	FALSE
job	AF-A0A4U0XMH0-F1-model_v4	18.9	201	148	4	5	195	12	207	1	0.000155	199	201	275	DNVIRSLEQEYRLILLLNHRNKNQHRAASWYGSFNEMKRNCGQIITLFSSRRL--QAKRLK------DVEWVKLHRLLQRALFRQLKRWYWQFNGVIALGQFVTLGCTLVTLLANVRAL--YMRLWEINETEFIRCGCLIKNLPRTKAKSVVNDVEELGEIIDEDIGNNVQENELVITSIPKPLTENCKKKKKRKKKNKSA	DADVEDLHFIEKLLHVMFHRNHNQHRRSLWWKHFAGFRRGLSHLLRDQESVEMLKATKKGKKLKEDLEKVDQKMRERIGLWKDVYVEKWWIAFSHLTTSTQFSAIGLVLLASLSRVCHVTGIITSYEVMAEEQVHDV-----LCQFAAEEWAGMGELGTPIWREDLGEAVERSSFGISSIGARRSKSRSESMGVTDSHSES	-19.753,-19.623,8.430,-16.180,-18.811,7.336,-14.206,-17.259,10.210,-12.592,-14.332,8.352,-9.119,-14.052,9.949,-8.579,-11.500,12.621,-7.171,-8.491,10.892,-3.505,-7.907,11.859,-3.797,-5.583,14.771,-1.157,-3.132,13.442,1.673,-2.875,15.984,2.742,0.666,17.022,5.962,0.007,15.039,4.030,-1.018,11.900,1.996,2.213,12.353,5.231,4.290,12.477,6.489,2.471,9.350,3.214,3.233,7.506,3.534,6.945,8.514,7.198,6.960,7…	MSSSPPLPAFSDADVEDLHFIEKLLHVMFHRNHNQHRRSLWWKHFAGFRRGLSHLLRDQESVEMLKATKKGKKLKEDLEKVDQKMRERIGLWKDVYVEKWWIAFSHLTTSTQFSAIGLVLLASLSRVCHVTGIITSYEVMAEEQVHDVLCQFAAEEWAGMGELGTPIWREDLGEAVERSSFGISSIGARRSKSRSESMGVTDSHSESMAVTDSSSGNDFLGRSTKHDVLMEDPASHAAKRSHGPESSTESSTEAKPPKKKRKKANAIDELFSGLL	331657	Cryomyces minteri	Uncharacterized protein	[{'label': 'AFDB', 'accession': 'A0A4U0XMH0', 'href': 'https://www.alphafold.ebi.ac.uk/entry/A0A4U0XMH0'}, {'label': 'UniProt', 'accession': 'A0A4U0XMH0', 'href': 'https://www.uniprot.org/uniprot/A0A4U0XMH0'}]	result-2-0	FALSE
job	AF-A0A1E3IEW4-F1-model_v4	15.1	198	156	5	6	194	14	208	1	0.000777	182	201	351	NVIRSLEQEYRLILLLNHRNKNQHRAASWYGSFNEMKRNCGQIITLFSSRRLQAKRLKDVEWVKLHRLLQRALFRQLKRWYWQFNGVIALGQFVTLGCTLVTLLANVRALYMRLWEI----NETEFIRCGCLIK-NLPRTKAKS----VVNDVEELGEIIDEDIGNNVQENELVITSIPKPLTENCKKKKKRKKKNKS	SIQSHLCAELSLLQAFIRRAAAQHRTQLFLQRMKGVLRIGKAILVFIKICQEKGV--SKEKVSRGKHLVRKLV-SMLHSAYYISIQIVALHHFLPLQASVISIYARIYMIILNVAITLNIDTEHLMVSAGSPVRTNKFRYSERDPTTVTIQEPKSMNEDIGDEIGVKIQRPALPIKTLKEPLPPTTYSNPDDTQTKST	-10.428,19.063,32.700,-9.867,15.400,31.755,-10.438,15.353,27.970,-12.350,12.080,27.443,-9.815,10.537,25.005,-12.290,7.763,24.052,-12.826,9.258,20.595,-14.566,6.229,19.019,-12.401,4.801,16.313,-14.820,4.933,13.350,-13.241,3.722,10.100,-15.613,3.801,7.121,-16.233,0.226,5.872,-15.068,1.187,2.340,-11.477,1.871,3.541,-10.930,-1.890,4.019,-12.455,-2.836,0.626,-10.448,-0.159,-1.256,-7.203,-1.201,0.509,-…	MSINTNLPFHLHASIQSHLCAELSLLQAFIRRAAAQHRTQLFLQRMKGVLRIGKAILVFIKICQEKGVSKEKVSRGKHLVRKLVSMLHSAYYISIQIVALHHFLPLQASVISIYARIYMIILNVAITLNIDTEHLMVSAGSPVRTNKFRYSERDPTTVTIQEPKSMNEDIGDEIGVKIQRPALPIKTLKEPLPPTTYSNPDDTQTKSTMPQSQNSSRNHQTAMAAVNGGEMIVSTEIDQVPFILDIEALPEKGPKSGMTEKITLDTEKIVKEVRTLEPQKSAVLKNKSRVSEEQPSPTISHCTMEDLVDGKQETALRRKKIRTNEGKDKMKKDHCRVKKRKKDAMDDIFGF	1295531	Cryptococcus depauperatus CBS 7841	Uncharacterized protein	[{'label': 'AFDB', 'accession': 'A0A1E3IEW4', 'href': 'https://www.alphafold.ebi.ac.uk/entry/A0A1E3IEW4'}, {'label': 'UniProt', 'accession': 'A0A1E3IEW4', 'href': 'https://www.uniprot.org/uniprot/A0A1E3IEW4'}]	result-2-0	FALSE
job	AF-A0A7S7RGH1-F1-model_v4	15.4	220	151	7	1	192	1	213	1	0.00047	181	201	293	MDEMDNVIRSLEQEYRLILLLNHRNKNQHRAASWYGSFNEMKRNCGQII----TLFSSRRLQAKRLKDVEWVKL---HRLLQRALFRQLKRWYWQFNGVIALGQFVTLGCTLVTLLANVRALYMRLWEINETEFIRCGCLIKNLPRTKAKSVVN---------------------DVEELGEIIDEDIGNNVQENELVITSIPKPLTENCKKKKKRKKKN	MEKINYYCKALSQELKLLERVIYKFKNQHGRLGYFKSIFRITKELKLFYIALQETFYNNKSTEN--AENYYKNLKDLRKIVRRIKW-DLKDAGTSISRLLSHGFFLTLVFLLFSILSRIFSVII---NIKVTIDHIIPTIPVKSSHSNQSSSISINSHKNNKINSNFINKTSEPLQMQYFDEEV-EDLGEVVSYSSIVEKSDIPLNSKNSTSLKISNDNN	-17.115,5.476,10.198,-18.366,5.591,6.549,-15.339,7.610,5.299,-12.959,5.042,6.856,-14.864,2.186,5.156,-14.503,3.967,1.782,-10.720,4.356,2.287,-10.457,0.708,3.453,-12.118,-0.454,0.207,-9.913,1.862,-1.914,-6.738,0.687,-0.106,-7.773,-2.977,-0.541,-8.294,-2.437,-4.307,-4.907,-0.687,-4.739,-3.172,-3.426,-2.710,-4.695,-6.176,-4.914,-3.626,-4.244,-8.046,-0.067,-3.793,-6.685,0.095,-7.532,-5.816,-0.938,-8.…	MEKINYYCKALSQELKLLERVIYKFKNQHGRLGYFKSIFRITKELKLFYIALQETFYNNKSTENAENYYKNLKDLRKIVRRIKWDLKDAGTSISRLLSHGFFLTLVFLLFSILSRIFSVIINIKVTIDHIIPTIPVKSSHSNQSSSISINSHKNNKINSNFINKTSEPLQMQYFDEEVEDLGEVVSYSSIVEKSDIPLNSKNSTSLKISNDNNSLEPETDVKNSFIDLITEQVAEKEICSSNSLQNDATIHYENVDQDLVIQSTATNTNASIKLIRAWNSHMILRSKRRKLTN	5807	Cryptosporidium parvum	Uncharacterized protein	[{'label': 'AFDB', 'accession': 'A0A7S7RGH1', 'href': 'https://www.alphafold.ebi.ac.uk/entry/A0A7S7RGH1'}, {'label': 'UniProt', 'accession': 'A0A7S7RGH1', 'href': 'https://www.uniprot.org/uniprot/A0A7S7RGH1'}]	result-2-0	FALSE
job	AF-A0A1V2L8P0-F1-model_v4	32	225	114	8	6	201	30	244	1	1.4e-08	319	201	244	NVIRSLEQEYRLILLLNHRNKNQHRAASWYGSFNEMKRNCGQIITLFSSRRLQAKRLKDVEWVKLHRLLQRALFRQLKRWYWQFNGVIALGQFVTLGCTLVTLLANVRALYMR---LWEINETEFIRCGCLIKNLP---RTKAKSVVND--VEELGEIIDEDIGNNVQENELVITSIPKPLTENCK---------------------KKKKRKKKNKSAIDGIFG	ETTVSLEHEYSLLRLLHHRNKNQHRVATWWKHLNTLKRDLTKLLAM-----NRCVSL--TSRQSAVMLAYKIRHVDVTKCYRAFNGIVALGQFVTLGLTLLGMLARVNDCIGKMDGL-EEYEMERKRQG--MKTHKGEEDVLSMATVSDDLGEEIGEVVSTDIETLEKKRKSDLSLLEPEIKKKKKKLKSKTEAGVKPKSSDLTTTDKKKKKKKKTKSAIDDIFG	-62.832,-38.831,20.865,-59.598,-37.581,22.449,-57.808,-35.681,24.427,-55.756,-33.495,26.764,-54.377,-30.902,28.046,-51.401,-28.730,29.068,-49.846,-25.699,30.083,-48.446,-22.259,29.895,-44.960,-21.188,29.224,-44.152,-17.507,28.942,-40.633,-17.282,27.494,-39.315,-13.818,27.947,-36.328,-14.029,25.596,-33.830,-12.050,27.678,-31.901,-9.190,26.078,-28.329,-10.490,26.174,-26.592,-7.161,26.652,-23.061,-8…	MFAEGSRKKTKTKTKVTGSNSTIETLLPTETTVSLEHEYSLLRLLHHRNKNQHRVATWWKHLNTLKRDLTKLLAMNRCVSLTSRQSAVMLAYKIRHVDVTKCYRAFNGIVALGQFVTLGLTLLGMLARVNDCIGKMDGLEEYEMERKRQGMKTHKGEEDVLSMATVSDDLGEEIGEVVSTDIETLEKKRKSDLSLLEPEIKKKKKKLKSKTEAGVKPKSSDLTTTDKKKKKKKKTKSAIDDIFG	36022	Cyberlindnera fabianii	Ribonuclease MRP protein subunit RMP1	[{'label': 'AFDB', 'accession': 'A0A1V2L8P0', 'href': 'https://www.alphafold.ebi.ac.uk/entry/A0A1V2L8P0'}, {'label': 'UniProt', 'accession': 'A0A1V2L8P0', 'href': 'https://www.uniprot.org/uniprot/A0A1V2L8P0'}]	result-2-0	FALSE
job	AF-W2RUM1-F1-model_v4	16.9	236	149	7	4	199	91	319	1	0.000668	178	201	504	MDNVIRSLEQEYRLILLLNHRNKNQHRAASWYGSFNEMKRNCGQIITLFSS----------------------------RRLQAKRLKDVEWVKLHRLLQRALFRQLKRWYWQFNGVIALGQFVTLGCTLVTLLANVRALY----MRLWEINETEFIRCGC--LIKNLPRTKAKSVVNDVEELGEIIDEDIGNNVQEN------ELVITSIPKPLTENCKKKKKRKKKNKSAIDGI	AADRLKRLHAITSLLATLHARNKNQHRAQLWFKWLNLLRRRVAELLRLEVELFELRYGGRGDTGAGVGVDMGVGAREVRRRFER---EGILEERKGEVEGWVRERVLPGASVAVSGLVGDGQFAGIGLVLMGVLADVRALVGGPLER---VAEMEARADGGRGVLLTTRQAAEDDEDGRAEDTGQVVQRREEADTGDADWHKLASRPVSKIEHGATADSDVEV-HDAHEADIDQEI	37.850,-9.227,66.374,34.169,-8.832,65.259,32.333,-5.671,64.010,28.581,-5.360,64.843,27.495,-2.164,63.008,24.189,-1.079,64.642,22.384,1.795,62.810,20.494,4.379,64.971,16.861,5.345,64.543,16.139,8.810,62.964,12.959,9.804,64.766,13.864,12.669,67.129,11.330,15.528,67.655,12.103,19.070,66.434,10.111,21.750,68.332,7.524,24.395,67.286,8.571,28.008,66.530,5.949,30.763,65.823,5.648,32.393,62.387,4.999,36.…	MSNTKTRPNPNAKAASAPRPRFGTANPSKPKPPSRPQPPAPKRRKISPTKRITLFPHPPRPRHHLPTLQPSVTDTSGTTLNSAAAAAAAPAADRLKRLHAITSLLATLHARNKNQHRAQLWFKWLNLLRRRVAELLRLEVELFELRYGGRGDTGAGVGVDMGVGAREVRRRFEREGILEERKGEVEGWVRERVLPGASVAVSGLVGDGQFAGIGLVLMGVLADVRALVGGPLERVAEMEARADGGRGVLLTTRQAAEDDEDGRAEDTGQVVQRREEADTGDADWHKLASRPVSKIEHGATADSDVEVHDAHEADIDQEIRASSPFAAFSDDEIDSADPSAGSSGAAAEGSGLTTTAHQAHVHAPPQHVKPRGTYSTGRLREDGDAEFRPARPAGAADAS…	1220924	Cyphellophora europaea CBS 101466	Uncharacterized protein	[{'label': 'AFDB', 'accession': 'W2RUM1', 'href': 'https://www.alphafold.ebi.ac.uk/entry/W2RUM1'}, {'label': 'UniProt', 'accession': 'W2RUM1', 'href': 'https://www.uniprot.org/uniprot/W2RUM1'}]	result-2-0	FALSE
job	AF-A0A1Y2XH23-F1-model_v4	19.8	202	129	5	1	189	30	211	1	1.97e-05	224	201	318	MDEMDNVIRSLEQEYRLILLLNHRNKNQHRAASWYGSFNEMKRNCGQII---------TLFSSRRLQAKRLK----DVEWVKLHRLLQRALFRQLKRWYWQFNGVIALGQFVTLGCTLVTLLANVRALYMRLWEINETEFIRCGCLIKNLPRTKAKSVVNDVEELGEIIDEDIGNNVQENELVITSIPKPLTENCKKKKKRK	GNVYQDALDGLQPLQPVLRGFNHRNKNQHRRAAWWAPFGMLRRHVERLVVELLEAAAVTAAANKSKSKKRQRSDDGGGVERKVKGHVEWLRDVLVPKCYLAFSQLTADNQFATLGVVLLGVLAQVNATCVRL--VGEATVAAVA------ETSSEETGIATPRELAS------------SATTATRVAQPSTTQGPKGPSSR	69.505,-18.228,52.917,66.025,-19.637,53.072,63.083,-19.837,51.901,60.122,-20.350,49.746,56.685,-20.008,50.995,53.386,-21.019,49.552,49.947,-19.610,49.541,46.696,-19.661,48.179,43.822,-19.420,46.785,40.711,-20.054,44.709,38.936,-18.303,41.796,36.732,-20.251,39.325,34.807,-18.074,36.958,32.519,-15.108,37.047,29.980,-15.549,34.157,29.805,-12.464,31.975,26.207,-11.073,32.084,23.904,-12.091,29.213,22.…	MVPAPSTSAAGSPAPAPAPASATITTPVDGNVYQDALDGLQPLQPVLRGFNHRNKNQHRRAAWWAPFGMLRRHVERLVVELLEAAAVTAAANKSKSKKRQRSDDGGGVERKVKGHVEWLRDVLVPKCYLAFSQLTADNQFATLGVVLLGVLAQVNATCVRLVGEATVAAVAETSSEETGIATPRELASSATTATRVAQPSTTQGPKGPSSRPVVSEMPGERGGSVVSRDEVARAEKLRKKNIQARSSDTANTLTVPRHNYGGGSDDDDDEDAKTLKKQRTTTTFSKVKTKEKEGVKLAKKKKTKKGGDEFDDLFKNLF	1001832	Daldinia sp. EC12	Uncharacterized protein	[{'label': 'AFDB', 'accession': 'A0A1Y2XH23', 'href': 'https://www.alphafold.ebi.ac.uk/entry/A0A1Y2XH23'}, {'label': 'UniProt', 'accession': 'A0A1Y2XH23', 'href': 'https://www.uniprot.org/uniprot/A0A1Y2XH23'}]	result-2-0	FALSE
job	AF-A0A2P5HV69-F1-model_v4	19.2	213	123	7	4	189	19	209	1	0.00027	186	201	310	MDNVIRSLEQEYRLILLLNHRNKNQHRAASWYGSFNEMKRNCGQII-----------TLFSSRRLQA----KRLK-----------DVEWVKLHRLLQRALFRQLKRWYWQFNGVIALGQFVTLGCTLVTLLANVRALYMRLWEINETEFIRCGCLIKNLPRTKAKSVVNDVEELGEIIDEDIGNNVQENELV-ITSIPKPLTENCKKKKKRK	LQASHSHLCTAAHLLDGFVHRNKNQHRGTRWWGPFDMLRRSVRKLVPDLEAAVQHAEYLSSSSSLSSTGPSKRRKTNNKGAVAANKHAKLERVEVRAQWVHDVVAVKAYEAFTQLLADRQFAQLGLMLIGVLAQVEAAVAPF--------------VRPVE-SEGGDGINAAGPVPA-------HQVKGAGIVAAKSGVVPQVEDARQKDDLG	-18.021,-40.649,20.492,-17.630,-36.920,21.338,-17.361,-34.690,18.236,-14.422,-32.505,19.340,-14.252,-29.666,16.770,-10.969,-27.685,17.079,-11.586,-24.101,17.954,-10.340,-21.924,15.069,-7.617,-19.685,16.601,-9.420,-16.343,16.121,-6.579,-13.826,16.551,-7.934,-11.143,18.936,-9.496,-8.347,16.910,-6.902,-5.676,16.119,-6.530,-3.148,18.897,-7.433,0.554,18.423,-3.716,1.539,18.601,-2.944,-0.929,15.778,-5.…	MANNKPNLTKKPPPDLAILQASHSHLCTAAHLLDGFVHRNKNQHRGTRWWGPFDMLRRSVRKLVPDLEAAVQHAEYLSSSSSLSSTGPSKRRKTNNKGAVAANKHAKLERVEVRAQWVHDVVAVKAYEAFTQLLADRQFAQLGLMLIGVLAQVEAAVAPFVRPVESEGGDGINAAGPVPAHQVKGAGIVAAKSGVVPQVEDARQKDDLGVAISRDELGDDDDERVEDAGVLRPRHSSPPPSKHAPIREKKPEKGESKGKKRSRAEDAGSSRTAKPGNPTRPDSLKQEKKAKKKKKKNGGDEFDDLFSSLV	158607	Diaporthe helianthi	Uncharacterized protein	[{'label': 'AFDB', 'accession': 'A0A2P5HV69', 'href': 'https://www.alphafold.ebi.ac.uk/entry/A0A2P5HV69'}, {'label': 'UniProt', 'accession': 'A0A2P5HV69', 'href': 'https://www.uniprot.org/uniprot/A0A2P5HV69'}]	result-2-0	FALSE
job	AF-A0A151GXU2-F1-model_v4	15.6	249	142	6	4	200	13	245	1	0.000739	185	201	249	MDNVIRSLEQEYRLILLLNHRNKNQHRAASWYGSFNEMKRNCGQIITLFSSRRLQAKRLKDVEWVKLHRLLQRALFRQLKRWY---------------WQFNGVIALGQFVTLGCTLVTLLANVRALYMRLWEINETEFIRCGCLIKNLPRTKAKSVV--------------------NDVEELG-EIIDEDIG----------------NNVQENELVITSIPKPLTENCKKKKKRKKKNKSAIDGIF	TASARDSLAALLPFLHAFNHRHHNQHRVTHWWNSFSILRRSLQRIADGLSESK---ELSGTACAARRRDHTRWTRSIVVPRAYMFVDDDGPLQTSIPGSAFSQLAADNQHAPLGLMLLAVLARADTILGSL-------------VPSQKPQAPPSPTVGVDPRPTKLEKPAGIAVPAESSVSDRGVAVSRQDIGQIEPPGRTAHPPCRTVDESKRKHGLGSKHHDIRPSTRDKKVKKRRKDGDALSSLF	-26.642,1.569,26.876,-24.317,2.177,23.876,-25.537,0.642,20.581,-23.666,-2.559,19.549,-22.634,-0.843,16.364,-20.471,1.734,18.197,-18.586,-1.028,20.071,-17.960,-2.992,16.834,-16.623,0.157,15.108,-14.300,0.943,18.056,-12.892,-2.625,17.945,-12.366,-2.340,14.151,-10.528,0.993,14.578,-8.221,-0.469,17.275,-7.386,-3.555,15.152,-6.805,-1.310,12.096,-4.452,0.912,14.153,-2.396,-2.105,15.348,-2.256,-3.501,11…	MASPDKKALAASTASARDSLAALLPFLHAFNHRHHNQHRVTHWWNSFSILRRSLQRIADGLSESKELSGTACAARRRDHTRWTRSIVVPRAYMFVDDDGPLQTSIPGSAFSQLAADNQHAPLGLMLLAVLARADTILGSLVPSQKPQAPPSPTVGVDPRPTKLEKPAGIAVPAESSVSDRGVAVSRQDIGQIEPPGRTAHPPCRTVDESKRKHGLGSKHHDIRPSTRDKKVKKRRKDGDALSSLFSSLT	98403	Drechmeria coniospora	Uncharacterized protein	[{'label': 'AFDB', 'accession': 'A0A151GXU2', 'href': 'https://www.alphafold.ebi.ac.uk/entry/A0A151GXU2'}, {'label': 'UniProt', 'accession': 'A0A151GXU2', 'href': 'https://www.uniprot.org/uniprot/A0A151GXU2'}]	result-2-0	FALSE
job	AF-K1WMK3-F1-model_v4	22.4	218	144	6	7	200	25	241	1	4.34e-06	246	201	245	VIRSLEQEYRLILLLNHRNKNQHRAASWYGSFNEMKRNCGQIITLFSSRRLQA----------KRLK---DVEWVKLHRLLQRALFRQLKRWYWQFNGVIALGQFVTLGCTLVTLLANVRALYMRLWEIN---ETEFIRCGCLIKNLPRTKAKSVVNDVEELGEIIDED------IGNNVQENELVITSIPKPLTENCKKKKKRKKKNKS--AIDGIF	PLQELTSISQLLHLTHHRNKNQHRLAKWYKPFSQLRRQVGRLLPELEALEVAERFSGSGKENGEAEGKYVRAARERVERRVRFLEEWIVEKCYLAFSNVIADQRYAVLGLFLMATLARMQAVVEQ-WSVGVGGDREGQEQGKQKEGQIERALESAPGDEFDLGEVVTRESVMEEAEAKAASEPKKKRRAAHEIGLSNPSKPKKQKKKKKGGDAFDDMF	8.549,-67.038,41.476,8.924,-65.600,37.962,8.946,-61.780,37.590,7.063,-59.985,34.773,9.168,-58.340,32.157,8.578,-54.562,31.920,8.066,-53.310,28.310,10.450,-50.852,26.738,9.442,-47.158,26.418,8.855,-46.170,22.836,10.657,-43.163,21.243,9.615,-39.841,22.677,8.219,-37.543,19.971,9.877,-34.137,20.528,7.363,-31.234,20.398,7.860,-29.276,17.175,8.845,-25.784,18.437,7.523,-23.668,15.598,7.681,-20.129,17.09…	MTAPKNPKPGPQQQPSSHPPTSATPLQELTSISQLLHLTHHRNKNQHRLAKWYKPFSQLRRQVGRLLPELEALEVAERFSGSGKENGEAEGKYVRAARERVERRVRFLEEWIVEKCYLAFSNVIADQRYAVLGLFLMATLARMQAVVEQWSVGVGGDREGQEQGKQKEGQIERALESAPGDEFDLGEVVTRESVMEEAEAKAASEPKKKRRAAHEIGLSNPSKPKKQKKKKKGGDAFDDMFAGLL	1072389	Drepanopeziza brunnea f. sp. 'multigermtubi' MB_m1	Putative Ribonuclease MRP protein subunit RMP1	[{'label': 'AFDB', 'accession': 'K1WMK3', 'href': 'https://www.alphafold.ebi.ac.uk/entry/K1WMK3'}, {'label': 'UniProt', 'accession': 'K1WMK3', 'href': 'https://www.uniprot.org/uniprot/K1WMK3'}]	result-2-0	FALSE
job	AF-A0A232M4G8-F1-model_v4	19.5	220	131	7	1	200	1	194	1	3.42e-05	212	201	198	MDEMDNVIRSLEQEYRLILLLNHRNKNQHRAASWYGSFNEMKRNCGQIITLFSSRRLQAKRLKDVEWVKLHRLLQRALFRQLKRWYWQFNGVIALGQFVTLGCTLVTLLANVRALYMRLWEINETEFIRCGCLIKNLPRTKAKSVVNDVEELGEIIDEDIGNNVQENELVITSIPKPLTENCKKKKKRK--------------------KKNKSAIDGIF	MD-----LSKIHELYSTLHLIFHRNKNQHGNTRWWKWLSMLRRLVLRLLL---ALESDGKGD------KVAALANHLQRHLVPRCYVEFSTIVTDGQFSPLGTVLLALTARLRKAIF----IAESQQI----SSFDWRRSLSDDRRTKQADLG----DSFSQRNDEPAHLPISVLLPVATHTDIRKRREDKFEMPHKHEVPQPDLRNGFKRRRNPIDDLF	-6.668,1.105,15.014,-3.110,0.662,16.305,-1.432,4.054,15.696,2.077,2.565,16.127,1.474,-0.101,13.438,0.197,2.540,10.968,3.231,4.755,11.752,5.631,1.817,11.135,3.853,1.072,7.834,4.095,4.759,6.827,7.834,4.951,7.667,8.635,1.719,5.755,6.542,2.884,2.763,8.176,6.356,2.855,11.714,4.871,2.824,10.826,2.571,-0.109,9.241,5.555,-1.915,12.312,7.788,-1.401,14.835,5.125,-2.511,12.911,4.058,-5.638,11.695,7.471,-6.9…	MDLSKIHELYSTLHLIFHRNKNQHGNTRWWKWLSMLRRLVLRLLLALESDGKGDKVAALANHLQRHLVPRCYVEFSTIVTDGQFSPLGTVLLALTARLRKAIFIAESQQISSFDWRRSLSDDRRTKQADLGDSFSQRNDEPAHLPISVLLPVATHTDIRKRREDKFEMPHKHEVPQPDLRNGFKRRRNPIDDLFDGLA	519963	Elaphomyces granulatus	Uncharacterized protein	[{'label': 'AFDB', 'accession': 'A0A232M4G8', 'href': 'https://www.alphafold.ebi.ac.uk/entry/A0A232M4G8'}, {'label': 'UniProt', 'accession': 'A0A232M4G8', 'href': 'https://www.uniprot.org/uniprot/A0A232M4G8'}]	result-2-0	FALSE
job	AF-G8JTD3-F1-model_v4	37.5	213	108	6	4	201	17	219	1	2.61e-10	410	201	219	MDNVIRSLEQEYRLILLLNHRNKNQHRAASWYGSFNEMKRNCGQIITLFSSRRLQAKRLKDVEWVKLHRLLQRALFRQLKRWYWQFNGVIALGQFVTLGCTLVTLLANVRALYMRLWEINETEFIRCGC----LIKNLPRTKAKSVVNDVEELGEIIDEDIGNNVQENELV----ITSIPK-------PLTENCKKKKKRKKKNKSAIDGIFG	NANIVDALNQEFRVIHLLYHRNKNQHRVSVWWKQFNMFKRSVAQVLEVLSKR-----EKTQYDWLKLDSLVGKFLRRQQRRAYYEFNNVVALGQFVTLGVVLLGSLAKVCSIYRELVKVNGHCVTSFRCANGIHDKEMG---MQPVID--EELGEEIPEDSFSSLREVVRIPPANMSSISKSEVQSGGGLTTKTTTKKRTKRSGKSAIDDIFG	-40.330,-10.536,27.096,-36.711,-9.314,27.340,-35.076,-9.110,23.876,-31.564,-10.529,24.340,-29.822,-8.741,21.445,-26.627,-10.203,22.941,-23.109,-10.857,21.740,-23.226,-12.493,18.255,-22.235,-9.355,16.271,-19.263,-8.318,18.477,-17.338,-11.608,18.017,-17.828,-11.773,14.207,-16.829,-8.087,13.844,-13.695,-8.646,15.974,-12.767,-11.817,14.008,-13.042,-10.078,10.594,-10.839,-7.196,11.794,-8.176,-9.667,13…	MGVSVGVKGRSEFQFDNANIVDALNQEFRVIHLLYHRNKNQHRVSVWWKQFNMFKRSVAQVLEVLSKREKTQYDWLKLDSLVGKFLRRQQRRAYYEFNNVVALGQFVTLGVVLLGSLAKVCSIYRELVKVNGHCVTSFRCANGIHDKEMGMQPVIDEELGEEIPEDSFSSLREVVRIPPANMSSISKSEVQSGGGLTTKTTTKKRTKRSGKSAIDDIFG	931890	Eremothecium cymbalariae DBVPG#7215	Uncharacterized protein	[{'label': 'AFDB', 'accession': 'G8JTD3', 'href': 'https://www.alphafold.ebi.ac.uk/entry/G8JTD3'}, {'label': 'UniProt', 'accession': 'G8JTD3', 'href': 'https://www.uniprot.org/uniprot/G8JTD3'}]	result-2-0	FALSE
job	AF-A0A109UWS8-F1-model_v4	31.2	224	117	4	1	201	1	210	1	2.28e-09	384	201	210	MDEMDNVIRSLEQEYRLILLLNHRNKNQHRAASWYGSFNEMKRNCGQIITLFSSRRLQAKRLK-DVEWVKLHRLLQRALFRQLKRWYWQFNGVIALGQFVTLGCTLVTLLANVRALYMRLWEINETEFIRCGCLIKNLPRTKAKSVVNDVEELGEIIDEDIG----------------------NNVQENELVITSIPKPLTENCKKKKKRKKKNKSAIDGIFG	MSEIGIALSCLLQESRLINLLYHRNKNQHKGSHWWASLHMLKCTTTQVINVLQ------KPVKYRRDLLLLYSLLRRFLKTRLKRIYYEYNTLISQGQFITLGVVLLGVLARVNSVFKEIMQLHSVEFERFA--------YKSNPKKEEVHDVGRNVDEEIGTLIDDRKEARLLTADAERIRGIDATEATKDTIVSGTMVTSLNVRKKKKKQKAKRSAIDDIFG	-2.253,-11.901,21.102,-5.298,-9.986,19.765,-6.123,-10.469,16.040,-5.458,-6.737,15.524,-2.041,-7.246,17.192,-1.151,-10.018,14.689,-2.228,-7.824,11.731,-0.167,-4.925,13.162,2.922,-7.171,13.577,2.588,-8.360,9.941,2.181,-4.750,8.723,5.258,-3.655,10.727,7.269,-6.463,9.057,6.152,-5.287,5.580,6.936,-1.653,6.516,10.528,-2.681,7.375,10.900,-4.348,3.934,9.349,-1.310,2.180,11.801,1.024,3.974,14.826,-1.151,3…	MSEIGIALSCLLQESRLINLLYHRNKNQHKGSHWWASLHMLKCTTTQVINVLQKPVKYRRDLLLLYSLLRRFLKTRLKRIYYEYNTLISQGQFITLGVVLLGVLARVNSVFKEIMQLHSVEFERFAYKSNPKKEEVHDVGRNVDEEIGTLIDDRKEARLLTADAERIRGIDATEATKDTIVSGTMVTSLNVRKKKKKQKAKRSAIDDIFG	45286	Eremothecium sinecaudum	HBR100Wp	[{'label': 'AFDB', 'accession': 'A0A109UWS8', 'href': 'https://www.alphafold.ebi.ac.uk/entry/A0A109UWS8'}, {'label': 'UniProt', 'accession': 'A0A109UWS8', 'href': 'https://www.uniprot.org/uniprot/A0A109UWS8'}]	result-2-0	FALSE
job	AF-A0A420I115-F1-model_v4	23.1	242	138	9	4	200	6	244	1	7.56e-06	225	201	248	MDNVIRSLEQEYRLILLLNHRNKNQHRAASWYGSFNEMKRNCGQII----TLFSSRRLQAKRLK----DVEWVKL-------H----RLLQRALFRQLKRWYWQFNGVIALGQFVTLGCTLVTLLANVRALYMRLWEINETEFIRCGCLIKNLPRTKAKSVVNDVE--ELGEIIDE----------DIGNNVQENELVITS---------IPKPLTENCK-----KKKKRKKKNKSAIDGIF	YSTSLQRLQEISYLLHLAHHRNKNQHRVARWYKFFGQLRRQIAKLILELDAFTTALKMMGITTRTRIIITDLIKSNKYLAVAHLKIDQRTEFMQLFLVPKCHLAFENLIADNQYAVLGLMLMGLLANLNDILPMLPSKNIEEN---PVIIDTEPNNIKKNAVRDTQLNDLGEIISRQEFKARHQECDNQEKIGKKSIAVMSNNKQRVRNLIEEPRNEETKSHPNTKSRKKKTKKGDIFDDIF	7.176,-19.025,-14.220,8.783,-15.611,-13.505,6.076,-13.745,-15.481,3.558,-15.684,-13.360,5.344,-14.368,-10.213,5.162,-10.736,-11.458,1.549,-11.096,-12.669,0.550,-12.827,-9.391,2.376,-10.167,-7.308,0.704,-7.326,-9.280,-2.729,-8.970,-8.851,-2.192,-9.317,-5.066,-1.030,-5.652,-4.934,-4.221,-4.604,-6.798,-6.361,-6.648,-4.348,-4.608,-4.950,-1.385,-5.029,-1.531,-3.089,-8.774,-2.183,-3.579,-9.287,-3.264,0…	MEDDIYSTSLQRLQEISYLLHLAHHRNKNQHRVARWYKFFGQLRRQIAKLILELDAFTTALKMMGITTRTRIIITDLIKSNKYLAVAHLKIDQRTEFMQLFLVPKCHLAFENLIADNQYAVLGLMLMGLLANLNDILPMLPSKNIEENPVIIDTEPNNIKKNAVRDTQLNDLGEIISRQEFKARHQECDNQEKIGKKSIAVMSNNKQRVRNLIEEPRNEETKSHPNTKSRKKKTKKGDIFDDIFKKLV	212602	Erysiphe neolycopersici	Putative ribonuclease mrp protein subunit rmp1	[{'label': 'AFDB', 'accession': 'A0A420I115', 'href': 'https://www.alphafold.ebi.ac.uk/entry/A0A420I115'}, {'label': 'UniProt', 'accession': 'A0A420I115', 'href': 'https://www.uniprot.org/uniprot/A0A420I115'}]	result-2-0	FALSE
job	AF-M7SEX7-F1-model_v4	16	237	146	6	4	199	18	242	1	0.000109	192	201	371	MDNVIRSLEQEYRLILLLNHRNKNQHRAASWYGSFNEMKRNCGQII-------TLFSSRRLQA-----------KRLK--------DVEWVKL---HRLLQRALFRQLKRWYWQFNGVIALGQFVTLGCTLVTLLANVRALYMRLWEINETEFIRCGCLIKNLPRTKAKSVVNDVE------------ELGEIIDEDIGNNVQENELVITSIPKPLTENCKKKKKRKKKNKSAIDGI	HQQALESLAPLRPLLAGFNHRNRNQHRGARWWGAFGMLRRHVSKLIDELDAAAAAAAAVKMAKSSSSSATKTSNKKKKRKRGGEEEDAGKGVGAAADARATWLRDALVPRCYIAFSQLAADNQFATLGVVLLGALAQVNAACTQL------------VGVAAVGASPPPPVTGVAAAAAAAAAAAAAAATSSSVFAPTPNELKSPIIASSVTNVGTGTGGLPDAGSGGSVVSREEVA	-21.460,-11.148,34.125,-18.253,-12.755,32.644,-19.145,-12.129,28.939,-19.238,-8.293,29.085,-15.551,-7.890,30.072,-14.228,-10.113,27.222,-15.949,-7.960,24.555,-14.485,-4.726,25.997,-10.922,-6.158,25.935,-11.193,-7.386,22.305,-12.585,-3.985,21.203,-9.630,-2.154,22.827,-7.180,-4.473,21.001,-8.744,-3.818,17.555,-8.519,-0.048,18.179,-4.805,-0.381,19.066,-4.155,-2.466,15.903,-5.945,0.159,13.754,-3.780,…	MATSTKNAASKCQHQHQHQQALESLAPLRPLLAGFNHRNRNQHRGARWWGAFGMLRRHVSKLIDELDAAAAAAAAVKMAKSSSSSATKTSNKKKKRKRGGEEEDAGKGVGAAADARATWLRDALVPRCYIAFSQLAADNQFATLGVVLLGALAQVNAACTQLVGVAAVGASPPPPVTGVAAAAAAAAAAAAAAATSSSVFAPTPNELKSPIIASSVTNVGTGTGGLPDAGSGGSVVSREEVARVERERQRQSEKVKEKRKRKQQQGGEGDGEEQDGKQEKMWRKKEPQVDRSRPTSATEASVSTTTSTLHTPTPLPTRSQRGDGKARAAVAVAVNRNSVEQEGEERPRPAKKKKKSRKGGDEFDDLFKGLF	1287681	Eutypa lata UCREL1	Uncharacterized protein	[{'label': 'AFDB', 'accession': 'M7SEX7', 'href': 'https://www.alphafold.ebi.ac.uk/entry/M7SEX7'}, {'label': 'UniProt', 'accession': 'M7SEX7', 'href': 'https://www.uniprot.org/uniprot/M7SEX7'}]	result-2-0	FALSE
job	AF-A0A165GVF5-F1-model_v4	16.7	287	149	9	4	201	43	328	1	0.000574	146	201	328	MDNVIRSLEQEYRLILLLNHRNKNQHRAASWYGSFNEMKRNCGQIITL------FSSR------RLQAKRLKDV----------EWVKL-HRLLQRALFRQLKRWYWQFNG-VIALGQ-------------FVTLGCTLVTLLANVRALYMRLWEINETEFI------RCGCLIKNLPRTKAKSVVNDVEELGEIIDEDIGNNVQENELVITSIPKPLTEN----------------------------------------------CKKKKKRKKKNKSAIDGIFG	VNAAASSHELELAILVRLHYKNKNQHRGALFWRKVEEVKKFAVRLHALDLPALLDQTRLAFHAPEAAQQNAKKVKSAWTRSPDATYLAFVLERVHSACL-LIDASQTRYIGAYDFLSRNAAGGAFLSLMLMLSAITSRLSLLLVEIRDALHGVWDALKSVYDVVQTVSPCAELPPSAFPAESQRNGSSSSLQSNEIAEDIGESVTARGDGTLAAPTPSDVNMDDTAALLSEPATDIHGVVIAEAQPVSETRVETVVLTRKAPVDPPTVKKKKKKKPVVKDEIDLIFG	20.447,-12.026,14.082,20.272,-8.213,14.411,17.623,-6.932,12.090,19.742,-4.813,9.711,17.625,-1.635,9.912,16.798,0.118,6.616,19.191,-0.287,3.712,19.316,3.123,2.017,17.686,2.753,-1.440,20.286,2.004,-4.054,20.862,5.038,-6.194,18.924,4.815,-9.530,22.093,6.202,-11.107,22.772,2.862,-12.846,20.045,2.968,-15.536,19.879,1.010,-18.820,19.064,3.252,-21.850,15.867,2.281,-23.688,17.854,1.579,-26.899,19.844,-1.…	MPVVRSRSPPSPSQSVPRDAIPYASLATVDSALKALRVASKRVNAAASSHELELAILVRLHYKNKNQHRGALFWRKVEEVKKFAVRLHALDLPALLDQTRLAFHAPEAAQQNAKKVKSAWTRSPDATYLAFVLERVHSACLLIDASQTRYIGAYDFLSRNAAGGAFLSLMLMLSAITSRLSLLLVEIRDALHGVWDALKSVYDVVQTVSPCAELPPSAFPAESQRNGSSSSLQSNEIAEDIGESVTARGDGTLAAPTPSDVNMDDTAALLSEPATDIHGVVIAEAQPVSETRVETVVLTRKAPVDPPTVKKKKKKKPVVKDEIDLIFG	1314781	Exidia glandulosa HHB12029	DUF4477 domain-containing protein	[{'label': 'AFDB', 'accession': 'A0A165GVF5', 'href': 'https://www.alphafold.ebi.ac.uk/entry/A0A165GVF5'}, {'label': 'UniProt', 'accession': 'A0A165GVF5', 'href': 'https://www.uniprot.org/uniprot/A0A165GVF5'}]	result-2-0	FALSE
job	AF-H6BY43-F1-model_v4	16.2	240	148	8	1	191	125	360	1	0.000999	172	201	600	MDEMDNVIRSLEQEYRLILLLNHRNKNQHRAASWYGSFNEMKRNCGQIITL----FSSRRLQAKRLK-------------DVEWVKLHRLLQRALFRQLKRWYWQFNGVIALGQFVTLGCTLVTLLANVRALYM-----RLWEINETEFIRCGC------LIKNLP----------------RTKAKS-----VVNDVEELGEIIDEDIGNNVQENELVITSIPKPLTENCKKKKKRKKK	VPE-HSTNVKLSTTKSLLDQIWARNKNQHRSQPWWKSLGMLRKAITHLVAMDEAEHSLKLLQGSTASIDAKQVRQRFEQETQIRREREVWHGWMREVLVPRAYVGFTALVADTQFAALGVVLVGILADVMGVVGAPTPTPMEDDQRARAQQSGGVRGALDLTQKVPGMSQSLSKTLTARSLRVTGSQSGEVVERMYDSDDLGEVVER---TNLNRNRNGNGNGNSGVVDTPPLGAESLRS	69.277,31.755,20.136,67.796,33.325,16.952,65.219,32.152,14.487,64.434,34.533,11.637,61.358,36.171,10.087,60.417,35.693,6.481,57.726,38.158,5.297,56.474,38.254,1.663,53.923,40.978,0.812,51.475,40.936,-2.094,49.348,44.098,-2.184,46.684,45.056,-4.413,43.434,46.838,-4.298,39.622,46.746,-3.843,36.365,48.397,-4.826,32.882,48.069,-5.450,29.568,47.387,-7.323,26.544,47.865,-8.447,23.296,47.905,-10.077,19.…	MTRQSFKVSADNAPDNPPSKRRKLSHHDSHHQEASTIQSPTGPPLQSKTSKSKSKQKQKSASRRTRTLKSQPPRQSRPITQYSHGQLETNQTNRLRAKSFPRSSLSSIKKISSASASTTGTATPVPEHSTNVKLSTTKSLLDQIWARNKNQHRSQPWWKSLGMLRKAITHLVAMDEAEHSLKLLQGSTASIDAKQVRQRFEQETQIRREREVWHGWMREVLVPRAYVGFTALVADTQFAALGVVLVGILADVMGVVGAPTPTPMEDDQRARAQQSGGVRGALDLTQKVPGMSQSLSKTLTARSLRVTGSQSGEVVERMYDSDDLGEVVERTNLNRNRNGNGNGNSGVVDTPPLGAESLRSISIPVDAGADAAAAALGLDDSMATVDNDNAGKVGGPSVP…	858893	Exophiala dermatitidis NIH/UT8656	Uncharacterized protein	[{'label': 'AFDB', 'accession': 'H6BY43', 'href': 'https://www.alphafold.ebi.ac.uk/entry/H6BY43'}, {'label': 'UniProt', 'accession': 'H6BY43', 'href': 'https://www.uniprot.org/uniprot/H6BY43'}]	result-2-0	FALSE
job	AF-A0A0D2D5H2-F1-model_v4	19.9	211	131	5	7	194	100	295	1	0.000519	189	201	404	VIRSLEQEYRLILLLNHRNKNQHRAASWYGSFNEMKRNCGQIITLFSSR---RLQAKRLKD------------VEWVKLHRLLQRALFRQLKRWYWQFNGVIALGQFVTLGCTLVTLLANVRALYMRLWEINETEFIRCGCLIKNLPRTKAKSVVNDVEEL--------GEIIDEDIGNNVQENELVITSIPKPLTENCKKKKKRKKKNKS	PSSKVAFVKSLLDQVWARNKNQHRTQPWWRSLGILKKAITQLVVLDGKQRQLRQRATAAVDAKTVRKRFEQEAQIRIERDVWNERIREVLVPRAYVGFTGLVADKQFANLGVVLVGVLADVMSV--------------VGAPTPSKEET-STSPQEDVEDVLRITGLQGGELVERMYDSDDAGEVIERTEKDETPSDQRRRSISTTRGPKS	-12.013,-53.780,-18.682,-8.235,-53.386,-18.466,-6.757,-51.599,-15.419,-2.945,-51.654,-15.746,-1.490,-51.466,-12.208,1.994,-49.876,-12.111,3.818,-50.642,-8.833,6.412,-47.922,-8.094,9.282,-49.171,-5.860,10.366,-46.717,-3.120,14.172,-46.912,-2.761,14.873,-45.862,0.852,18.396,-44.393,1.134,19.574,-44.249,4.729,22.081,-41.377,4.993,24.760,-41.666,7.661,24.694,-40.070,11.120,28.123,-38.415,11.583,29.20…	MSVQKMKGTVSEKHDDSKDVPARPSKRRKISHPSRKPEPQAKYSATTTKRSSRRRVLPQPPRLMRPEYSSSGPKSRAPSTSHSNSKPASGTSTPLTIADPSSKVAFVKSLLDQVWARNKNQHRTQPWWRSLGILKKAITQLVVLDGKQRQLRQRATAAVDAKTVRKRFEQEAQIRIERDVWNERIREVLVPRAYVGFTGLVADKQFANLGVVLVGVLADVMSVVGAPTPSKEETSTSPQEDVEDVLRITGLQGGELVERMYDSDDAGEVIERTEKDETPSDQRRRSISTTRGPKSMDGTAADATKSDPTELTASNDKEDADIGGSQADEEGPQTPQTEAQALSALGAATSHADSSLRSNLRSEPRASTSRGRDRPTSTTSKSSKEKKKKKGKKNAIDDL…	348802	Exophiala xenobiotica	Uncharacterized protein	[{'label': 'AFDB', 'accession': 'A0A0D2D5H2', 'href': 'https://www.alphafold.ebi.ac.uk/entry/A0A0D2D5H2'}, {'label': 'UniProt', 'accession': 'A0A0D2D5H2', 'href': 'https://www.uniprot.org/uniprot/A0A0D2D5H2'}]	result-2-0	FALSE
job	AF-A0A4U0XMS0-F1-model_v4	16.6	234	156	6	6	200	11	244	1	1.45e-05	218	201	248	NVIRSLEQEYRLILLLNHRNKNQHRAASWYGSFNEMKRNCGQIITLFSS---------RRLQAKRLKDVEWVKLHRLLQRALFRQLKRWYWQFNGVIALGQFVTLGCTLVTLLANV---RALYMRLWEINETEFIR-----CGCLIKNLPRTKAKSVVNDVEELGEIIDEDIGN-NVQENELVI----------------TSIPKPLTE-----NCKKKKKRKKKNKSAIDGIF	EELSNIRHLSDILHLFHHRNNNQHRRSTWWRPFSLFRKQLRTFLVRLETLNEAPTTHLARTKKRDQDQQTRIQIQQSLVFWRDVLVPKWQHAFSQLAANGRFAVLGLVLLSTLAEVCRTVGITAAFEDLGQAEVEKVLERFAEEGWEGRDDVGLPTSNGQSEDIGEVLTREAASFDVQSTRPITEATVGERQASKQRAAPTSKRNVLKRSKSSIDSPAKTRKKSKKADAIDDLF	-23.271,5.145,-3.309,-22.071,3.411,-0.109,-18.779,2.309,-1.719,-17.074,-0.554,0.091,-14.894,1.232,2.767,-16.898,0.008,5.788,-15.224,-3.262,6.983,-11.650,-4.354,6.412,-11.739,-8.014,7.549,-9.605,-9.609,10.291,-7.709,-11.445,7.499,-6.931,-8.250,5.522,-5.846,-6.555,8.799,-3.554,-9.563,9.466,-2.088,-9.255,5.940,-1.614,-5.449,6.240,0.290,-6.267,9.480,2.413,-9.005,7.819,3.260,-6.547,4.994,4.107,-3.800,…	MEGTGSRITKEELSNIRHLSDILHLFHHRNNNQHRRSTWWRPFSLFRKQLRTFLVRLETLNEAPTTHLARTKKRDQDQQTRIQIQQSLVFWRDVLVPKWQHAFSQLAANGRFAVLGLVLLSTLAEVCRTVGITAAFEDLGQAEVEKVLERFAEEGWEGRDDVGLPTSNGQSEDIGEVLTREAASFDVQSTRPITEATVGERQASKQRAAPTSKRNVLKRSKSSIDSPAKTRKKSKKADAIDDLFSGLG	329884	Friedmanniomyces simplex	Uncharacterized protein	[{'label': 'AFDB', 'accession': 'A0A4U0XMS0', 'href': 'https://www.alphafold.ebi.ac.uk/entry/A0A4U0XMS0'}, {'label': 'UniProt', 'accession': 'A0A4U0XMS0', 'href': 'https://www.uniprot.org/uniprot/A0A4U0XMS0'}]	result-2-0	FALSE
job	AF-A0A428R409-F1-model_v4	19.6	250	137	10	4	201	11	248	1	0.000739	169	201	250	MDNVIRSLEQEYRLILLLNHRNKNQHRAASWYGSFNEMKRNCGQIITLFSS--RRLQAK-----RLKDVEWVKLHRLLQRALFRQLKRWYWQFNGVIALGQFVTLGCTLVTLLANVRALYMRLWEINETEFIRCGCLIKNLPRTKAKS------------------VVNDVEE--LGEIIDEDIGNNVQ---------ENELVITSIP------KPLTENCKK-------KKKRKKKNK---SAIDGIFG	LSTANESLTPVLPILNAFAHRHRNQHHSSHWWSSFSLVRRAARNLSTDLTSHPRPIKNKNKSGNGEGDNH--PALARARWMIRHVVPRTYIAFTQLAADNQHAPLGLLLLSILARINRILSHLV----------PADENPTPATSASTKPTTISSTLSSNPQTSTPATTDSPDIDMGVTISRNEVLPIRKMTTSQPEAKPDSQLTELPSKERKLKSLTKDIKKSSSKDSTKDKPKKKKKKGGDALSSLFG	-12.720,7.797,37.412,-10.781,7.442,34.108,-11.962,4.330,32.233,-9.232,3.011,29.886,-9.530,4.261,26.261,-6.390,2.502,24.833,-8.454,1.254,21.940,-9.607,4.783,20.940,-6.111,6.326,21.292,-4.629,3.474,19.178,-7.292,3.947,16.451,-6.477,7.706,16.355,-2.674,7.135,16.146,-3.306,4.566,13.366,-5.456,7.060,11.391,-2.826,9.837,11.820,-0.120,7.382,10.618,-2.233,6.297,7.589,-3.457,9.797,6.546,-0.159,10.854,4.79…	MTSSHPSVALLSTANESLTPVLPILNAFAHRHRNQHHSSHWWSSFSLVRRAARNLSTDLTSHPRPIKNKNKSGNGEGDNHPALARARWMIRHVVPRTYIAFTQLAADNQHAPLGLLLLSILARINRILSHLVPADENPTPATSASTKPTTISSTLSSNPQTSTPATTDSPDIDMGVTISRNEVLPIRKMTTSQPEAKPDSQLTELPSKERKLKSLTKDIKKSSSKDSTKDKPKKKKKKGGDALSSLFGSL	1325734	Fusarium duplospermum	Uncharacterized protein	[{'label': 'AFDB', 'accession': 'A0A428R409', 'href': 'https://www.alphafold.ebi.ac.uk/entry/A0A428R409'}, {'label': 'UniProt', 'accession': 'A0A428R409', 'href': 'https://www.uniprot.org/uniprot/A0A428R409'}]	result-2-0	FALSE
job	AF-S3DPV5-F1-model_v4	21.3	206	142	6	1	194	13	210	1	4.57e-06	235	201	284	MDEMDNVIRSLEQEYRLILLLNHRNKNQHRAASWYGSFNEMKRNCGQIITLF----SSRRL-QAKRLKDVEWVKLHRLLQRALFRQLKRWYWQFNGVIALGQFVTLGCTLVTLLANVRALYMRLWEINETEFIRCGCLIKNLPRTKA-KSVVNDVEELGEIIDEDIGNNVQENEL------VITSIPKPLTENCKKKKKRKKKNKS	PQFSSSAVHTLTTIHNHLHLLHHRNKNQHRLSKWYKPFSIFRRQIPKLIAELERYEGARAIRETSSFTRQAREEVRRRVEFLGV-LRGGWFLAFSKLVADSQFSALGLMLLGCLAR-------FWSVLRKIGGDVGVVFDGEDEGHVLGEGLGEVAVKGDEVGEVVVREKPGDELGERVERVRFVEDEGLGSLPKKSVKRKEKAKG	3.487,-22.564,-52.930,5.192,-22.621,-49.505,3.294,-21.085,-46.523,5.183,-18.258,-44.968,6.143,-18.865,-41.297,3.771,-17.157,-38.947,5.640,-14.073,-37.628,5.087,-14.234,-33.849,4.111,-10.734,-32.682,6.405,-10.046,-29.664,4.205,-10.708,-26.676,4.076,-7.514,-24.551,5.183,-8.196,-20.921,2.198,-10.001,-19.488,3.413,-9.959,-15.826,3.228,-6.114,-15.703,-0.415,-5.697,-16.721,-1.701,-8.094,-13.993,0.313,-…	MSPKPNVQTPSLPQFSSSAVHTLTTIHNHLHLLHHRNKNQHRLSKWYKPFSIFRRQIPKLIAELERYEGARAIRETSSFTRQAREEVRRRVEFLGVLRGGWFLAFSKLVADSQFSALGLMLLGCLARFWSVLRKIGGDVGVVFDGEDEGHVLGEGLGEVAVKGDEVGEVVVREKPGDELGERVERVRFVEDEGLGSLPKKSVKRKEKAKGTDELAKSGPWLEKGLIEKSEDVEDMAINRPPKKSSEKKRLKEVSEDITQAKSENRPKKKKKKKDAFDDLFGSLI	1116229	Glarea lozoyensis ATCC 20868	Uncharacterized protein	[{'label': 'AFDB', 'accession': 'S3DPV5', 'href': 'https://www.alphafold.ebi.ac.uk/entry/S3DPV5'}, {'label': 'UniProt', 'accession': 'S3DPV5', 'href': 'https://www.uniprot.org/uniprot/S3DPV5'}]	result-2-0	FALSE
job	AF-A0A420IB27-F1-model_v4	21.4	238	144	7	1	200	1	233	1	7.19e-06	237	201	237	MDEMDNVIRSLEQEYRLILLLNHRNKNQHRAASWYGSFNEMKRNCGQIIT----LFSSRRLQAKRLK---DVEWVKLHRLLQRALFRQLKRWYWQFNGVIALGQFVTLGCTLVTLLANVRALYMRLWEINETEFIRCGCLIKNLP------RTKAKSVVNDV-EELGEII---------------DEDIGNNVQENELVITSIPKPLTENCKKKK---------KRKKKNKSAIDGIF	MQNIDEALIKLQSAYNILHLTHHRNKNQHRLSKWYKTFGQLRRQMSKLMLELENFKGAQSISSGSENKYVSHARRNFELRIDFIHARLIPKCYLAFSNLIADNQYAVLGLMLMGTLASVKNIMQMLSPEEEKEE-----KESTFPNDLNQYVSASRHLTNQSNDDLGEIIPRREFQVHDLEYCKNKEDIEGIASKEEFPKHKISDQIEKHQNTRKEFVSSNKPCKKKRKKDDFFDNIF	-2.230,4.850,23.285,1.240,6.274,22.302,1.749,3.523,19.653,-1.443,4.620,17.813,-0.456,8.319,17.684,3.100,7.536,16.485,1.635,5.129,13.873,-0.753,7.922,12.731,2.207,10.334,12.263,4.102,7.642,10.275,0.948,6.872,8.208,0.392,10.598,7.439,4.042,10.864,6.260,3.742,7.751,4.040,0.391,9.031,2.681,1.916,12.479,1.883,4.742,10.843,-0.146,2.169,8.690,-2.006,-0.011,11.819,-2.583,2.773,14.075,-3.985,3.974,11.105,…	MQNIDEALIKLQSAYNILHLTHHRNKNQHRLSKWYKTFGQLRRQMSKLMLELENFKGAQSISSGSENKYVSHARRNFELRIDFIHARLIPKCYLAFSNLIADNQYAVLGLMLMGTLASVKNIMQMLSPEEEKEEKESTFPNDLNQYVSASRHLTNQSNDDLGEIIPRREFQVHDLEYCKNKEDIEGIASKEEFPKHKISDQIEKHQNTRKEFVSSNKPCKKKRKKDDFFDNIFDELL	62708	Golovinomyces cichoracearum	Putative ribonuclease mrp protein subunit rmp1	[{'label': 'AFDB', 'accession': 'A0A420IB27', 'href': 'https://www.alphafold.ebi.ac.uk/entry/A0A420IB27'}, {'label': 'UniProt', 'accession': 'A0A420IB27', 'href': 'https://www.uniprot.org/uniprot/A0A420IB27'}]	result-2-0	FALSE
job	AF-A0A2V3IP23-F1-model_v4	14.9	227	158	6	1	194	1	225	1	0.000817	159	201	378	MDEMDNVIRSL---------EQEYRLILLLNHRNKNQHRAASWYGSFNEMKR------------NCGQIITLFSSRRLQAKR--------LKDVEWVKLHRLLQRALFRQLKRWYWQFNGVIALGQ-FVTLGCTLVTLLANVRALYMRLWEINETEFIRCGCLIKNLPRTKAKSVVNDVEELGEIIDEDIGNNV---QENELVITSIPKPLTENCKKKKKRKKKNKS	MEQIRIRFQELLSIEKHSIRTTEHRTFSRLMYRNRNQHRHGFYFRKLEEVRRILRRIQQHVAWNSIRQAVTIKGIEKRKAPKNAPLALSSVTHDDIKSLETLYSRFVLETIPSAAIQVTNELVSRSHFLPFAVTMVSMLSRIYVLEKKILQELRGASLELGLLFSVQEQADPNNIHS--RDIEGYLVEDVGTEVALLENDQTTKCSVPTPIAKEVISLPQTNSSTQI	-17.293,2.534,20.945,-18.201,-1.172,20.474,-19.250,-0.767,16.793,-15.994,1.110,16.023,-14.228,-1.753,17.852,-16.045,-4.363,15.678,-15.103,-2.531,12.427,-11.460,-2.240,13.554,-11.588,-5.980,14.421,-12.901,-6.910,10.929,-10.140,-4.693,9.451,-7.416,-6.397,11.525,-8.659,-9.970,11.116,-5.386,-11.909,11.348,-5.621,-12.982,7.669,-6.066,-9.430,6.285,-3.241,-8.124,8.506,-0.942,-11.049,7.538,-1.519,-10.408…	MEQIRIRFQELLSIEKHSIRTTEHRTFSRLMYRNRNQHRHGFYFRKLEEVRRILRRIQQHVAWNSIRQAVTIKGIEKRKAPKNAPLALSSVTHDDIKSLETLYSRFVLETIPSAAIQVTNELVSRSHFLPFAVTMVSMLSRIYVLEKKILQELRGASLELGLLFSVQEQADPNNIHSRDIEGYLVEDVGTEVALLENDQTTKCSVPTPIAKEVISLPQTNSSTQIQDKTHDSVKLNFSESRTESESIPEPPTDDKNIYDLVSSKASEPQFPTMRMGRAKVSIPVSYKFSSGVIEQRDSQSNSISEVQTRKSSSKCRTVQEKCKEEEDGGLNGNGCLASDGKRSEMNQKAATVAPNQPAEESGSSDSEDLDDIFGALDD	448386	Gracilariopsis chorda	DUF4477 domain-containing protein	[{'label': 'AFDB', 'accession': 'A0A2V3IP23', 'href': 'https://www.alphafold.ebi.ac.uk/entry/A0A2V3IP23'}, {'label': 'UniProt', 'accession': 'A0A2V3IP23', 'href': 'https://www.uniprot.org/uniprot/A0A2V3IP23'}]	result-2-0	FALSE
job	AF-F0XPN7-F1-model_v4	18.9	243	137	9	7	200	18	249	1	7.29e-05	205	201	253	VIRSLEQEYRLILLLNHRNKNQHR-AASWYGSFNEMKRNCGQII-TLFSSRRLQA-----KR-------LKDVEWVKLHRLLQRALFRQLKRWYWQFNGVIALGQFVTLGCTLVTLLANVRALYMRLWEINETEFIRCGCLIKNLPRTKAKSVVNDV------EELGEIIDEDIGN-NVQENELVITSIPKPLTENC----------------------------KKKKKRKKKNKSAIDGIF	PAESLEAALGMIAGFQHRHKNQHRLSAYWWAPFQQLRRHAEKLREELHAQQQLQQKKQQQKRPSRKRDVVSDAPT----QRARWMQSNLVPKAYLAFSRLVVDKQFAPLGLLLLAVLAQIRAVLVFVIHEDEP-------TAAESRESRESQESQKLPADQGRAATGTREKRRAGDGNDDLGEAVTRAAQKPTIEAARQPRQPEGNEEHGSINTTKADRKEKDKKKEKQRKRKRGGDEFDNLF	-3.318,-49.547,-7.489,-4.498,-46.480,-5.503,-3.270,-42.932,-6.314,-4.179,-40.365,-3.639,-3.674,-36.799,-4.950,-1.724,-34.794,-2.456,-3.367,-32.162,-0.222,-2.913,-28.602,-1.554,-0.737,-26.706,0.973,-2.875,-23.626,1.720,-0.627,-20.636,2.549,-1.520,-19.682,6.172,-2.729,-16.123,5.932,-4.609,-17.042,9.126,-3.940,-15.150,12.387,-2.933,-11.515,11.710,-5.393,-8.626,12.179,-6.162,-6.521,9.076,-4.223,-3.77…	MATTPAATTAVPVAAASPAESLEAALGMIAGFQHRHKNQHRLSAYWWAPFQQLRRHAEKLREELHAQQQLQQKKQQQKRPSRKRDVVSDAPTQRARWMQSNLVPKAYLAFSRLVVDKQFAPLGLLLLAVLAQIRAVLVFVIHEDEPTAAESRESRESQESQKLPADQGRAATGTREKRRAGDGNDDLGEAVTRAAQKPTIEAARQPRQPEGNEEHGSINTTKADRKEKDKKKEKQRKRKRGGDEFDNLFSGLL	655863	Grosmannia clavigera kw1407	Uncharacterized protein	[{'label': 'AFDB', 'accession': 'F0XPN7', 'href': 'https://www.alphafold.ebi.ac.uk/entry/F0XPN7'}, {'label': 'UniProt', 'accession': 'F0XPN7', 'href': 'https://www.uniprot.org/uniprot/F0XPN7'}]	result-2-0	FALSE
job	AF-A0A1E5RW75-F1-model_v4	29.8	258	120	7	1	201	1	254	1	5.44e-08	309	201	254	MDE-----MDNVIRSLEQEYRLILLLNHRNKNQHRAASWYGSFNEMKRNCGQIIT----LFSSRRLQAKRLKDVEWVKLHRLLQRALFRQLKRWYWQFNGVIALGQFVTLGCTLVTLLANVRALYMRLWEINETEFIRCGCLIKNLPRTK---------------------AKSVVNDV-EELGEIIDEDIGNNVQE----------------------NELVITSIPKPLTENCK----KKKKRKKKNKSAIDGIFG	MDLQFEQDLEHYLRSLEEEYRIIAILNHRNRNQHRVAIWWKFFNILKRKTFDIIQRIHHILTSKITNVQKTLVRNVNQLYKSLHYFVKKQSKAVYYAFNGVIQLGQFVTLGVVLIGSFAKIQSNFEKLLQM----LKKCKYLSINVIGKQGKLSNGANDRLVNTDDVHASNKEEIGEEVGEEVGEEVGEEVGEEVGEEVGEEVGQTLKVSVSKITFNKGQSLSVAETSKVTEPNTKVQPRKTKKTKRKSKNAIDDIFG	-10.534,-2.394,22.019,-12.483,-5.397,20.639,-10.059,-8.384,20.823,-10.883,-9.538,17.269,-10.140,-6.067,15.841,-6.748,-6.070,17.634,-5.759,-9.510,16.255,-6.827,-8.519,12.718,-4.869,-5.232,13.034,-1.729,-7.092,14.248,-2.050,-9.509,11.291,-2.199,-6.616,8.787,0.690,-4.865,10.606,3.020,-7.891,10.241,2.055,-8.388,6.578,2.688,-4.681,5.816,6.073,-4.782,7.641,7.160,-7.788,5.514,6.225,-5.965,2.277,7.861,-2…	MDLQFEQDLEHYLRSLEEEYRIIAILNHRNRNQHRVAIWWKFFNILKRKTFDIIQRIHHILTSKITNVQKTLVRNVNQLYKSLHYFVKKQSKAVYYAFNGVIQLGQFVTLGVVLIGSFAKIQSNFEKLLQMLKKCKYLSINVIGKQGKLSNGANDRLVNTDDVHASNKEEIGEEVGEEVGEEVGEEVGEEVGEEVGEEVGQTLKVSVSKITFNKGQSLSVAETSKVTEPNTKVQPRKTKKTKRKSKNAIDDIFG	56408	Hanseniaspora osmophila	Ribonuclease MRP protein subunit RMP1	[{'label': 'AFDB', 'accession': 'A0A1E5RW75', 'href': 'https://www.alphafold.ebi.ac.uk/entry/A0A1E5RW75'}, {'label': 'UniProt', 'accession': 'A0A1E5RW75', 'href': 'https://www.uniprot.org/uniprot/A0A1E5RW75'}]	result-2-0	FALSE
job	AF-A0A2B7Y145-F1-model_v4	23.8	193	133	5	8	194	18	202	1	0.00019	195	201	290	IRSLEQEYRLILLLNHRNKNQHRAASWYGSFNEMKRNCGQIITLFSSRRLQAKRLKD-----VEWVKLHRLLQRALFRQLKRWYWQFNGVIALGQFVTLGCTLVTLLANVRALYMRLWEINETEFIRCGCLIKNLPRTKAKSVVN-DVEELGEIIDEDIGNNVQENELVITSIPKPLTENCKKKKKRKKKNKS	STSLHAILTTLHLLYHHNKNQHRGTKWWRWLAMLKRAMGRLLDEVDGWEKEGYEYSDEEDGGGRKKKVLERMRYVHFRVVPGCYGAFTTVIADTQFSSLGVVLLAVLAQAA----RAVRVAEDYYDPAAA--DHSTSASAPSVVQAEAGGTAGISGRD--GDVKVDVGEVVERGRILTSAAGVGGKRKVKEND	19.167,-46.157,-16.141,19.052,-43.362,-13.525,15.936,-41.096,-13.451,16.760,-37.757,-14.893,15.734,-34.987,-12.458,13.106,-32.795,-14.180,14.392,-29.198,-13.919,11.223,-27.317,-12.843,12.158,-23.765,-13.823,9.154,-22.024,-12.199,7.418,-19.863,-14.859,8.647,-16.334,-14.326,5.363,-14.544,-13.484,4.458,-11.687,-15.904,4.687,-8.096,-14.711,1.180,-6.974,-13.591,-0.764,-5.013,-16.205,-1.306,-1.249,-15.…	MGPKALNTKSPKAPIPPSTSLHAILTTLHLLYHHNKNQHRGTKWWRWLAMLKRAMGRLLDEVDGWEKEGYEYSDEEDGGGRKKKVLERMRYVHFRVVPGCYGAFTTVIADTQFSSLGVVLLAVLAQAARAVRVAEDYYDPAAADHSTSASAPSVVQAEAGGTAGISGRDGDVKVDVGEVVERGRILTSAAGVGGKRKVKENDGGRKEQHLSSLPATSGEGDAEKIAEKPQQKDLSTRFDGDENGDRDEGVRLKSKKRRKEGGEEKGAKEERKKKKKKKKGDAIDDIFGGL	1447875	Helicocarpus griseus UAMH5409	Uncharacterized protein	[{'label': 'AFDB', 'accession': 'A0A2B7Y145', 'href': 'https://www.alphafold.ebi.ac.uk/entry/A0A2B7Y145'}, {'label': 'UniProt', 'accession': 'A0A2B7Y145', 'href': 'https://www.uniprot.org/uniprot/A0A2B7Y145'}]	result-2-0	FALSE
job	AF-C0NER6-F1-model_v4	21.1	199	144	5	8	194	18	215	1	1.26e-05	210	201	287	IRSLEQEYRLILLLNHRNKNQHRAASWYGSFNEMKRNCGQIITLFSS---RRLQAKRLKDVEW---VKLHRLLQRALFRQLKRWYWQFNGVIALGQFVTLGCTLVTLLANVRALYMRLWEINETEFIRCGCLIKNLPRTKAKSVVNDVEELGEIIDEDIGNNVQE--NELV----ITSIPKPLTENCKKKKKRKKKNKS	SSTLKSIHTTLHLLHHRNKNQHGSTKWWKWLAMLKRSIAQLMRDVERWEWKEEHSAHDDDEDSSFQTQILKRMWYLHVFVVPRCYVAFSTVLVDMQFSALGVVLLAVLAQAAKTV-AHIEGFHLLALESNTSTDNNSMSAIATAATAIPAISINRSENVGVDVGEVVNRLLHVPELTAGPAAFGEKGKQKKKRDDSGQK	-56.965,-8.694,-1.554,-53.303,-9.045,-0.564,-50.949,-6.191,-0.093,-47.319,-7.421,-0.630,-44.363,-5.938,-0.828,-42.683,-2.597,-0.081,-39.228,-3.946,0.850,-37.383,-1.152,2.666,-33.795,-0.511,1.520,-33.234,2.901,3.143,-30.666,3.176,6.019,-27.547,1.127,5.809,-25.538,4.347,5.263,-22.679,4.085,7.800,-19.466,2.581,6.253,-18.185,1.273,2.877,-18.867,-2.451,2.682,-15.788,-4.578,3.409,-16.339,-6.433,0.084,-…	MPLQTLRTTHQKSQLPPSSTLKSIHTTLHLLHHRNKNQHGSTKWWKWLAMLKRSIAQLMRDVERWEWKEEHSAHDDDEDSSFQTQILKRMWYLHVFVVPRCYVAFSTVLVDMQFSALGVVLLAVLAQAAKTVAHIEGFHLLALESNTSTDNNSMSAIATAATAIPAISINRSENVGVDVGEVVNRLLHVPELTAGPAAFGEKGKQKKKRDDSGQKGKNERKRSPFVSDAIRERQKLGMTEKSRQESSLTQLDEDEGEKEAARQKRKKIKIKQKKQNRDAIDDIFGKL	447093	Histoplasma capsulatum G186AR	Uncharacterized protein	[{'label': 'AFDB', 'accession': 'C0NER6', 'href': 'https://www.alphafold.ebi.ac.uk/entry/C0NER6'}, {'label': 'UniProt', 'accession': 'C0NER6', 'href': 'https://www.uniprot.org/uniprot/C0NER6'}]	result-0-0	FALSE
job	AF-A0A3M7IED5-F1-model_v4	23.2	237	136	7	6	200	12	244	1	5.31e-06	232	201	248	NVIRSLEQEYRLILLLNHRNKNQHRAASWYGSFNEMKRNCGQIITL-----------FSSRRLQAKRLKDVEWVKLHRLLQRALFRQLKRWYWQFNGVIALGQFVTLGCTLVTLLANVRALYMRLW---------EINETEFIRCGCLIKNLPRTKAKSVVNDVEELGEIIDEDIGNNVQENELVITSI--------PKPLTENCKKKK--------------KRKKKNKSAIDGIF	ESEESVERLANLLHLFHHRNKNQHRRSIWWRSFQIFRRQINAYLTDVKLLNQTPATHLERTKKKAK--DPQTILAISRRVDCWQDFMVPRWQRSFSQVVADGRFSMLGLTLIAVLSEVCRIA-RITTAYEEAGQAEVEEALEKFAEEGWEGHDIEAAQPRFGK-EDLGEAISRDQMDEAEDRSLPTTNAKTRALQPSPEPHKSSAPAAKPASKRGPPDTSRPMKKKRKKGNAIDDLF	-12.109,-17.691,0.084,-13.337,-15.284,2.769,-10.758,-15.613,5.536,-12.368,-14.238,8.680,-10.045,-11.303,9.450,-10.799,-10.732,13.147,-7.959,-8.478,14.028,-8.153,-5.559,16.384,-5.388,-3.710,14.491,-2.721,-3.617,17.220,-1.569,-0.192,18.479,1.897,-1.124,17.130,0.425,-1.678,13.644,-1.272,1.761,13.854,2.070,3.424,14.756,3.735,1.546,11.866,1.081,2.666,9.325,1.446,6.238,10.704,5.234,6.140,10.151,4.585,4…	MSFERPARISKESEESVERLANLLHLFHHRNKNQHRRSIWWRSFQIFRRQINAYLTDVKLLNQTPATHLERTKKKAKDPQTILAISRRVDCWQDFMVPRWQRSFSQVVADGRFSMLGLTLIAVLSEVCRIARITTAYEEAGQAEVEEALEKFAEEGWEGHDIEAAQPRFGKEDLGEAISRDQMDEAEDRSLPTTNAKTRALQPSPEPHKSSAPAAKPASKRGPPDTSRPMKKKRKKGNAIDDLFSGLG	91943	Hortaea werneckii	Uncharacterized protein	[{'label': 'AFDB', 'accession': 'A0A3M7IED5', 'href': 'https://www.alphafold.ebi.ac.uk/entry/A0A3M7IED5'}, {'label': 'UniProt', 'accession': 'A0A3M7IED5', 'href': 'https://www.uniprot.org/uniprot/A0A3M7IED5'}]	result-2-0	FALSE
job	AF-A0A2J6QQB3-F1-model_v4	20.2	257	144	7	1	200	1	253	1	1.53e-05	226	201	257	MDEMDNVIRSLEQEYRLILLLNHRNKNQHRAASWYGSFNEMKRNCGQIIT---------LFSSRRLQAKRLK---DVEWVKLHRLLQRALFRQLKRWYWQFNGVIALGQFVTLGCTLVTLLANVRALYMRLWEINETEFIRCGCLIKNLPRTKAKSVVNDVEE-LGEIIDE-----DIGNNVQENELVI---------------------------------------TSIPKPLTENCKKKKKRKKKNKSAIDGIF	MSS---PKESLISAQQLLHLTHHRNKNQHRLSKWYKAFSILRRQITKLVTELETLETAELYSSKRKTDEKESKYVTAAREKVEKRVRFLREWVLEDCYLAFSNLVADNQYSALGLVLVGCLARVKSVIRQLVKDEKIKGADSVAEAEGDVVMEHGTGENERQDDLGEVVDRREIFGNLEGLLDDDEVSGDEQEMLEEQIALEATEETQRITISKQGKKKRTGPLMDRDESLRKATATPTKPPKKKRKKGD-AFDDLF	4.775,-11.291,16.107,4.880,-7.462,15.795,1.467,-5.751,16.009,-0.233,-5.529,12.554,-0.149,-1.812,13.069,3.621,-1.716,13.785,4.279,-3.706,10.592,2.084,-1.232,8.641,3.927,1.793,10.137,7.288,0.208,9.209,6.003,-0.314,5.636,4.708,3.312,5.553,8.126,4.668,6.661,9.919,2.594,3.990,7.456,3.811,1.306,7.928,7.427,2.529,11.749,7.207,2.287,11.442,5.535,-1.144,9.105,8.395,-2.208,11.576,11.096,-1.065,14.498,9.538…	MSSPKESLISAQQLLHLTHHRNKNQHRLSKWYKAFSILRRQITKLVTELETLETAELYSSKRKTDEKESKYVTAAREKVEKRVRFLREWVLEDCYLAFSNLVADNQYSALGLVLVGCLARVKSVIRQLVKDEKIKGADSVAEAEGDVVMEHGTGENERQDDLGEVVDRREIFGNLEGLLDDDEVSGDEQEMLEEQIALEATEETQRITISKQGKKKRTGPLMDRDESLRKATATPTKPPKKKRKKGDAFDDLFSKLI	2082293	Hyaloscypha hepaticicola	Uncharacterized protein	[{'label': 'AFDB', 'accession': 'A0A2J6QQB3', 'href': 'https://www.alphafold.ebi.ac.uk/entry/A0A2J6QQB3'}, {'label': 'UniProt', 'accession': 'A0A2J6QQB3', 'href': 'https://www.uniprot.org/uniprot/A0A2J6QQB3'}]	result-2-0	FALSE
job	AF-A0A1E4RIS5-F1-model_v4	24.5	224	127	6	5	201	7	215	1	1.08e-05	235	201	238	DNVIRSLEQEYRLILLLNHRNKNQHRAASWYGSFNEMKRNCGQIIT-LFSSRRLQAKRLKDVEWVKLHRLLQRAL-FRQLKRWYWQFNGVIALGQFVTLGCTLVTLLANVRALYMRLWEINETEFIRCGCLIKNLPRTKAKSVVNDVEELGEIID--EDIGNNVQENELVITSIPKPLT-------ENCKKKKKRKK----------------KNKSAIDGIFG	QVDYDKLVNEYEINHLIYHRNHNQHRLSTWWKIFNIIHRSLRKILKKMIDIQNLKSTRTLERKKEEIREIVGYLIKKQIFKRAFYQYNGIIALGQYVTLGLALLGNLGAIHSILIK---------------IEGMEKPRGKPVGKILEAPVAVPDQKEDIGDEIVMSSTIPNETKEEPTIDVFSSLSTMKKKKKPRKLGEDNLQSNSSSLKAIAKSESIDDIFG	-25.157,-0.108,12.290,-24.307,0.727,8.642,-21.615,3.143,7.381,-17.897,2.718,7.777,-16.880,-0.583,6.123,-18.757,-3.838,5.605,-16.953,-6.695,7.420,-16.389,-8.082,3.889,-14.409,-4.941,2.892,-12.256,-5.250,6.043,-11.331,-8.892,5.272,-10.488,-7.859,1.686,-8.269,-5.013,2.984,-6.461,-7.454,5.324,-5.818,-9.899,2.432,-4.538,-7.086,0.174,-2.286,-5.875,3.024,-0.925,-9.441,3.568,-0.037,-9.632,-0.157,1.522,-6…	MEGFLLQVDYDKLVNEYEINHLIYHRNHNQHRLSTWWKIFNIIHRSLRKILKKMIDIQNLKSTRTLERKKEEIREIVGYLIKKQIFKRAFYQYNGIIALGQYVTLGLALLGNLGAIHSILIKIEGMEKPRGKPVGKILEAPVAVPDQKEDIGDEIVMSSTIPNETKEEPTIDVFSSLSTMKKKKKPRKLGEDNLQSNSSSLKAIAKSESIDDIFGPPKKKVKKEKKKKAKNDMDDIFG	984485	Hyphopichia burtonii NRRL Y-1933	Uncharacterized protein	[{'label': 'AFDB', 'accession': 'A0A1E4RIS5', 'href': 'https://www.alphafold.ebi.ac.uk/entry/A0A1E4RIS5'}, {'label': 'UniProt', 'accession': 'A0A1E4RIS5', 'href': 'https://www.uniprot.org/uniprot/A0A1E4RIS5'}]	result-2-0	FALSE
job	AF-A0A1Y2WAW1-F1-model_v4	16.7	221	128	5	3	195	15	207	1	8.48e-05	200	201	303	EMDNVIRSLEQEYRLILLLNHRNKNQHRAASWYGSFNEMKRNCGQI----------ITLFSSRRLQA--------KRLK----------DVEWVKLHRLLQRALFRQLKRWYWQFNGVIALGQFVTLGCTLVTLLANVRALYMRLWEINETEFIRCGCLIKNLPRTKAKSVVNDVEELGEIIDEDIGNNVQENELVITSIPKPLTENCKKKKKRKKKNKSA	EYEAALDKLQPLQPILRGFNHRNRNQHRRAAWWAPFGMLRRHLDKLIDELYEAAASITTTAAAAAAAKKTSDSAKKRKRGDGHGDDTKEKRLEKTVHDHVRWLRDVLVPKCYVAFSQLTADNQFATLGVVLLGALAQVNAVCVQV--------------------VGESVGVEETKDLVS--------TREPDGKGVVAVVRPTNELLNTDTTAPAVRQGG	-2.402,3.799,48.127,-4.709,4.108,45.083,-5.063,0.978,42.886,-4.118,2.086,39.453,-6.826,0.108,37.632,-4.977,-0.567,34.357,-8.045,-1.205,32.196,-6.685,-3.583,29.539,-7.451,-1.984,26.133,-10.023,-3.776,24.055,-7.885,-5.958,21.861,-8.729,-4.276,18.509,-7.381,-0.887,19.690,-3.891,-2.419,20.101,-4.137,-4.105,16.646,-5.159,-0.888,14.828,-2.451,1.087,16.698,0.198,-1.572,15.835,-1.045,-1.373,12.200,-0.740…	MVPSSAAAPPSGTSEYEAALDKLQPLQPILRGFNHRNRNQHRRAAWWAPFGMLRRHLDKLIDELYEAAASITTTAAAAAAAKKTSDSAKKRKRGDGHGDDTKEKRLEKTVHDHVRWLRDVLVPKCYVAFSQLTADNQFATLGVVLLGALAQVNAVCVQVVGESVGVEETKDLVSTREPDGKGVVAVVRPTNELLNTDTTAPAVRQGGAVVSRDEAARTEKLRRKKMELEKSQSMPLDTAESVKGGQDPGDKPISTEKRSGSSSKSISQEAKSAAAKDGAKPAKKKKKTKKGGDEFDALFNNLF	1001833	Hypoxylon sp. CI-4A	Uncharacterized protein	[{'label': 'AFDB', 'accession': 'A0A1Y2WAW1', 'href': 'https://www.alphafold.ebi.ac.uk/entry/A0A1Y2WAW1'}, {'label': 'UniProt', 'accession': 'A0A1Y2WAW1', 'href': 'https://www.uniprot.org/uniprot/A0A1Y2WAW1'}]	result-2-0	FALSE
job	AF-H2AZ66-F1-model_v4	36.7	204	113	4	3	201	2	194	1	3.54e-10	412	201	194	EMDNVIRSLEQEYRLILLLNHRNKNQHRAASWYGSFNEMKRNCGQIITLFSSRRLQAKRLKDVEWVKLHRLLQRALFRQLKRWYWQFNGVIALGQFVTLGCTLVTLLANVRALYMRLWEINETEFIRCGCLIKNLPRTKAKSVVNDVEELGEIIDEDIGN-----NVQENELVITSIPKPLTENCKKKKKRKKKNKSAIDGIFG	REYELVNALAQEYRLIHLLYHRNKNQHKMAVWWKRLNMMKRNVSSVLSI-----LQSSNKGKTEYIKLYKLVKILSKRMVKKIYYDFNGIINLNQFLTLGVVLIGNLSKIYSIYMQILEFYKEEFSKYV---KIREIRDVEIVQEVTEEIGEEIQLEISNIQQLKNERLEQPFIEEVRE---KKKKKKSKSKKKSKSAIDDIFG	-16.567,-7.751,3.217,-15.634,-8.893,6.744,-12.622,-7.329,8.556,-10.800,-10.697,8.391,-11.203,-10.901,4.585,-9.703,-7.387,4.190,-6.757,-8.238,6.487,-6.037,-11.489,4.599,-6.301,-9.745,1.201,-3.860,-7.027,2.370,-1.495,-9.638,3.894,-1.456,-11.485,0.544,-0.580,-8.264,-1.346,2.109,-7.476,1.274,3.672,-10.934,0.741,3.777,-10.264,-3.032,5.419,-6.826,-2.542,7.904,-8.293,-0.017,8.987,-11.068,-2.422,9.232,-8…	MREYELVNALAQEYRLIHLLYHRNKNQHKMAVWWKRLNMMKRNVSSVLSILQSSNKGKTEYIKLYKLVKILSKRMVKKIYYDFNGIINLNQFLTLGVVLIGNLSKIYSIYMQILEFYKEEFSKYVKIREIRDVEIVQEVTEEIGEEIQLEISNIQQLKNERLEQPFIEEVREKKKKKKSKSKKKSKSAIDDIFG	1071382	Kazachstania africana CBS 2517	Uncharacterized protein	[{'label': 'AFDB', 'accession': 'H2AZ66', 'href': 'https://www.alphafold.ebi.ac.uk/entry/H2AZ66'}, {'label': 'UniProt', 'accession': 'H2AZ66', 'href': 'https://www.uniprot.org/uniprot/H2AZ66'}]	result-2-0	FALSE
job	AF-J7REL3-F1-model_v4	37.7	204	106	5	5	201	20	209	1	1.24e-09	377	201	209	DNVIRSLEQEYRLILLLNHRNKNQHRAASWYGSFNEMKRNCGQIITLFSSRRLQAKRLKDVEWVKLHRLLQRALFRQLKRWYWQFNGVIALGQFVTLGCTLVTLLANVRALYMRLWEINETEFIRCGCLIKNLPRTKAKSVVNDV-------EELGEIIDEDIGNNVQENELVITSIPKPLTENCKKKKKRKKKNKSAIDGIFG	RDVLASLQQEYRLIQLVYHRNRNQHQSARWWNRFNMLKRNCDAVLRE-----LMRGDPHVVR---MYRLLG-SLRKQLPQTYYAFNGVIALNQFVTLGVVLVGLLSRVFALYNQITDEFTEQFKALAC-----KRRVTSSQIQPVTPSQPTTEELGVELNLLMTEVTSSRTPPSPTVPATKSRETKTKKRKPKKKKSAIDSIFG	-14.153,-20.493,55.115,-15.229,-17.548,52.952,-16.139,-18.427,49.339,-14.825,-15.779,46.932,-17.328,-16.138,44.074,-15.232,-15.003,41.103,-17.870,-12.919,39.306,-16.982,-13.584,35.657,-17.268,-10.008,34.405,-18.286,-10.816,30.821,-16.247,-8.038,29.196,-18.779,-6.151,27.024,-17.884,-7.100,23.486,-16.523,-3.720,22.379,-17.668,-3.072,18.750,-13.944,-2.688,18.026,-13.576,-5.971,16.083,-12.483,-5.348,…	MSMWRFAQRKRPRTPMAVSRDVLASLQQEYRLIQLVYHRNRNQHQSARWWNRFNMLKRNCDAVLRELMRGDPHVVRMYRLLGSLRKQLPQTYYAFNGVIALNQFVTLGVVLVGLLSRVFALYNQITDEFTEQFKALACKRRVTSSQIQPVTPSQPTTEELGVELNLLMTEVTSSRTPPSPTVPATKSRETKTKKRKPKKKKSAIDSIFG	1071383	Kazachstania naganishii CBS 8797	Uncharacterized protein	[{'label': 'AFDB', 'accession': 'J7REL3', 'href': 'https://www.alphafold.ebi.ac.uk/entry/J7REL3'}, {'label': 'UniProt', 'accession': 'J7REL3', 'href': 'https://www.uniprot.org/uniprot/J7REL3'}]	result-2-0	FALSE
job	AF-A0A1X7R4R5-F1-model_v4	35	208	116	5	6	201	16	216	1	6.56e-09	348	201	216	NVIRSLEQEYRLILLLNHRNKNQHRAASWYGSFNEMKRNCGQIITLFSSRRLQAKRLKDVEWVKLHRLLQRALFRQLKRWYWQFNGVIALGQFVTLGCTLVTLLANVRALYMRLWEINE---TEFIRCGCLIKNLPRTKAKSVVNDV----EELGEIIDEDIGNNVQ-----ENELVITSIPKPLTENCKKKKKRKKKNKSAIDGIFG	ELMTSLQQEERLIKLIHHRNKNQHRVAVWWRQFCTLKRVVSQITILLQHR----NKLPVNA---LYHVTHKFMRTQVKKMYYEFNGVISLGQFPTLGVVLIGLLGRIHNHVAKLIVLHSEEFSKFKQTNSVKKQDDAINGIHISDDITMFNEEVGEIIIEKDIVDIKAIPLMEIEEEITKKSTNSKKKKKKKTSKSKKPKSAIDSIFG	-13.910,-0.054,47.205,-14.594,2.340,44.301,-14.826,0.339,41.051,-13.299,2.664,38.448,-14.918,1.580,35.168,-12.071,0.559,32.835,-12.669,2.885,29.863,-14.587,1.073,27.083,-12.234,2.838,24.590,-9.256,0.427,24.461,-8.925,-0.048,20.682,-11.314,-2.207,18.628,-8.106,-2.867,16.598,-6.551,-6.312,17.256,-3.013,-5.914,18.517,-1.902,-8.418,15.813,-3.294,-6.150,13.054,-1.382,-3.152,14.450,1.921,-5.062,14.827,…	MKSFKKDKFVSKVPMELMTSLQQEERLIKLIHHRNKNQHRVAVWWRQFCTLKRVVSQITILLQHRNKLPVNALYHVTHKFMRTQVKKMYYEFNGVISLGQFPTLGVVLIGLLGRIHNHVAKLIVLHSEEFSKFKQTNSVKKQDDAINGIHISDDITMFNEEVGEIIIEKDIVDIKAIPLMEIEEEITKKSTNSKKKKKKKTSKSKKPKSAIDSIFG	1789683	Kazachstania saulgeensis	Similar to Saccharomyces cerevisiae YLR145W RMP1 Subunit of RNase MRP, which processes pre-rRNA and has a role in cell cycle-regulated degradation of daughter cell-specific mRNAs	[{'label': 'AFDB', 'accession': 'A0A1X7R4R5', 'href': 'https://www.alphafold.ebi.ac.uk/entry/A0A1X7R4R5'}, {'label': 'UniProt', 'accession': 'A0A1X7R4R5', 'href': 'https://www.uniprot.org/uniprot/A0A1X7R4R5'}]	result-2-0	FALSE
job	AF-A0A0A8L533-F1-model_v4	37.4	219	114	6	1	201	7	220	1	2.85e-11	456	201	220	MDEMDNVIRSLEQEYRLILLLNHRNKNQHRAASWYGSFNEMKRNCGQIITLFSSRRLQAKRLKDVEWVKLHRLLQRALFRQLKRWYWQFNGVIALGQFVTLGCTLVTLLANVRALYMRLWEINETEFIRCGCLIKNLP-----------RTKAKSVVNDVEELGEIIDED------IGNNVQENELVITSIPK-PLTENCKKKKKRKKKNKSAIDGIFG	VDK--RLVLQLRQEVRIVCLLYHRNKNQHKTSVWWKQLNILKRNVAHVVPLLESLVYKGVR-HDKDLLKIHSLLHAILKLQIKKMYYDFNGVISLGQFVTLGVVLVGALARIYKIYSSVYDSLASEFYRVGCVKKSVSGAQQLMLDKKVRTALEAIVD--EEIGELIEEESSTQSSMASSKRSKENVNTTTTKASWTKEAKKSKKKKLKKKSAIDDLFG	-19.045,-7.435,24.713,-17.786,-5.910,21.397,-15.116,-8.074,19.685,-15.844,-6.858,16.118,-13.449,-3.839,15.918,-10.148,-5.590,16.774,-7.507,-5.424,14.025,-5.877,-8.879,13.994,-2.318,-8.765,15.415,-1.362,-11.109,12.519,-2.155,-8.374,9.935,0.197,-5.949,11.744,3.011,-8.556,11.777,2.417,-9.317,8.067,2.467,-5.582,7.204,5.717,-5.114,9.197,7.263,-7.972,7.166,6.161,-6.347,3.869,7.708,-3.035,5.055,11.051,-…	MNRETEVDKRLVLQLRQEVRIVCLLYHRNKNQHKTSVWWKQLNILKRNVAHVVPLLESLVYKGVRHDKDLLKIHSLLHAILKLQIKKMYYDFNGVISLGQFVTLGVVLVGALARIYKIYSSVYDSLASEFYRVGCVKKSVSGAQQLMLDKKVRTALEAIVDEEIGELIEEESSTQSSMASSKRSKENVNTTTTKASWTKEAKKSKKKKLKKKSAIDDLFG	1427455	Kluyveromyces dobzhanskii CBS 2104	WGS project CCBQ000000000 data, contig 00102	[{'label': 'AFDB', 'accession': 'A0A0A8L533', 'href': 'https://www.alphafold.ebi.ac.uk/entry/A0A0A8L533'}, {'label': 'UniProt', 'accession': 'A0A0A8L533', 'href': 'https://www.uniprot.org/uniprot/A0A0A8L533'}]	result-2-0	FALSE
job	AF-C4R0I5-F1-model_v4	29.2	219	113	7	1	201	1	195	1	3.68e-07	279	201	195	MDEM--DNVIRSLEQEYRLILLLNHRNKNQHRAASWYGSFNEMKRNCGQIITLFSSRRLQAKRLK-----DVEWVKL---HRLLQRALFRQLKRWYWQFNGVIALGQFVTLGCTLVTLLANVRALYMRL--------WEINETEFIRCGCLIKNLPRTKAKSVVNDVEELGEIIDEDIGNNVQENELVITSIPKPLTENCKKKKKRKKKNKSAIDGIFG	MNEIISDENLQKLNTEFEVLYLLYHRNSNQHKTAAWWSNFNLLLRKLRCILTLSLDVQDLSKKTKLANKEELIREKLYTIVQISQYLASKTIASSYRQFYSVIALGQFITLGFTLIGLLARVYCILLSIRGVEGNVGFEKEIKMHVDNGDIIVHTQDLNLKEPVA----------FDTLNEI---------KPKRTFKQEKRKKR-----KNAIDDIFG	-19.694,-0.984,14.158,-19.060,-2.145,10.554,-15.239,-1.966,10.312,-14.226,0.294,7.396,-11.204,-2.072,7.191,-11.572,-5.720,8.256,-8.859,-6.793,10.735,-7.874,-9.500,8.182,-7.283,-6.873,5.454,-5.315,-4.759,7.962,-3.069,-7.764,8.759,-2.583,-8.402,5.004,-1.742,-4.695,4.520,0.816,-4.859,7.359,2.468,-7.976,5.833,2.742,-6.273,2.407,4.060,-3.117,4.119,6.758,-5.108,6.009,7.933,-6.721,2.731,7.932,-3.296,1.0…	MNEIISDENLQKLNTEFEVLYLLYHRNSNQHKTAAWWSNFNLLLRKLRCILTLSLDVQDLSKKTKLANKEELIREKLYTIVQISQYLASKTIASSYRQFYSVIALGQFITLGFTLIGLLARVYCILLSIRGVEGNVGFEKEIKMHVDNGDIIVHTQDLNLKEPVAFDTLNEIKPKRTFKQEKRKKRKNAIDDIFG	644223	Komagataella phaffii GS115	Subunit of RNase MRP	[{'label': 'AFDB', 'accession': 'C4R0I5', 'href': 'https://www.alphafold.ebi.ac.uk/entry/C4R0I5'}, {'label': 'UniProt', 'accession': 'C4R0I5', 'href': 'https://www.uniprot.org/uniprot/C4R0I5'}]	result-2-0	FALSE
job	AF-A0A1G4MK99-F1-model_v4	38.1	207	117	4	1	201	1	202	1	6.07e-11	455	201	202	MDE-MDNVIRSLEQEYRLILLLNHRNKNQHRAASWYGSFNEMKRNCGQIITLFSSRRLQAKRLKDVEWVKLHRLLQRALFRQLKRWYWQFNGVIALGQFVTLGCTLVTLLANVRALYMRLWEINETEFIRCGCLIKNLPRTKAKSVVN----DVEELGEIIDEDIGNNVQE-NELVITSIPKPLTENCKKKKKRKKKNKSAIDGIFG	MDGDIVALCDKLYQEYLLIHLIYHRNKNQHRASIWWRQFNELKRTVSQVLKQ-----LRKHKPSDKDGITLFSLLKRLRNQQVSKMYYGFNGVIALGQFVTLGVVLVGLLARVYGIFTEISKLKEERFVKLGCVFHDPRRIESSTQLRLQNINGEEIGEEVTEGYLNKFNEVKSFERTNPVKTTGSKVKKKAKKGKKKRSVIDDIFG	-9.601,-7.326,19.825,-11.756,-9.128,17.237,-9.902,-12.299,16.134,-10.107,-11.353,12.423,-8.308,-8.023,13.020,-5.440,-9.815,14.820,-5.078,-12.254,11.882,-5.099,-9.306,9.426,-2.518,-7.413,11.531,-0.256,-10.508,11.383,-0.787,-10.906,7.602,0.000,-7.186,7.131,3.108,-7.575,9.329,4.405,-10.438,7.125,3.916,-8.264,4.009,5.710,-5.404,5.815,8.731,-7.674,6.509,8.932,-8.613,2.792,8.646,-4.921,1.816,11.340,-4.…	MDGDIVALCDKLYQEYLLIHLIYHRNKNQHRASIWWRQFNELKRTVSQVLKQLRKHKPSDKDGITLFSLLKRLRNQQVSKMYYGFNGVIALGQFVTLGVVLVGLLARVYGIFTEISKLKEERFVKLGCVFHDPRRIESSTQLRLQNINGEEIGEEVTEGYLNKFNEVKSFERTNPVKTTGSKVKKKAKKGKKKRSVIDDIFG	4955	Lachancea fermentati	LAFE_0H07382g1_1	[{'label': 'AFDB', 'accession': 'A0A1G4MK99', 'href': 'https://www.alphafold.ebi.ac.uk/entry/A0A1G4MK99'}, {'label': 'UniProt', 'accession': 'A0A1G4MK99', 'href': 'https://www.uniprot.org/uniprot/A0A1G4MK99'}]	result-2-0	FALSE
job	AF-A0A1G4K9C1-F1-model_v4	39.8	211	108	4	1	201	2	203	1	8.21e-11	437	201	203	MDEMDNVIRSLEQEYRLILLLNHRNKNQHRAASWYGSFNEMKRNCGQIITLFSSRRLQAKRLKDVEWVKLHRLLQRALFRQLKRWYWQFNGVIALGQFVTLGCTLVTLLANVRALYMRLWEINETEFIRCGCLIKNLPRTKAKSVVNDVEELGEIIDEDIGNNVQENELVITSIPKPLTEN----------CKKKKKRKKKNKSAIDGIFG	AIDKRLIVGQLHQELRYIQLIYHRNKNQHKVAVWWKHFNELKRSVGQVLVL-----IQNDKVRKVEVIRLRNLIQKLRKRQISRMYYSFNGVVGLGQFVTLGVVLVGLLAKIKALYDAIYELYEAEFKTFGLLEKQ---TVSDPSHISSEQIGTLNGEEIGEEINIDEQP-TQKPDMAAENFAAVYGSRKKDKKKVKKKKKKGSAMDDIFG	-18.379,-15.016,5.510,-16.975,-13.577,8.769,-13.791,-11.569,8.031,-11.112,-12.971,10.388,-8.916,-10.171,11.810,-6.059,-12.632,12.549,-5.967,-13.902,8.945,-5.877,-10.325,7.555,-3.096,-9.273,9.983,-1.084,-12.393,9.026,-1.518,-11.662,5.294,-0.594,-7.948,5.694,2.505,-8.910,7.734,3.574,-11.289,4.936,3.064,-8.562,2.288,5.127,-6.131,4.429,7.921,-8.750,4.597,7.945,-9.006,0.773,7.966,-5.176,0.493,10.932,-…	MAIDKRLIVGQLHQELRYIQLIYHRNKNQHKVAVWWKHFNELKRSVGQVLVLIQNDKVRKVEVIRLRNLIQKLRKRQISRMYYSFNGVVGLGQFVTLGVVLVGLLAKIKALYDAIYELYEAEFKTFGLLEKQTVSDPSHISSEQIGTLNGEEIGEEINIDEQPTQKPDMAAENFAAVYGSRKKDKKKVKKKKKKGSAMDDIFG	1266667	Lachancea meyersii CBS 8951	LAME_0G11672g1_1	[{'label': 'AFDB', 'accession': 'A0A1G4K9C1', 'href': 'https://www.alphafold.ebi.ac.uk/entry/A0A1G4K9C1'}, {'label': 'UniProt', 'accession': 'A0A1G4K9C1', 'href': 'https://www.uniprot.org/uniprot/A0A1G4K9C1'}]	result-2-0	FALSE
job	AF-A0A1G4KJE5-F1-model_v4	35	211	115	6	1	201	2	200	1	1.38e-09	374	201	200	MDEMDNVIRSLEQEYRLILLLNHRNKNQHRAASWYGSFNEMKRNCGQIITLFSSRRLQAKRLKDVEWVKLHRLLQRALFRQLKRWYWQFNGVIALGQFVTLGCTLVTLLANVRALYMRLWEINETEFIRCG-------CLIKNLPRTKAKSVVNDVEELGEIIDEDIGNNVQENELVI--TSIPKPLTE-NCKKKKKRKKKNKSAIDGIFG	INRDASYLKSLNQEHRVIRLLYHRNKNQHRKSIWWAQFNQLKRCVSNVIAVIE----RGKSSSAKKRKELCSLVGRFTGRQAGKFYYSFNGIISLGQFVTLGIVLVGILARVYDLFLRIEKELDLESSKKADESVGFACPRMSEQDLRRLTVED----FGE----EIAETLSTNKPVIQETGQRNPETEIKQKKKKKKGQRKKSAIDDIFG	-19.234,-6.499,16.992,-15.876,-8.411,17.371,-15.992,-10.374,14.080,-15.625,-7.618,11.427,-12.410,-6.085,12.847,-10.702,-9.501,12.705,-11.455,-10.026,8.975,-9.933,-6.878,7.415,-7.018,-6.991,9.913,-6.241,-10.597,8.858,-6.386,-9.524,5.181,-4.143,-6.475,5.816,-1.624,-8.625,7.745,-1.562,-11.076,4.798,-0.822,-8.248,2.309,1.847,-6.925,4.717,3.529,-10.368,4.781,3.599,-10.403,0.937,5.035,-6.842,0.931,7.75…	MINRDASYLKSLNQEHRVIRLLYHRNKNQHRKSIWWAQFNQLKRCVSNVIAVIERGKSSSAKKRKELCSLVGRFTGRQAGKFYYSFNGIISLGQFVTLGIVLVGILARVYDLFLRIEKELDLESSKKADESVGFACPRMSEQDLRRLTVEDFGEEIAETLSTNKPVIQETGQRNPETEIKQKKKKKKGQRKKSAIDDIFG	1230905	Lachancea mirantina	LAMI_0H17524g1_1	[{'label': 'AFDB', 'accession': 'A0A1G4KJE5', 'href': 'https://www.alphafold.ebi.ac.uk/entry/A0A1G4KJE5'}, {'label': 'UniProt', 'accession': 'A0A1G4KJE5', 'href': 'https://www.uniprot.org/uniprot/A0A1G4KJE5'}]	result-2-0	FALSE
job	AF-C5DMT6-F1-model_v4	42.3	208	105	5	1	201	1	200	1	7.81e-11	451	201	200	MDE-MDNVIRSLEQEYRLILLLNHRNKNQHRAASWYGSFNEMKRNCGQIITLFSSRRLQAKRLKDVEWVKLHRLLQRALFRQLKRWYWQFNGVIALGQFVTLGCTLVTLLANVRALYMRLWEINETEFIRCGCLIKNLPRTKAKSVVNDV-----EELGEIIDEDIGNNVQENELVITSIPKPL-TENCKKKKKRKKKNKSAIDGIFG	MKPDGVAVVDKLHQEVRYVLLINHRNKNQHRMAVWWKHFNELKRSSAQVLEL-----LQHQKLNAVQLRKLYSLLNKFQKKQLSRMYYSFNGVVGLGQFVTLGVVLIGLLARVNALYRQIYADYEREFKNLALIRFEQIFAAESPVEKQLQSLVNEELGEVVDESM---VPLPKTEINSNAALISTQKMKAKKKVKKKKKSAIDDIFG	-10.745,-10.218,16.624,-13.292,-11.424,14.031,-12.252,-14.759,12.411,-12.146,-12.980,9.111,-9.812,-10.288,10.530,-7.066,-12.835,11.365,-7.011,-14.137,7.760,-6.684,-10.561,6.387,-3.732,-9.790,8.713,-1.921,-13.008,7.665,-2.415,-12.090,3.978,-1.043,-8.574,4.664,1.933,-10.121,6.521,2.673,-12.265,3.427,2.506,-9.207,1.103,4.813,-7.238,3.451,7.279,-10.173,3.292,7.293,-9.975,-0.548,7.899,-6.195,-0.341,10…	MKPDGVAVVDKLHQEVRYVLLINHRNKNQHRMAVWWKHFNELKRSSAQVLELLQHQKLNAVQLRKLYSLLNKFQKKQLSRMYYSFNGVVGLGQFVTLGVVLIGLLARVNALYRQIYADYEREFKNLALIRFEQIFAAESPVEKQLQSLVNEELGEVVDESMVPLPKTEINSNAALISTQKMKAKKKVKKKKKSAIDDIFG	559295	Lachancea thermotolerans CBS 6340	KLTH0G11506p	[{'label': 'AFDB', 'accession': 'C5DMT6', 'href': 'https://www.alphafold.ebi.ac.uk/entry/C5DMT6'}, {'label': 'UniProt', 'accession': 'C5DMT6', 'href': 'https://www.uniprot.org/uniprot/C5DMT6'}]	result-2-0	FALSE
job	AF-A0A5M8PI20-F1-model_v4	18.9	243	126	7	3	200	11	227	1	9.25e-06	230	201	231	EMDNVIRSLEQEYRLILLLNHRNKNQHRAASWYGSFNEMKRNCGQIITLFSSRRLQAKRLKDVEWVKLHRLLQRALFRQLKRWYWQFNGVIALGQFVTLGCTLVTLLANVRALYMRLWEINETEFIRCGCLIKNLPRTKAKSV------------VNDVEELGEI---------IDEDIGNNV-QENELVIT----------SIPKPLTEN-------------CKKKKKRKKKNKSAIDGIF	EREVKLGALQEASKLIHLLYHRNKNQHHHALWWKWLSMLQRSVAKLTRALEEKRCE----------QATTRMKHMRDVLLPGCYLSFTHMVADSQFSALGLVLLSELAKVARII----------------RPSTYAVCAREGTSPAGGVEGQSRDAEYLEDVGEAMPRRSTSKRFTGELGFNIADRGNLLDTGETGQTASGAAMPKTQDLNKHSASSEASAQVPCSWTRRQKRKGMNAIDDLF	-26.020,-7.876,23.667,-22.643,-6.661,25.110,-20.721,-9.710,23.750,-21.396,-8.630,20.124,-20.117,-5.056,20.667,-16.921,-6.342,22.361,-16.277,-8.783,19.462,-16.833,-6.030,16.850,-14.463,-3.731,18.816,-11.713,-6.404,19.125,-11.959,-6.974,15.340,-11.399,-3.214,14.765,-8.337,-3.110,17.081,-6.861,-6.158,15.267,-7.536,-4.449,11.890,-5.902,-1.221,13.218,-2.787,-3.031,14.564,-2.350,-4.833,11.214,-2.639,-1…	MQSSTVAAQMEREVKLGALQEASKLIHLLYHRNKNQHHHALWWKWLSMLQRSVAKLTRALEEKRCEQATTRMKHMRDVLLPGCYLSFTHMVADSQFSALGLVLLSELAKVARIIRPSTYAVCAREGTSPAGGVEGQSRDAEYLEDVGEAMPRRSTSKRFTGELGFNIADRGNLLDTGETGQTASGAAMPKTQDLNKHSASSEASAQVPCSWTRRQKRKGMNAIDDLFSGLD	136370	Lasallia pustulata	Uncharacterized protein	[{'label': 'AFDB', 'accession': 'A0A5M8PI20', 'href': 'https://www.alphafold.ebi.ac.uk/entry/A0A5M8PI20'}, {'label': 'UniProt', 'accession': 'A0A5M8PI20', 'href': 'https://www.uniprot.org/uniprot/A0A5M8PI20'}]	result-2-0	FALSE
job	AF-A0A5N5DHV9-F1-model_v4	23.1	259	131	8	6	200	19	273	1	5.88e-06	235	201	536	NVIRSLEQEYRLILLLNHRNKNQHRAASWYGSFNEMKRNCGQIITLFSSRR---LQAKRLK-----------DVEWVKLHRLLQRALFRQLKRWYWQFNGVIALGQFVTLGCTLVTLLANVRAL--YMRLWEINETEFIRC-----------GCLIKNLPRTKAKSVVNDVEELGEIID--EDIGNNVQEN--------------------------ELVI---------TSIPKPLTENCKKKKKRKKKNKSAIDGIF	HEHADLTTFCDILHLVHHRNVNQHRHSIWWRSFSVFRRELSHFVAEYNTYQPPAAAATALTAGPKKPSAKASKVAARRAAARLEAWKNDHVPRWYLAFTDVIASTQFSAIGLALLAVLARVTQITGITAAYEDEAERAMQAVLRDFAAKDANGL----FGAVKADESASRTEDLGEAVGRREDFGEVVSRDNDETEARDAVAAKAGPKKKDVPESGVEVVVRKKKKKEKRAAEPEPEPEPPKKKKKTKKGKSSAIDDLF	-11.556,23.124,-24.840,-13.108,20.797,-22.245,-13.146,22.445,-18.789,-10.952,20.327,-16.429,-13.230,18.163,-14.435,-13.475,19.650,-10.915,-11.438,17.258,-8.690,-13.854,14.849,-7.169,-14.218,15.660,-3.448,-12.263,12.771,-1.828,-14.835,10.086,-1.361,-15.248,8.792,2.217,-12.601,6.129,3.000,-13.725,2.625,2.123,-15.681,0.865,4.837,-13.355,-2.034,5.742,-14.899,-5.303,6.987,-13.998,-6.364,10.587,-11.568…	MATPAKPAVPTAPPRLKPHEHADLTTFCDILHLVHHRNVNQHRHSIWWRSFSVFRRELSHFVAEYNTYQPPAAAATALTAGPKKPSAKASKVAARRAAARLEAWKNDHVPRWYLAFTDVIASTQFSAIGLALLAVLARVTQITGITAAYEDEAERAMQAVLRDFAAKDANGLFGAVKADESASRTEDLGEAVGRREDFGEVVSRDNDETEARDAVAAKAGPKKKDVPESGVEVVVRKKKKKEKRAAEPEPEPEPPKKKKKTKKGKSSAIDDLFAGPHPHPTPFFARVKRSSKMRFLGSLLLVLGVATATVAAAPVANEVHLIGPPAALTAANEVHRIGPLTASRNECAGKCHLDDGPCLLKCMDADDKTCLAGCSNDGDFHSCVSACVKTAFPGAPETA…	45133	Lasiodiplodia theobromae	Uncharacterized protein	[{'label': 'AFDB', 'accession': 'A0A5N5DHV9', 'href': 'https://www.alphafold.ebi.ac.uk/entry/A0A5N5DHV9'}, {'label': 'UniProt', 'accession': 'A0A5N5DHV9', 'href': 'https://www.uniprot.org/uniprot/A0A5N5DHV9'}]	result-2-0	FALSE
job	AF-A5E1B4-F1-model_v4	21.5	232	134	12	1	199	1	217	1	6.93e-05	190	201	330	MDEMDNVIRSLEQEYRLILLLNHRNKNQHRAASWYGSFNEMKRNCGQIITL-FSSRRLQA----KRLK----------DVEWVK-LHRLLQRALFRQLKRWYWQFNGVIALGQFVTLGCTLVTLLANVRALYMRL--------WEIN-----ETEFIRCGCLIKNLPRTKAKSVVN--DVEELGE--IIDEDIGNNVQENELVITSIPKPLTENCKKKKKRKKKNKSAIDGI	MNE--DTFNSLHNDYDVLYLLQVRSKNQHRQKHWFKFMNITCRHLRKIIKLQIDIMRVTSASNGSTILPKILSKLEYKRKQIVDLAQHILKI-----SRQAYYAYNSILVLGQFITLGFALLGNLASIVQLLSKIPGVKVLRKWDVNVVALGKNDVAR------DIEQRKANTVGNYEEGDDLGEEINFHEEFGDTVYDANFSLPTSNSKVVESVSATTSYGDEN--SREKL	-7.158,-2.882,12.125,-4.806,-5.028,14.241,-1.673,-3.322,15.646,0.676,-5.758,13.850,-1.094,-5.033,10.543,-0.733,-1.273,11.209,3.019,-1.501,11.961,3.619,-3.750,8.928,1.637,-1.368,6.672,3.576,1.634,8.063,6.935,-0.064,7.350,5.820,-0.951,3.798,4.687,2.676,3.340,8.095,3.996,4.560,9.896,1.727,2.058,7.494,2.836,-0.715,7.915,6.524,0.289,11.743,6.295,0.190,11.461,4.685,-3.269,9.014,7.458,-4.298,11.305,10.3…	MNEDTFNSLHNDYDVLYLLQVRSKNQHRQKHWFKFMNITCRHLRKIIKLQIDIMRVTSASNGSTILPKILSKLEYKRKQIVDLAQHILKISRQAYYAYNSILVLGQFITLGFALLGNLASIVQLLSKIPGVKVLRKWDVNVVALGKNDVARDIEQRKANTVGNYEEGDDLGEEINFHEEFGDTVYDANFSLPTSNSKVVESVSATTSYGDENSREKLRQNAETRTKLENCLENTIGKNMDKITNKHSKTESNANKFSAKSGIMQISDEPIDNKAQAHPTSTQKKSDTVKKKRKASVHNMSINDIFGSSSKKLKKSKSKTEKSVKLKKALT	379508	Lodderomyces elongisporus NRRL YB-4239	Uncharacterized protein	[{'label': 'AFDB', 'accession': 'A5E1B4', 'href': 'https://www.alphafold.ebi.ac.uk/entry/A5E1B4'}, {'label': 'UniProt', 'accession': 'A5E1B4', 'href': 'https://www.uniprot.org/uniprot/A5E1B4'}]	result-2-0	FALSE
job	AF-A0A2N3NHR0-F1-model_v4	22.3	219	134	8	1	194	1	208	1	0.00027	174	201	256	MDEMDNVIRSLEQEYRLILLLNHRNKNQHRAASWYGSFNEMKRNCGQII---TLFSS---------RRLQAKRLKD--VEWVKLHRLLQRALFRQLKRWYWQFNGVIALGQFVTLGCTLVTLLANVRALYMRLWEINETEFIRCGCLIKNLP-RTKAKSVVNDVEE--------LGEIIDEDIGNNVQENELVITSIP--KPLTENCKKKKKRKKKNKS	MASAHDLPSQLGPISTLLEAFNHRNKNQHRRSAWWQHFNLFRRAVRKLCSPGSYAASGPAFGKHGGRQLPAAAVTPAPPSLL---RHIKWVMENVIPPSYIAFTQLAADNQYAPLGLGLLGILAQFTSVI--------SPLAPPSSPTQSLPAATAARPSTNKVNAPPGSSQPLPGHPPPADLGVVVERSELPTSSPPSSKPIGEPIPKKRPCAEATAA	-18.676,11.570,8.286,-16.631,8.332,8.506,-17.306,6.867,11.962,-14.582,4.650,13.516,-17.013,1.697,13.192,-17.126,1.984,9.348,-13.304,1.803,9.027,-13.162,-2.032,8.608,-15.839,-1.834,5.951,-13.978,0.910,4.021,-10.506,-0.676,4.460,-11.704,-4.255,3.675,-11.547,-3.786,-0.147,-8.179,-2.063,0.162,-6.835,-4.947,2.309,-8.049,-7.578,-0.204,-6.500,-5.637,-3.139,-3.155,-5.327,-1.287,-3.155,-9.097,-0.565,-3.94…	MASAHDLPSQLGPISTLLEAFNHRNKNQHRRSAWWQHFNLFRRAVRKLCSPGSYAASGPAFGKHGGRQLPAAAVTPAPPSLLRHIKWVMENVIPPSYIAFTQLAADNQYAPLGLGLLGILAQFTSVISPLAPPSSPTQSLPAATAARPSTNKVNAPPGSSQPLPGHPPPADLGVVVERSELPTSSPPSSKPIGEPIPKKRPCAEATAAPIRKRQPPPPTLSEPISDSQPEKAMKTKKKKKKQAPGTDLSDLFSSIA	41688	Lomentospora prolificans	Uncharacterized protein	[{'label': 'AFDB', 'accession': 'A0A2N3NHR0', 'href': 'https://www.alphafold.ebi.ac.uk/entry/A0A2N3NHR0'}, {'label': 'UniProt', 'accession': 'A0A2N3NHR0', 'href': 'https://www.uniprot.org/uniprot/A0A2N3NHR0'}]	result-2-0	FALSE
job	AF-A0A175W0C9-F1-model_v4	17	223	139	7	4	200	18	220	1	0.000141	169	201	344	MDNVIRSLEQEYRLILLLNHRNKNQHRAASWYGSFNEMKRNCGQIITLFSS--------------RRLQAKRLKDVEWVKLHRLLQRAL---FRQLKRWYWQFNGVIALGQFVTLGCTLVTLLANVRALYMRL--------WEINETEFIRCGCLIKNLPRTKAKSVVNDVEELGEIIDEDIGNNVQENELVITSIPKPLTENCKKKKKRKKK-NKSAIDGIF	LNTAISSLSPALEILERSHHRNKNQHRLSKWWAQADMLRRHTRKMLICLDSGVAEAERLARIREKKKMRTGREAGGDAEQQREVQNRAEYLRWKLGPGAYLAFTQLSADRQFAHLGLMLLGVLAQIDKALAPFASPPKDAPTEAAKQVAAA------STTDLRAKQ-LNPV-------------PFHSNANNPLSESTALHQDLDADGDTDMGVAVSRDDVVF	-29.354,36.925,16.548,-28.874,33.132,17.152,-27.060,30.605,15.823,-27.332,26.985,14.538,-25.498,24.888,13.264,-21.926,23.945,12.240,-22.689,20.208,12.069,-19.156,18.851,11.667,-20.516,15.325,11.327,-17.259,13.433,11.661,-17.692,10.525,9.179,-18.462,7.789,11.595,-17.482,4.660,9.573,-20.519,4.412,7.283,-20.955,0.825,5.980,-21.903,2.257,2.542,-18.656,4.316,2.322,-16.555,1.297,3.439,-18.197,-0.994,0.…	MTETLVAELHPTLNLAVLNTAISSLSPALEILERSHHRNKNQHRLSKWWAQADMLRRHTRKMLICLDSGVAEAERLARIREKKKMRTGREAGGDAEQQREVQNRAEYLRWKLGPGAYLAFTQLSADRQFAHLGLMLLGVLAQIDKALAPFASPPKDAPTEAAKQVAAASTTDLRAKQLNPVPFHSNANNPLSESTALHQDLDADGDTDMGVAVSRDDVVFQSIEQAAATRSTSAPTPALTRIQTQSPAPDSATNTSRKSATPYLRLGTESELPLPKQTASTAGTESKSGIPGAARGEKPKKKKAPIGDEFDDIFSSLDKDKGKKAKKKKRKKGDEFDDIFGALL	100816	Madurella mycetomatis	Ribonuclease MRP protein subunit rmp1	[{'label': 'AFDB', 'accession': 'A0A175W0C9', 'href': 'https://www.alphafold.ebi.ac.uk/entry/A0A175W0C9'}, {'label': 'UniProt', 'accession': 'A0A175W0C9', 'href': 'https://www.uniprot.org/uniprot/A0A175W0C9'}]	result-0-0	FALSE
job	AF-A0A0C4E755-F1-model_v4	16.4	213	140	7	4	195	35	230	1	0.000635	173	201	300	MDNVIRSLEQEYRLILLLNHRNKNQHRAASWYGSFNEMKRNCGQI--------I-TL-FSSRRLQAKRLK----DVEWVK-------LHRLLQRALFRQLKRWYWQFNGVIALGQFVTLGCTLVTLLANVRALYMRLWEINETEFIRCGCLIKNLPRTKAKSVVNDVEELGEIIDEDIGNNVQENELVITSIPKPLTENCKKKKKRKKKNKSA	LVQARHLLAPAREILDRFNYKHKNQHRLSKWWAAFDTLRRHLVKLEQNEIAPAVETLELAARRSAARGSSSKRARDHAVEVAMMPPGVEAKSEWMRDYLIPKAYFSFTQLAADNQFAHLGLLLLGVLAQVHDLVTLI----------------LPPPTKEDGAEGREPAAGSLFAAA-APPASAGETATLLMPAAVSTPQDDVGVAVSRDDVA	35.910,-11.918,80.920,36.223,-13.632,77.480,35.763,-16.697,75.742,34.652,-17.431,72.235,35.173,-19.528,69.889,34.372,-21.898,67.084,32.769,-22.654,64.236,30.989,-24.350,61.256,28.032,-25.896,59.911,26.270,-25.201,56.616,23.559,-27.329,55.314,22.724,-27.399,52.055,20.306,-26.505,49.245,17.551,-28.478,47.789,14.031,-28.979,46.586,10.989,-27.142,45.744,10.436,-27.258,42.415,7.492,-25.164,41.444,7.04…	MRRRPASLSVPDQNAAMTTTDGSDKPAQPLPLARLVQARHLLAPAREILDRFNYKHKNQHRLSKWWAAFDTLRRHLVKLEQNEIAPAVETLELAARRSAARGSSSKRARDHAVEVAMMPPGVEAKSEWMRDYLIPKAYFSFTQLAADNQFAHLGLLLLGVLAQVHDLVTLILPPPTKEDGAEGREPAAGSLFAAAAPPASAGETATLLMPAAVSTPQDDVGVAVSRDDVALAKGEKQTGPKSGLPGEDKATKPVNEKSLELSMAEPRVKKKARKDDRREEKKKKKRKKGDEFDDLFSSLM	644358	Magnaporthiopsis poae ATCC 64411	Uncharacterized protein	[{'label': 'AFDB', 'accession': 'A0A0C4E755', 'href': 'https://www.alphafold.ebi.ac.uk/entry/A0A0C4E755'}, {'label': 'UniProt', 'accession': 'A0A0C4E755', 'href': 'https://www.uniprot.org/uniprot/A0A0C4E755'}]	result-2-0	FALSE
job	AF-A0A218YW30-F1-model_v4	19	247	145	8	1	200	28	266	1	0.00027	184	201	270	MDEMDNVIRSLEQEYRLILLLNHRNKNQHRAASWYGSFNEMKRNCGQIITLFSSRRLQA------------KRLKD----------VEWVKLHRLLQRALFRQLKRWYWQFNGVIALGQFVTLGCTLVTLLANVRALYMRL--------------------WEINETEFIRCGCLIKNLPRTKA--KSVVNDVEELGEIIDEDIGNNVQENELVITSIPKPL-TENCKKKKKRKKKNKSA--IDGIF	VPPDSSLAPELQRISHLLHLTHHRNKNQHRLAKWYKPFSQLRRQLVKLIIEVEALETALKFSTSSVSAEIEGRAKERGKEKGKYVKAARDAVGIRVRFLRELVVPKCFTSFSNVVADGRYAALGLFLVATLASLQNVMRHLVGSEVGSSEGLIEKDKSLRDFEMNLTE----ADLGETVIREDVTSEQVTNE----DNVFAPESGKGKKKRQEPVKDFEDEYKVETPPKKQAKKKRKKVGDEFDEMF	75.904,-33.670,48.827,72.333,-34.016,50.184,68.787,-34.208,48.872,65.883,-32.923,48.486,62.839,-32.069,47.257,59.879,-33.101,45.120,56.797,-32.207,44.355,53.815,-30.594,43.017,51.442,-31.762,40.414,48.169,-31.010,40.048,46.262,-31.867,37.406,43.563,-30.240,35.181,44.349,-28.732,31.882,40.683,-27.616,31.839,39.622,-27.918,28.175,38.550,-24.325,27.430,34.862,-24.608,26.422,34.435,-23.175,22.912,32.…	MHYPQNPKHPSSLEMAHSPVLRPISSEVPPDSSLAPELQRISHLLHLTHHRNKNQHRLAKWYKPFSQLRRQLVKLIIEVEALETALKFSTSSVSAEIEGRAKERGKEKGKYVKAARDAVGIRVRFLRELVVPKCFTSFSNVVADGRYAALGLFLVATLASLQNVMRHLVGSEVGSSEGLIEKDKSLRDFEMNLTEADLGETVIREDVTSEQVTNEDNVFAPESGKGKKKRQEPVKDFEDEYKVETPPKKQAKKKRKKVGDEFDEMFAGLI	503106	Marssonina coronariae	Uncharacterized protein	[{'label': 'AFDB', 'accession': 'A0A218YW30', 'href': 'https://www.alphafold.ebi.ac.uk/entry/A0A218YW30'}, {'label': 'UniProt', 'accession': 'A0A218YW30', 'href': 'https://www.uniprot.org/uniprot/A0A218YW30'}]	result-2-0	FALSE
job	AF-A0A5C6G7L2-F1-model_v4	18.8	217	157	3	1	200	28	242	1	1.38e-05	241	201	246	MDEMDNVIRSLEQEYRLILLLNHRNKNQHRAASWYGSFNEMKRNCGQIITLFSSRRLQAKRLKDVEWVKLHRLLQRALFRQLKRWYWQFNGVIALGQFVTLGCTLVTLLANVRALYMRLWEINETEFIRCGCLIKNLPRTKAKSVVNDVEELGEIIDEDIGNNVQENELVITSIPKPLT-----------------ENCKKKKKRKKKNKSAIDGIF	SPSTHAARATLAAVIPLLNAFNHRHHNQHRVSHWWAAFGQFRRSLRCLAERLDQQQRLDNRL-DRTEPAVIALASWLDTHALPRAFHRFSQLAADNQHAPLGLFLLAVLGQIHGVLPGLLPRNAADAKASAQKPPNPPLPNYPS-VADAQHTDKGVAIPRETTVLVGDDAVTPQSKKRNRDDAKPDAKGTAQNGSGKDKKRAKKKKKRTDDELSSLF	-51.251,13.031,73.583,-49.000,12.563,71.159,-48.410,11.854,67.547,-49.922,9.858,64.759,-47.982,9.439,61.918,-47.293,9.976,58.627,-48.879,8.250,55.684,-47.157,9.951,52.802,-48.500,7.295,50.415,-45.408,6.367,48.393,-46.502,6.475,44.754,-43.142,5.100,43.662,-43.325,5.998,40.002,-41.055,3.160,38.892,-38.571,5.238,36.919,-37.786,2.375,34.537,-34.065,1.576,34.586,-32.870,3.296,31.481,-31.374,0.230,29.7…	MAHESQFYESQRLRKLPSIATSSHGQTSPSTHAARATLAAVIPLLNAFNHRHHNQHRVSHWWAAFGQFRRSLRCLAERLDQQQRLDNRLDRTEPAVIALASWLDTHALPRAFHRFSQLAADNQHAPLGLFLLAVLGQIHGVLPGLLPRNAADAKASAQKPPNPPLPNYPSVADAQHTDKGVAIPRETTVLVGDDAVTPQSKKRNRDDAKPDAKGTAQNGSGKDKKRAKKKKKRTDDELSSLFGSLS	1649241	Metarhizium rileyi	Uncharacterized protein	[{'label': 'AFDB', 'accession': 'A0A5C6G7L2', 'href': 'https://www.alphafold.ebi.ac.uk/entry/A0A5C6G7L2'}, {'label': 'UniProt', 'accession': 'A0A5C6G7L2', 'href': 'https://www.uniprot.org/uniprot/A0A5C6G7L2'}]	result-2-0	FALSE
job	AF-A0A4P6XRV5-F1-model_v4	26.7	228	126	6	6	201	12	230	1	9.12e-07	274	201	230	NVIRSLEQEYRLILLLNHRNKNQHRAASWYGSFNEMKRNCGQIITLFSSRRLQAKR-LKDVEWVKLHRLLQRAL-FRQLKRWYWQFNGVIALGQFVTLGCTLVTLLANVRALYMR---LWEINETEFIRCGCLIKNLPRTKAKSVVNDVEELGEIIDEDIGNNV-QENELVITSIPKPLTENC--------------------------KKKKKRKKKNKSAIDGIFG	NLVQRLETEFGILHLIYHRDHNQHHVATWWKHFNQLHRNVRKILRLTYEFNNEPKHKLKHKLKQEALGIARAMTKKRLFTRCHYSFSGIVALGQFVGLGLTLTASLSAIHSIIVSMDGITQRSVSQTIKTLGN---------KDVVSKSDIPSSIPDDDIGEEVDFSEETTIRSVESDATVHLDLHRLSSKIKPDEIISAFDDKPRKRKKEKKPKEKRKKTAIDDIFG	-33.315,-1.030,13.044,-30.267,-3.129,14.027,-27.345,-0.658,14.070,-24.419,-2.600,12.564,-21.650,-2.874,15.198,-18.984,-0.259,14.800,-16.513,-1.710,12.365,-13.352,-0.096,10.923,-13.492,-2.430,7.875,-15.817,-5.284,6.945,-14.417,-8.725,7.857,-13.939,-9.639,4.161,-11.912,-6.447,3.475,-9.689,-7.145,6.520,-8.887,-10.679,5.259,-8.101,-9.247,1.793,-5.832,-6.571,3.363,-4.039,-9.305,5.379,-3.511,-11.326,2.…	MTLAPPQILSHNLVQRLETEFGILHLIYHRDHNQHHVATWWKHFNQLHRNVRKILRLTYEFNNEPKHKLKHKLKQEALGIARAMTKKRLFTRCHYSFSGIVALGQFVGLGLTLTASLSAIHSIIVSMDGITQRSVSQTIKTLGNKDVVSKSDIPSSIPDDDIGEEVDFSEETTIRSVESDATVHLDLHRLSSKIKPDEIISAFDDKPRKRKKEKKPKEKRKKTAIDDIFG	2163413	Metschnikowia aff. pulcherrima	Ribonuclease MRP protein subunit RMP1	[{'label': 'AFDB', 'accession': 'A0A4P6XRV5', 'href': 'https://www.alphafold.ebi.ac.uk/entry/A0A4P6XRV5'}, {'label': 'UniProt', 'accession': 'A0A4P6XRV5', 'href': 'https://www.uniprot.org/uniprot/A0A4P6XRV5'}]	result-2-0	FALSE
job	AF-A0A421J565-F1-model_v4	29.3	215	123	6	5	201	13	216	1	8.13e-08	304	201	217	DNVIRSLEQEYRLILLLNHRNKNQHRAASWYGSFNEMKRNCGQIITLFSSRRLQAKRLKDVEWVKLHRLLQRALFR-QLKRWYWQFNGVIALGQFVTLGCTLVTLLANVRALYMRLWEINETEFIRCGCLIKNLPRTKAKSVVNDVEELGEIIDEDIGNNVQENELVITSIPKPLTENCK-----------------KKKKRKKKNKSAIDGIFG	QPSIDSLRNEYQLMQLMYHRNLNQHRQARWWRYFSILKRNVQKLLQLFDDLQSMPKKA-TTIHKGIIEICTYLIRRKIFTKAYYEINTILALGQFIALGFALLAMLARVRSLV---LEIDGVDRLQVNVEAPAI-----VDTHGDFDEIGEEIERE--NKVKNEEAPTSGVSNERSEDKEIRREAANDRKRTKEPKPGKSKKKKKAKSAIDDIFG	-16.869,-21.572,29.925,-16.168,-17.857,29.393,-18.224,-15.921,26.812,-15.624,-13.343,25.737,-18.360,-11.256,24.124,-17.659,-9.841,20.694,-15.785,-6.535,21.156,-16.195,-5.181,17.634,-13.329,-6.907,15.733,-13.284,-4.691,12.591,-10.741,-7.167,11.121,-9.814,-10.708,12.284,-6.630,-10.768,14.317,-4.741,-12.973,11.760,-5.516,-10.369,9.097,-4.179,-7.650,11.458,-1.005,-9.769,11.892,-0.901,-10.285,8.094,-1…	MSVEANMGTVLPQPSIDSLRNEYQLMQLMYHRNLNQHRQARWWRYFSILKRNVQKLLQLFDDLQSMPKKATTIHKGIIEICTYLIRRKIFTKAYYEINTILALGQFIALGFALLAMLARVRSLVLEIDGVDRLQVNVEAPAIVDTHGDFDEIGEEIERENKVKNEEAPTSGVSNERSEDKEIRREAANDRKRTKEPKPGKSKKKKKAKSAIDDIFGF	2028340	Meyerozyma sp. JA9	Ribonuclease MRP protein subunit RMP1	[{'label': 'AFDB', 'accession': 'A0A421J565', 'href': 'https://www.alphafold.ebi.ac.uk/entry/A0A421J565'}, {'label': 'UniProt', 'accession': 'A0A421J565', 'href': 'https://www.uniprot.org/uniprot/A0A421J565'}]	result-2-0	FALSE
job	AF-A0A136JK81-F1-model_v4	17.1	228	128	6	4	195	7	209	1	0.00021	180	201	435	MDNVIRSLEQEYRLILLLNHRNKNQHRAASWYGSFNEMKRNCGQIIT-------LFSSRRLQA-----------------KRLK-----------DVEWVKL-HRLLQRALFRQLKRWYWQFNGVIALGQFVTLGCTLVTLLANVRALYMRLWEINETEFIRCGCLIKNLPRTKAKSVVNDVEELGEIIDEDIGNNVQENELVITSIPKPLTENCKKKKKRKKKNKSA	YQQALDALAPLEPLLAGFARRNKNQHRRARWWASFGMLRRDGAKLMVDLVGAAGSKAARAAAAAVVTSTSSSSSVPAATSKGPTSAKPARSRTYEDQHLVDRANQRARWTRDVLVPKCYIQFSQLTADNQFATLGVVLLGALAQVHAAC-----------CMIAGPSPAEAAMAT--------------EEHGKQSIVEHRAGNPLLTAPAGRNTGGGASSTIGSSSA	-6.615,-6.293,22.543,-4.411,-7.738,19.687,-6.576,-6.401,16.790,-6.261,-2.710,17.783,-2.518,-2.582,16.984,-2.843,-3.923,13.397,-4.151,-0.716,11.748,-1.488,1.392,13.504,1.303,-1.077,12.587,0.104,-1.074,8.946,0.139,2.761,9.017,3.654,2.819,10.563,4.837,0.438,7.793,3.232,2.533,4.988,4.104,6.018,6.365,7.781,6.057,5.195,6.720,4.758,1.780,4.508,7.742,0.779,7.288,10.396,0.484,9.499,7.800,-1.243,6.858,6.92…	MATENRYQQALDALAPLEPLLAGFARRNKNQHRRARWWASFGMLRRDGAKLMVDLVGAAGSKAARAAAAAVVTSTSSSSSVPAATSKGPTSAKPARSRTYEDQHLVDRANQRARWTRDVLVPKCYIQFSQLTADNQFATLGVVLLGALAQVHAACCMIAGPSPAEAAMATEEHGKQSIVEHRAGNPLLTAPAGRNTGGGASSTIGSSSAATAGQAAEGRKIARPAGDDDKSAFGQPTSRAGGGGGVISHEDAARGGVAAASTSKTRPTTSAPATDAQRAKHSDDTESSSSSSEQWHGKTTTDTRQENKEKLLKRKREKVAAEAVLPGKASREEESSATKSKGFSEGEAGSTPRTTDSEGRAKKKIKKMDVKDSFQVEEEQQQEKPRTKVKKKDLKDCEA…	196109	Microdochium bolleyi	Uncharacterized protein	[{'label': 'AFDB', 'accession': 'A0A136JK81', 'href': 'https://www.alphafold.ebi.ac.uk/entry/A0A136JK81'}, {'label': 'UniProt', 'accession': 'A0A136JK81', 'href': 'https://www.uniprot.org/uniprot/A0A136JK81'}]	result-2-0	FALSE
job	AF-A0A6A6UAN8-F1-model_v4	22.7	211	138	6	7	200	16	218	1	2.76e-06	233	201	220	VIRSLEQEYRLILLLNHRNKNQHRAASWYGSFNEMKRNCGQIITL--FSSRRLQAKRL-------KDVEWVKLHRLLQRALFRQLKRWYWQFNGVIALGQFVTLGCTLVTLLANVRALYMRLWEINETEFIRCGCLIKNLPRTKAKSVVNDVEELGEIIDEDI----GNNVQENELVITSIPKPL----TENCKKKKKRKKKNKSAIDGIF	PSQELQDLSNLTFLLYRRNKNQHRRSHWWKHFNIFRRQLSSLCSKLPPSGK----SPAATIPIKFGKQG----RSVVDSWAQRYVAQWYASFSQIISESRFVGVALTILAIFARVCTLVGVSEKLADDALAIASTIPVNLTEPKDGDARDDGDDLGMVVERTAVSLHGKNVAEKPVSVEALEANTRAEDNKDTKSIKKKKKRTKSAIDDLF	-26.444,-44.744,-0.012,-23.943,-41.987,-0.943,-23.308,-39.318,1.729,-23.850,-35.741,0.427,-20.812,-33.562,0.019,-19.913,-31.677,3.129,-20.771,-27.988,2.595,-17.707,-25.757,2.012,-16.733,-24.164,5.365,-17.817,-20.518,4.939,-14.887,-18.712,6.605,-16.329,-16.119,9.029,-16.470,-12.611,7.622,-13.005,-11.184,8.145,-13.100,-8.097,10.402,-11.498,-4.961,8.815,-9.031,-4.872,11.710,-7.976,-8.497,11.107,-7.7…	MAEPPKAATKMPPRSPSQELQDLSNLTFLLYRRNKNQHRRSHWWKHFNIFRRQLSSLCSKLPPSGKSPAATIPIKFGKQGRSVVDSWAQRYVAQWYASFSQIISESRFVGVALTILAIFARVCTLVGVSEKLADDALAIASTIPVNLTEPKDGDARDDGDDLGMVVERTAVSLHGKNVAEKPVSVEALEANTRAEDNKDTKSIKKKKKRTKSAIDDLFDF	703497	Microthyrium microscopicum	Uncharacterized protein	[{'label': 'AFDB', 'accession': 'A0A6A6UAN8', 'href': 'https://www.alphafold.ebi.ac.uk/entry/A0A6A6UAN8'}, {'label': 'UniProt', 'accession': 'A0A6A6UAN8', 'href': 'https://www.uniprot.org/uniprot/A0A6A6UAN8'}]	result-2-0	FALSE
job	AF-A0A194XJ24-F1-model_v4	20.3	236	151	9	1	200	14	248	1	9.72e-06	228	201	252	MDEMDNVIRSLEQEYRLILLLNHRNKNQHRAASWYGSFNEMKRNCGQIITLFSSRRL-QAKRLKDVEW------VKL-HRLLQRALFRQLKRWYWQFNGVIALGQFVTLGCTLVTLLANVRALYMRL--WEINETEFIRCGCLIKNLPRTKAKSVVNDVEELGEII-DEDIGNNVQENEL------VITSIPKP------------------LTENCKKKKKRKKKN-KSAIDGIF	PSPTTIAKQELTSITQILQLTHHRNKNQHRLAKWWKPFSVLRRNISELLAEVDALETAEKFSTGEKGGRYVRDAREVVERRVEFVEVWVLEKAFVAFSTVVKDLQYASLGLLLLGMLAKIKAVIRPLGREKMEDEEEVEVETDGPEQF-TDASGDPQEKQDLGEVVRREELAGVLREEEKDEEEVDVVLKTPKPKETKNEVKIASESEVETQAKKRSKEEKKKKKRKRGDAFDDLF	42.928,31.425,-25.018,40.725,30.460,-22.019,37.815,28.326,-22.987,34.474,30.127,-22.367,32.445,28.836,-19.475,29.746,26.488,-20.585,26.201,27.768,-19.822,24.699,26.148,-16.784,22.251,23.414,-17.909,18.821,24.524,-16.648,17.227,21.344,-15.192,14.919,19.447,-17.565,11.371,19.254,-16.062,11.144,16.145,-13.883,9.588,13.251,-15.770,6.118,12.280,-14.351,7.655,8.976,-13.198,10.259,10.887,-11.146,7.568,1…	MPKPPQPQTLSSPPSPTTIAKQELTSITQILQLTHHRNKNQHRLAKWWKPFSVLRRNISELLAEVDALETAEKFSTGEKGGRYVRDAREVVERRVEFVEVWVLEKAFVAFSTVVKDLQYASLGLLLLGMLAKIKAVIRPLGREKMEDEEEVEVETDGPEQFTDASGDPQEKQDLGEVVRREELAGVLREEEKDEEEVDVVLKTPKPKETKNEVKIASESEVETQAKKRSKEEKKKKKRKRGDAFDDLFDSII	149040	Mollisia scopiformis	Uncharacterized protein	[{'label': 'AFDB', 'accession': 'A0A194XJ24', 'href': 'https://www.alphafold.ebi.ac.uk/entry/A0A194XJ24'}, {'label': 'UniProt', 'accession': 'A0A194XJ24', 'href': 'https://www.uniprot.org/uniprot/A0A194XJ24'}]	result-2-0	FALSE
job	AF-A0A4Q4W7W7-F1-model_v4	18	294	144	7	4	200	28	321	1	0.000384	176	201	325	MDNVIRSLEQEYRLILLLNHRNKNQHRAASWYGSFNEMKRNCGQIITLFS------SRRLQA--------------------KRLKD------------VEWVKLHRLLQRALFRQLKRWYWQFNGVIALGQFVTLGCTLVTLLANVRALYMRL-----WEINETEFIRCGCLIKNLP---------RTKAKSVVNDVEELGEIIDE----------------------------------DIGNNVQENELVITSIPKPLTEN-----------CKKKKKRKKKNKSAIDGIF	YRSALDELLPLRPVLAGLNHRNKNQHRGARWWGAFGMLRRHVGKLADELDVAAGRFAKILSSSSSSTNATAGNNSSSGSSKKKRKRGDGGGEISVVTAIPALAKADERAKWLRDALLPKCYLAFSQLAADNQFATLGVVLLGVLAQVHAACVRLVGEAAAESVEAVSSLLAASPSGAPAAVTIRSGGSNPAAAMAADKELGGTVVSREEAARAERQRRKQQQEEEEGSSSRPPPLPGRESDDRSSTVTRKDTAGSTTVRAVAREEETGEERSRPAQKKAKKKKAQRGDEFDNLF	-16.607,-55.549,-17.139,-15.441,-52.892,-19.657,-12.186,-50.996,-18.922,-11.784,-47.877,-21.096,-8.126,-46.878,-20.595,-7.321,-43.700,-22.589,-4.242,-41.422,-22.542,-3.232,-38.954,-19.904,-2.055,-36.337,-22.428,0.474,-34.434,-20.276,0.156,-30.988,-21.949,3.276,-29.792,-20.084,3.030,-26.128,-21.172,6.463,-24.828,-20.139,6.519,-21.935,-17.631,8.481,-19.867,-20.181,9.265,-16.593,-18.336,10.256,-15.0…	MATLKTAAAGDNRGNGTSGGPDENANRYRSALDELLPLRPVLAGLNHRNKNQHRGARWWGAFGMLRRHVGKLADELDVAAGRFAKILSSSSSSTNATAGNNSSSGSSKKKRKRGDGGGEISVVTAIPALAKADERAKWLRDALLPKCYLAFSQLAADNQFATLGVVLLGVLAQVHAACVRLVGEAAAESVEAVSSLLAASPSGAPAAVTIRSGGSNPAAAMAADKELGGTVVSREEAARAERQRRKQQQEEEEGSSSRPPPLPGRESDDRSSTVTRKDTAGSTTVRAVAREEETGEERSRPAQKKAKKKKAQRGDEFDNLFKSLF	1081914	Monosporascus sp. mg162	Uncharacterized protein	[{'label': 'AFDB', 'accession': 'A0A4Q4W7W7', 'href': 'https://www.alphafold.ebi.ac.uk/entry/A0A4Q4W7W7'}, {'label': 'UniProt', 'accession': 'A0A4Q4W7W7', 'href': 'https://www.uniprot.org/uniprot/A0A4Q4W7W7'}]	result-2-0	FALSE
job	AF-A0A3N4L2U7-F1-model_v4	21.7	198	121	5	8	194	11	185	1	5.39e-05	201	201	286	IRSLEQEYRLILLLNHRNKNQHRAASWYGSFNEMKRNCGQIITLFSSRRLQAKRLKDVEWVKLHRLLQRALFRQLKRWYWQFNGVIALGQFVTLGCTLVTLLANVRALY-----------MRLWEINETEFIRCGCLIKNLPRTKAKSVVNDVEELGEIIDEDIGNNVQENELVITSIPKPLTENCKKKKKRKKKNKS	LTDLQPESDLLHLLFHRNKNQHRSGKWWKWFGMLRRNIRKL-LHPSAEDGDAN-----------KRVEYMRRVLVPSCYSAFTSVVADTQFAPLGLTLLAILARVHAIVGPEKKEALVVKVKVKEVAKVVVKETS----YQKRETLVELADGGEDFGEAI-------VRREELVEEEEEEEEIAVEEMAVVEEEDQEA	4.456,-28.822,-3.935,6.372,-25.670,-2.817,6.236,-22.621,-5.142,9.652,-21.026,-5.836,9.416,-17.518,-4.280,12.696,-16.473,-6.009,11.079,-15.844,-9.443,11.190,-12.080,-10.270,7.588,-11.353,-11.064,7.358,-9.830,-14.586,6.654,-6.123,-14.861,3.194,-7.082,-16.224,2.284,-8.073,-12.627,2.591,-4.366,-11.591,-0.203,-3.279,-14.008,-3.258,-4.360,-11.923,-1.696,-2.762,-8.817,-1.130,0.500,-10.795,-4.798,0.549,-…	MAASIDTPLPLTDLQPESDLLHLLFHRNKNQHRSGKWWKWFGMLRRNIRKLLHPSAEDGDANKRVEYMRRVLVPSCYSAFTSVVADTQFAPLGLTLLAILARVHAIVGPEKKEALVVKVKVKEVAKVVVKETSYQKRETLVELADGGEDFGEAIVRREELVEEEEEEEEIAVEEMAVVEEEDQEAVVSETPLVIRRPPVKPTARPDTVVAAVKDPKREGKTAKKKKKAVKPSVSSLPPSRVPSPPPVREERREKKSKRKSDEKEGAKKKKKGKKADEIDDLFAGLL	1392247	Morchella conica CCBAS932	Uncharacterized protein	[{'label': 'AFDB', 'accession': 'A0A3N4L2U7', 'href': 'https://www.alphafold.ebi.ac.uk/entry/A0A3N4L2U7'}, {'label': 'UniProt', 'accession': 'A0A3N4L2U7', 'href': 'https://www.uniprot.org/uniprot/A0A3N4L2U7'}]	result-2-0	FALSE
job	AF-G0WE07-F1-model_v4	32.9	255	112	6	4	201	15	267	1	1.6e-09	384	201	267	MDNVIRSLEQEYRLILLLNHRNKNQHRAASWYGSFNEMKRNCGQIITLFS---------------SRRLQAKRLKDVEWVKLHRLLQRALFR-QLKRWYWQFNGVIALGQFVTLGCTLVTLLANVRALYMRLWEINETEFIRCGCLIKNLP--------------RTKAKSVVNDVEELGEIIDEDI-------------------------GNNVQENELVITSIP--KPLTENCKKKKKRKKKNKSAIDGIFG	YKDLYLKLHQEFRILHLLYHRNKNQHRLSIWWKRFNMLKRNCAQVIELIEYHYKQPEYNGKMTSSSSSKSKRQKQKIVIIRLYRLIHSMFSKRYLSKMYYDFNGIIALGQFVTLGVVLVGLLGRIYSIYLELFELNRNNFKHVGCIIKDIPINKILVNETNQAIMKSINQEELG--EELGEEISIDDTMHNVRNTIIEQQLDDNVIEMKISTGIRIQENITTEHTIEKKKDNKIKKKKNKKSKSKSKSAIDSIFG	-32.067,-8.676,18.765,-30.788,-11.727,16.792,-30.228,-9.728,13.548,-27.816,-7.239,15.209,-25.533,-9.991,16.586,-25.287,-11.729,13.174,-24.324,-8.408,11.497,-21.509,-7.670,13.991,-20.188,-11.256,13.760,-20.136,-11.022,9.932,-18.389,-7.607,10.133,-15.674,-8.825,12.542,-15.050,-11.983,10.468,-14.688,-9.969,7.219,-12.372,-7.499,9.014,-10.193,-10.414,10.225,-10.079,-11.987,6.729,-8.972,-8.627,5.245,-6…	MQQSLDSDYTYNQRYKDLYLKLHQEFRILHLLYHRNKNQHRLSIWWKRFNMLKRNCAQVIELIEYHYKQPEYNGKMTSSSSSKSKRQKQKIVIIRLYRLIHSMFSKRYLSKMYYDFNGIIALGQFVTLGVVLVGLLGRIYSIYLELFELNRNNFKHVGCIIKDIPINKILVNETNQAIMKSINQEELGEELGEEISIDDTMHNVRNTIIEQQLDDNVIEMKISTGIRIQENITTEHTIEKKKDNKIKKKKNKKSKSKSKSAIDSIFG	1071378	Naumovozyma dairenensis CBS 421	Uncharacterized protein	[{'label': 'AFDB', 'accession': 'G0WE07', 'href': 'https://www.alphafold.ebi.ac.uk/entry/G0WE07'}, {'label': 'UniProt', 'accession': 'G0WE07', 'href': 'https://www.uniprot.org/uniprot/G0WE07'}]	result-2-0	FALSE
job	AF-R1G4Z3-F1-model_v4	18.2	225	153	6	6	199	16	240	1	3.79e-05	209	201	397	NVIRSLEQEYRLILLLNHRNKNQHRAASWYGSFNEMKRNCGQIITLFSSRR---LQAKRLK------------DVEWVKLHRLLQRALFRQLKRWYWQFNGVIALGQFVTLGCTLVTLLANVRAL--YMRLWEINETEFIRCGC----------LIKNLPRTKAKSVVN--DVEELGEII--DEDIGNNVQENELVITSIPKPLTENCKKKKKRKKKNKSAIDGI	HELADLTAYSDMLHLIHHRNLNQHRHSIWWRSFSVFRRELSHFLSEYTTYQPPAAAATTTTTTPVSKPSAKASKAAARRAAARLEAWKKDAVPRWYLAFAEVVASTQFSAIGLVLLAVLARVAHVTGITAAYEAEAERAMQAMLREFAEKDARELFGGVEAGQAGARKGAMEMEDLGEVVGRREDFGEVLTRDDDVGEAVRSGVEEKSGVGDKKHPLKMKSTMTR	-17.893,11.500,-18.648,-16.535,9.109,-15.972,-19.271,8.981,-13.451,-18.074,10.549,-10.180,-18.690,7.445,-8.057,-19.029,9.087,-4.634,-16.401,7.588,-2.272,-17.975,4.387,-1.154,-17.641,4.047,2.639,-14.212,2.671,3.643,-14.158,-1.066,4.135,-15.057,-2.156,7.622,-11.810,-3.646,8.997,-11.932,-6.428,11.607,-10.261,-5.746,15.001,-7.263,-7.923,14.184,-6.824,-6.245,10.774,-6.714,-2.885,12.602,-4.132,-4.311,1…	MPSSTAPTAPPRLKPHELADLTAYSDMLHLIHHRNLNQHRHSIWWRSFSVFRRELSHFLSEYTTYQPPAAAATTTTTTPVSKPSAKASKAAARRAAARLEAWKKDAVPRWYLAFAEVVASTQFSAIGLVLLAVLARVAHVTGITAAYEAEAERAMQAMLREFAEKDARELFGGVEAGQAGARKGAMEMEDLGEVVGRREDFGEVLTRDDDVGEAVRSGVEEKSGVGDKKHPLKMKSTMTRLLKLLFLLLITHYGIRFVLDLVVDHFCARIIPAVHAAPLDNPDPAIYTSHMPVITGGFATTASDVATATSAVLETAQAKSNEPQLDHRHQISDDCAAYCRKGCEGSTNGICYEWRINGVFDGKGTKTIENRAFGNMNTWKTGSIAYLYSGDTLKQRA	1287680	Neofusicoccum parvum UCRNP2	Putative ribonuclease mrp protein subunit rmp1 protein	[{'label': 'AFDB', 'accession': 'R1G4Z3', 'href': 'https://www.alphafold.ebi.ac.uk/entry/R1G4Z3'}, {'label': 'UniProt', 'accession': 'R1G4Z3', 'href': 'https://www.uniprot.org/uniprot/R1G4Z3'}]	result-2-0	FALSE
job	AF-A0A0P7B3J9-F1-model_v4	20.9	220	147	6	4	201	33	247	1	0.000109	197	201	249	MDNVIRSLEQEYRLILLLNHRNKNQHRAASWYGSFNEMKRNCGQIITLFSSRRLQAKRLKDVEWVKLHRLLQRALFRQLKRWYWQFNGVIALGQFVTLGCTLVTLLANVRALYMRLWE-INETEFIRCGCLIKNL---PRTKAKSVV---NDVEELGEIIDEDIGNNVQENELV--------------ITSIPKPLT-ENCKKKKKRKKKNKSAIDGIFG	LSHIHASLTPLLSILHAAAHRHRNQHSASHWWAAFALLRRATRNLAA-----ALLRRPRRADHDIPAVVHAKWMACHIISRAYIAFTQLAADNQHAPLGLLLLAVLARINHLLSDLVPSDHNTKSVSTPAVPTSLTPGPNPAPSSISRPDGDVDMGVAVSREELALPMTSSREVECPTVKGSGPEQPKIKKLAKATTKEAAKDKKKKKKKGGDALSSLFG	-45.065,35.704,60.615,-41.557,34.408,61.692,-39.453,32.962,64.042,-36.371,31.721,64.002,-33.849,30.034,64.866,-30.456,28.245,64.895,-27.887,26.417,63.743,-25.481,23.550,64.594,-22.870,21.847,62.298,-22.227,18.155,62.169,-18.892,17.335,60.455,-19.337,14.072,58.498,-15.983,12.334,57.820,-14.311,11.589,54.523,-13.471,7.924,54.093,-10.468,7.465,51.814,-9.951,7.173,48.094,-10.369,3.505,47.127,-12.023,…	MKPRARSGPFSKHQPASSTKSASSPSTPSTETLSHIHASLTPLLSILHAAAHRHRNQHSASHWWAAFALLRRATRNLAAALLRRPRRADHDIPAVVHAKWMACHIISRAYIAFTQLAADNQHAPLGLLLLAVLARINHLLSDLVPSDHNTKSVSTPAVPTSLTPGPNPAPSSISRPDGDVDMGVAVSREELALPMTSSREVECPTVKGSGPEQPKIKKLAKATTKEAAKDKKKKKKKGGDALSSLFGSL	78410	Neonectria ditissima	Uncharacterized protein	[{'label': 'AFDB', 'accession': 'A0A0P7B3J9', 'href': 'https://www.alphafold.ebi.ac.uk/entry/A0A0P7B3J9'}, {'label': 'UniProt', 'accession': 'A0A0P7B3J9', 'href': 'https://www.uniprot.org/uniprot/A0A0P7B3J9'}]	result-2-0	FALSE
job	AF-A0A1B7SF23-F1-model_v4	23.3	163	86	4	8	131	2	164	1	8.91e-05	252	201	166	IRSLEQEYRLILLLNHRNKNQHRAASWYGSFNEMKRNCG---QIITLFSSRRLQA----------------KRLK---------DVEWVKLHRLLQRALFRQLKRWYWQFNGVIALGQFVTLGCTLVTLLANVRALYMRL-----------WEINETEFIRCG	EAALLNEYQIAHLVYHRDSKQHRSSLWWKHFNIFHRRLRTVLQLCIDIDEITGKRQLSSLRFTRSHFPKFQKRTLSATQAAQLVQRKKQQLQTLINYLLQRILPACYYRFYAVIELGQYLALGFTLMGLVAKTRAILLQMRSVPAPEPDPEPQLLQEEELRGA	-9.613,-8.233,2.053,-6.733,-7.691,4.544,-5.370,-11.165,3.687,-5.076,-10.151,0.002,-3.239,-6.896,0.869,-0.966,-8.870,3.245,-0.056,-11.316,0.438,0.842,-8.438,-1.925,2.881,-6.823,0.874,4.737,-10.125,1.534,5.644,-10.460,-2.175,6.757,-6.791,-2.245,8.758,-7.401,0.979,10.562,-10.447,-0.500,11.453,-8.375,-3.598,12.592,-5.609,-1.208,14.896,-7.954,0.753,16.359,-9.634,-2.370,16.983,-6.590,-4.570,17.887,-3.9…	MEAALLNEYQIAHLVYHRDSKQHRSSLWWKHFNIFHRRLRTVLQLCIDIDEITGKRQLSSLRFTRSHFPKFQKRTLSATQAAQLVQRKKQQLQTLINYLLQRILPACYYRFYAVIELGQYLALGFTLMGLVAKTRAILLQMRSVPAPEPDPEPQLLQEEELRGAEE	460523	Ogataea polymorpha	Uncharacterized protein	[{'label': 'AFDB', 'accession': 'A0A1B7SF23', 'href': 'https://www.alphafold.ebi.ac.uk/entry/A0A1B7SF23'}, {'label': 'UniProt', 'accession': 'A0A1B7SF23', 'href': 'https://www.uniprot.org/uniprot/A0A1B7SF23'}]	result-2-0	FALSE
job	AF-A0A0C3CAF6-F1-model_v4	22.1	226	136	8	1	200	7	218	1	3.6e-05	185	201	222	MDEMDNVIRSLEQEYRLILLLNHRNKNQHRAASWYGSFNEMKRNCGQIITLFS-----SRRLQAKRLKDVEWVKL-HRLLQRALFRQLKRWYWQFNGVIALGQFVTLGCTLVTLLANVRALYMRL---------WEINETEFIRCGCLIKNLPRTKAKSVVNDVEELG---EIIDEDIGNNVQENELVITSI------PKPLTENCKKKKKRKKKNKS--AIDGIF	HPELQSVVSMLS-------AFAHRNKNQHRLSKWWKPFSQLRRHVSSLVRELEVAHREEQRYGAGHRKGVAGREVVERRAGFLIAALVPRAFVAFSMLVADNQYAALGLMLLATLARVRKLILPLVGEAKSKDEGLEDAMEAVEQSGL-------DLGEVIPRDEIPGRSAKVDGEEVQNGTAMKKLKKERVSGNEEPPSKASVDSTPIKRPKKKRKKGDAFDDIF	15.023,-10.777,-19.892,11.358,-11.412,-19.008,8.890,-8.615,-19.931,7.428,-7.020,-16.873,3.944,-8.649,-16.825,0.728,-6.806,-16.300,-0.262,-7.666,-12.774,-4.083,-8.227,-12.851,-3.739,-9.334,-9.265,-2.389,-5.870,-8.305,-5.300,-4.177,-10.148,-7.733,-6.516,-8.280,-6.096,-5.436,-4.976,-6.398,-1.713,-5.942,-10.137,-2.229,-6.708,-10.764,-4.028,-3.362,-8.805,-1.366,-1.393,-10.865,1.367,-3.164,-14.284,-0.2…	MTPLPPHPELQSVVSMLSAFAHRNKNQHRLSKWWKPFSQLRRHVSSLVRELEVAHREEQRYGAGHRKGVAGREVVERRAGFLIAALVPRAFVAFSMLVADNQYAALGLMLLATLARVRKLILPLVGEAKSKDEGLEDAMEAVEQSGLDLGEVIPRDEIPGRSAKVDGEEVQNGTAMKKLKKERVSGNEEPPSKASVDSTPIKRPKKKRKKGDAFDDIFDSLI	913774	Oidiodendron maius Zn	Uncharacterized protein	[{'label': 'AFDB', 'accession': 'A0A0C3CAF6', 'href': 'https://www.alphafold.ebi.ac.uk/entry/A0A0C3CAF6'}, {'label': 'UniProt', 'accession': 'A0A0C3CAF6', 'href': 'https://www.uniprot.org/uniprot/A0A0C3CAF6'}]	result-2-0	FALSE
job	AF-A0A1E4U1Y9-F1-model_v4	21.9	223	136	4	5	201	10	220	1	1.25e-05	235	201	220	DNVIRSLEQEYRLILLLNHRNKNQHRAASWYGSFNEMKRNCGQIITLFSSRRLQAKRLKDVEWVKLHRLLQRALFRQLKRWYWQFNGVIALGQFVTLGCTLVTLLANVRALYMRLWEINETEFIRCGCLIKNLPRTKAKSVVNDVEELGEIIDEDIGNNVQENELVI--------------------------TSIPKPLTENCKKKKKRKKKNKSAIDGIFG	DVQIKSLTNEYEILFLLYHRNKNQHKSSKWFKYLNILVRYLRKLLLLL----LPKTRGKNLKERQL-GIVKYLLRYIIPDSYSAFYSILNLGQFITSGFALIGCLSKIYGILIEVKDNSKENISKIGIRQEILDFAVNRQDIGEEIVATKF-------EIDDNDNNDNDINKLEKMVMEQEKGMDFIDEVFGKNKTEKKKQKKKKKDKTTKQKKRSVIDDIFG	-18.608,3.320,30.017,-15.459,3.109,27.878,-14.729,5.922,25.379,-13.300,3.619,22.681,-11.130,6.068,20.696,-10.057,5.405,17.062,-7.348,2.937,16.258,-5.649,5.541,13.992,-4.748,9.114,14.950,-5.946,11.910,12.614,-2.253,12.385,11.644,-1.913,8.689,10.655,-5.258,8.841,8.780,-4.073,11.923,6.806,-0.625,10.348,6.169,-2.251,7.090,4.945,-4.710,8.988,2.694,-1.824,10.969,1.097,0.104,7.740,0.353,-3.084,6.131,-1.…	MSLEGPIFSDVQIKSLTNEYEILFLLYHRNKNQHKSSKWFKYLNILVRYLRKLLLLLLPKTRGKNLKERQLGIVKYLLRYIIPDSYSAFYSILNLGQFITSGFALIGCLSKIYGILIEVKDNSKENISKIGIRQEILDFAVNRQDIGEEIVATKFEIDDNDNNDNDINKLEKMVMEQEKGMDFIDEVFGKNKTEKKKQKKKKKDKTTKQKKRSVIDDIFG	669874	Pachysolen tannophilus NRRL Y-2460	Uncharacterized protein	[{'label': 'AFDB', 'accession': 'A0A1E4U1Y9', 'href': 'https://www.alphafold.ebi.ac.uk/entry/A0A1E4U1Y9'}, {'label': 'UniProt', 'accession': 'A0A1E4U1Y9', 'href': 'https://www.uniprot.org/uniprot/A0A1E4U1Y9'}]	result-2-0	FALSE
job	AF-A0A443HLW0-F1-model_v4	19.1	224	128	6	7	200	8	208	1	1.45e-05	221	201	212	VIRSLEQEYRLILLLNHRNKNQHRAASWYGSFNEMKRNCGQIITLFSSRRLQAKRLKDVEWVKLHRLLQRALFRQLKRWYWQFNGVIALGQFVTLGCTLVTLLANVRALYMRLWEINETEFIRCGCLIKNLPRTKAKSVVNDVEELGEIID--EDIGNNVQ-------------ENELVITSIPKPLTENCKKKK---------------KRKKKNKSAIDGIF	AGDEIRTIHSMTHMIYHRNKNQHSGAKWWKWLRILKSSIYNLLMALEDD------ITGNAVAT---YEDHLRRRLIPRCYLAFSAVVADTQFSALGTVLLAIVARVAGV--------------VGIQEENLQESPVAYDEVDKPSYGVALGQPQDIGEPVHRATNAPALTRQQADDELTAARVRRPKSKSASDDQTSAPNPSKSKRHEPSTRKKRKKNAIDDLF	17.346,-8.938,-19.190,13.771,-9.748,-18.088,11.371,-8.428,-20.770,8.700,-6.593,-18.716,5.304,-7.851,-19.949,3.230,-4.903,-21.325,0.435,-6.090,-19.096,2.430,-4.800,-16.078,1.953,-1.188,-17.307,-1.868,-1.523,-17.394,-1.790,-3.196,-13.958,0.140,-0.140,-12.630,-2.410,2.204,-14.320,-5.244,0.180,-12.708,-3.565,0.142,-9.249,-2.834,3.915,-9.432,-6.489,4.617,-10.395,-7.870,2.476,-7.525,-5.405,4.047,-5.038…	MSTRSPLAGDEIRTIHSMTHMIYHRNKNQHSGAKWWKWLRILKSSIYNLLMALEDDITGNAVATYEDHLRRRLIPRCYLAFSAVVADTQFSALGTVLLAIVARVAGVVGIQEENLQESPVAYDEVDKPSYGVALGQPQDIGEPVHRATNAPALTRQQADDELTAARVRRPKSKSASDDQTSAPNPSKSKRHEPSTRKKRKKNAIDDLFSNLL	264951	Paecilomyces variotii	Uncharacterized protein	[{'label': 'AFDB', 'accession': 'A0A443HLW0', 'href': 'https://www.alphafold.ebi.ac.uk/entry/A0A443HLW0'}, {'label': 'UniProt', 'accession': 'A0A443HLW0', 'href': 'https://www.uniprot.org/uniprot/A0A443HLW0'}]	result-2-0	FALSE
job	AF-A0A0A2UYY3-F1-model_v4	22.7	202	139	5	1	194	18	210	1	1.45e-05	235	201	273	MDEMDNVIRSLEQEYRLILLLNHRNKNQHRAASWYGSFNEMKRNCGQIITLFSSRRL--QAKRLKDVEWVKLHRLLQRALFRQLKRWYWQFNGVIALGQFVTLGCTLVTLLANVRALYMRLWEINETEFIRCGCLIKNLPRTKAKSVVNDVEELGEI-IDEDIGNNVQENELVITSIPKPLTENCKKK-----KKRKKKNKS	KKQSMSPSRTLIATHTSLHLLYHRNKNQHGAAKWWKWLAMLKRSMAELVALVRRYERYGDEYDDDDGFRAKVLERMRYVHFWIVPRCYVAFSTVVADTQFTSMGIVLLATLAQAAQAVAQAGE--------NQSPAANHA-LEAGASNAPATTTNPVSATRDKHASVDFGEVVKRTVYVPCTTDSVEKAGSDSKKGRGKGKS	63.032,14.598,-44.898,61.498,12.526,-42.044,57.809,13.513,-41.812,56.397,12.863,-38.322,52.862,11.356,-38.307,49.964,13.374,-37.023,48.735,12.888,-33.495,46.005,10.326,-33.148,42.624,12.022,-32.507,41.416,10.758,-29.086,37.762,9.747,-29.591,36.283,10.661,-26.185,33.659,7.958,-25.555,30.416,9.623,-24.323,29.838,9.261,-20.587,27.513,6.328,-19.954,24.591,8.123,-18.216,23.962,6.140,-14.997,20.359,4.9…	MKMNPPPSRSTSSPPKRKKQSMSPSRTLIATHTSLHLLYHRNKNQHGAAKWWKWLAMLKRSMAELVALVRRYERYGDEYDDDDGFRAKVLERMRYVHFWIVPRCYVAFSTVVADTQFTSMGIVLLATLAQAAQAVAQAGENQSPAANHALEAGASNAPATTTNPVSATRDKHASVDFGEVVKRTVYVPCTTDSVEKAGSDSKKGRGKGKSPIIPVAAIDGREGEGLKEGSNCEVSSVRLGEHEEEAVRQKRKKPKTKRKKRKGDAIDDIFGDL	502779	Paracoccidioides lutzii Pb01	Uncharacterized protein	[{'label': 'AFDB', 'accession': 'A0A0A2UYY3', 'href': 'https://www.alphafold.ebi.ac.uk/entry/A0A0A2UYY3'}, {'label': 'UniProt', 'accession': 'A0A0A2UYY3', 'href': 'https://www.uniprot.org/uniprot/A0A0A2UYY3'}]	result-2-0	FALSE
job	AF-A0A1V6PNQ9-F1-model_v4	20.6	184	122	4	8	191	3	162	1	7.29e-05	212	201	229	IRSLEQEYRLILLLNHRNKNQHRAASWYGSFNEMKRNCGQIITLFSSRRLQAKRLKDVEWVKLHRLLQRALFRQLKRWYWQFNGVIALGQFVTLGCTLVTLLANVRALYMRLWEINETEFIRCGCLIKNLPRTKAKSVVNDVEELGEIIDEDIGNNVQENELVITSIPKPLTENCKKKKKRKKK	NKEILAVHSILHLIYHRNKNQHQRAKWWKWLSALKRTAWHLGSMDSAK-------------AASSYRQHLASHLIPRSYLAFSTVVADNQFATLGVVLLAALARLAKAT------GIDREMSSQRQPKV---KKVTPVVSAKEDHGEPISR--GEPISRGESISRGESISRGESISRGESISRG	-12.574,4.147,12.341,-12.638,0.549,11.226,-9.634,-0.880,13.107,-10.312,-4.348,11.618,-10.055,-2.887,8.071,-6.967,-0.791,9.017,-5.293,-4.023,10.234,-6.393,-5.890,7.065,-4.849,-3.082,4.943,-1.689,-3.256,7.124,-1.417,-7.035,6.466,-1.793,-6.466,2.685,0.852,-3.683,2.784,3.114,-5.981,4.889,2.895,-8.910,2.416,3.520,-6.532,-0.526,6.460,-4.916,1.350,8.060,-8.306,2.175,7.686,-9.793,-1.349,8.961,-6.660,-3.1…	MDNKEILAVHSILHLIYHRNKNQHQRAKWWKWLSALKRTAWHLGSMDSAKAASSYRQHLASHLIPRSYLAFSTVVADNQFATLGVVLLAALARLAKATGIDREMSSQRQPKVKKVTPVVSAKEDHGEPISRGEPISRGESISRGESISRGESISRGESISRGESISRGESISRGESISRGEADALPAPTKAAASKMTGKSTEDKPSAKRTKKSSKRKKNAIDDLFSGLL	69771	Penicillium decumbens	Uncharacterized protein	[{'label': 'AFDB', 'accession': 'A0A1V6PNQ9', 'href': 'https://www.alphafold.ebi.ac.uk/entry/A0A1V6PNQ9'}, {'label': 'UniProt', 'accession': 'A0A1V6PNQ9', 'href': 'https://www.uniprot.org/uniprot/A0A1V6PNQ9'}]	result-2-0	FALSE
job	AF-W3XJW3-F1-model_v4	17.1	221	113	6	4	185	27	216	1	0.000859	170	201	356	MDNVIRSLEQEYRLILLLNHRNKNQHRAASWYGSFNEMKRNCGQIIT------LFSSRRLQA--------KRLK-------------------------DVEWVKLHRLLQRALFRQLKRWYWQFNGVIALGQFVTLGCTLVTLLANVRALYMRLWEINETEFIRCGCLIKNLPRTKAKSVVNDVEELGEIIDEDIGNNVQENELVITSIPKPLTENCKKK	YQTCLGKLQPLVPVLAGFNHRNRSQHRHARWWAAFGSLRRNLGRLVADLEKAYALSKKSSRSGSSSSGKKKRKREGKGDDGDGSATAVGEGHRVKKGPVEVR-------AVWMRDHEVPGCYVAFSQLAADNQFAVLGLALLGILATVHDVCVRL--------------VGEAPAVSKPAVSPSSLSVP----------VGRNLTSPGDAAAAKTGETKKS	-19.936,-22.008,53.645,-20.700,-18.900,51.497,-17.709,-16.920,50.098,-16.520,-18.076,46.620,-18.890,-16.644,43.949,-17.591,-13.078,43.308,-14.107,-13.573,41.742,-15.121,-14.696,38.204,-17.132,-11.599,37.145,-14.274,-9.101,37.761,-11.741,-10.778,35.388,-14.149,-10.638,32.390,-14.653,-6.852,32.762,-10.858,-6.309,32.981,-10.379,-8.303,29.725,-12.833,-5.989,27.873,-10.975,-2.861,29.078,-7.652,-4.457,…	MAATKNTVTTTLAAAAAAAAETEENVYQTCLGKLQPLVPVLAGFNHRNRSQHRHARWWAAFGSLRRNLGRLVADLEKAYALSKKSSRSGSSSSGKKKRKREGKGDDGDGSATAVGEGHRVKKGPVEVRAVWMRDHEVPGCYVAFSQLAADNQFAVLGLALLGILATVHDVCVRLVGEAPAVSKPAVSPSSLSVPVGRNLTSPGDAAAAKTGETKKSIGGGGGGGGGGVMTPAAMDLGQVVSRKDVAAALASSSSSLLSKSKPPKACAQEDIASASTAFPRRVQDGEAPPPPPQQPVKRKKKDPSTSKTALFTDSTPSTIKAAEKQSDGKVAKGDKIKKKKKKTKGDEFDALFSSLV	1229662	Pestalotiopsis fici W106-1	Uncharacterized protein	[{'label': 'AFDB', 'accession': 'W3XJW3', 'href': 'https://www.alphafold.ebi.ac.uk/entry/W3XJW3'}, {'label': 'UniProt', 'accession': 'W3XJW3', 'href': 'https://www.uniprot.org/uniprot/W3XJW3'}]	result-2-0	FALSE
job	AF-R8BU03-F1-model_v4	17.9	251	139	7	4	200	12	249	1	6.59e-05	208	201	253	MDNVIRSLEQEYRLILLLNHRNKNQHRAASWYGSFNEMKRNCGQIITLFSS------RRLQAKRLK---------DVEWVKLHRLLQRALFRQLKRWYWQFNGVIALGQFVTLGCTLVTLLANVRALYMRLWEINETEFIRCGCLIKNLPRTKAKSVVN--------------------DVEELGEIIDED-IGNNVQ-------ENELVITSIPKPLTENC-----------KKKKKRKKKNKSAIDGIF	LQAAADRLRPALQILDAFNHRNKNQHHSSRWWAQFDMLRRGVRKLVPELDAGIRDIERKGGSKRRKTADKAQGGSSKAAEAARARAQWLHEHAAPRTFMAFTQLAADNQYAPLGLVLLGVLAQIEAAMSPL-------------VPTEVVAATVQSPLDAELSTQCTPSAISDVGASQGEAHDFGVAISRDEVLDSSQASVPSEKSEGMTAKSKSKGLQETAPLDPKDAGRPKKDKKKKKKRKGDEFDDLF	-1.229,26.067,20.629,-2.065,22.554,21.875,-1.331,19.936,19.178,-4.601,17.983,19.363,-3.260,14.464,18.756,-5.592,12.940,16.115,-8.029,10.597,17.666,-7.113,6.887,17.266,-10.202,6.547,15.019,-9.181,9.509,12.806,-5.674,8.019,12.379,-7.096,4.583,11.413,-9.644,6.215,9.062,-7.019,8.445,7.384,-4.775,5.369,6.898,-7.657,3.306,5.418,-8.602,6.160,3.048,-4.990,6.355,1.759,-4.574,2.537,1.456,-7.807,1.904,-0.52…	MANKHPSDVETLQAAADRLRPALQILDAFNHRNKNQHHSSRWWAQFDMLRRGVRKLVPELDAGIRDIERKGGSKRRKTADKAQGGSSKAAEAARARAQWLHEHAAPRTFMAFTQLAADNQYAPLGLVLLGVLAQIEAAMSPLVPTEVVAATVQSPLDAELSTQCTPSAISDVGASQGEAHDFGVAISRDEVLDSSQASVPSEKSEGMTAKSKSKGLQETAPLDPKDAGRPKKDKKKKKKRKGDEFDDLFSSLL	1286976	Phaeoacremonium minimum UCRPA7	Uncharacterized protein	[{'label': 'AFDB', 'accession': 'R8BU03', 'href': 'https://www.alphafold.ebi.ac.uk/entry/R8BU03'}, {'label': 'UniProt', 'accession': 'R8BU03', 'href': 'https://www.uniprot.org/uniprot/R8BU03'}]	result-2-0	FALSE
job	AF-A0A2U9R2L1-F1-model_v4	24.1	281	131	8	1	201	60	338	1	9.25e-06	214	201	339	MDEMDNVIRSLEQEYRLILLLNHRNKNQHRAASWYGSFNEMKRNCGQIITLFSS--------------------------------------------RRLQAKR---LKDVEWVKL--------HRLLQRALFRQLKRWYWQFNGVIALGQFVTLGCTLVTLLANVRALYMRLWE------INETEFIRCGCLIKNLPRTKAKSVVNDVE--ELGEIIDEDIGNNV-----QENELVITSIPKPLTENCKK------------KKKRKKKNKSAIDGIFG	YDE--SLYLSLLDEFQIIHLVYHRNLNQHHVAKWWSDLDILRRHLRKVLLLIHDIDEIRTLRRLTGVQWNDGKKTFVKVFEVPKMTERSTFKGKKSTKRELKLKKHNQLDDVKAVELINGKLKLLFKEVRYLNKKCIQRCYWSFMGVIELGQFVNIGFTVVGALAKVFSLLKQFDDTGLNKPITEMERVEEMEVNNKKEVEEGKKDIESGRGFDIGEPIDIEGPAPIAQPIDSERPSTIESVTGQSSKKKKKSSAIEDIFGGTTKKKKKKKSKNTMDDIFG	-5.105,-5.255,45.174,-8.391,-5.872,43.230,-7.428,-9.413,42.077,-6.631,-10.418,45.681,-10.008,-9.003,46.803,-11.893,-10.972,44.090,-9.947,-14.195,44.808,-10.554,-13.776,48.560,-14.297,-13.127,47.947,-14.713,-16.190,45.651,-12.870,-18.393,48.185,-15.020,-16.988,51.035,-18.251,-17.637,49.068,-17.128,-21.215,48.261,-16.266,-21.816,51.943,-19.593,-20.400,53.227,-21.671,-22.596,50.846,-19.910,-25.909,5…	MLFYFIFSFVVHLHYSFFKFGNLYKAKTELVTLLALFQQTMSGLLDSFTRIRPVDIPLPYDESLYLSLLDEFQIIHLVYHRNLNQHHVAKWWSDLDILRRHLRKVLLLIHDIDEIRTLRRLTGVQWNDGKKTFVKVFEVPKMTERSTFKGKKSTKRELKLKKHNQLDDVKAVELINGKLKLLFKEVRYLNKKCIQRCYWSFMGVIELGQFVNIGFTVVGALAKVFSLLKQFDDTGLNKPITEMERVEEMEVNNKKEVEEGKKDIESGRGFDIGEPIDIEGPAPIAQPIDSERPSTIESVTGQSSKKKKKSSAIEDIFGGTTKKKKKKKSKNTMDDIFGF	4909	Pichia kudriavzevii	Uncharacterized protein	[{'label': 'AFDB', 'accession': 'A0A2U9R2L1', 'href': 'https://www.alphafold.ebi.ac.uk/entry/A0A2U9R2L1'}, {'label': 'UniProt', 'accession': 'A0A2U9R2L1', 'href': 'https://www.uniprot.org/uniprot/A0A2U9R2L1'}]	result-2-0	FALSE
job	AF-A0A179FA00-F1-model_v4	20	240	134	8	2	201	29	250	1	8.91e-05	186	201	253	DEMDNVIRSLEQEYR----LILLL---NHRNKNQHRAASWYGSFNEMKRNCGQIITLFSSRRLQAKRLK--DVEWVKLHRLLQRALFRQLKRWYWQFNGVIALGQFVTLGCTLVTLLANVRALYMRLWEINETEFIRCGCLIKNLPRTKAKSVVN--------------DVEEL--GEIIDEDIGNNVQENELVIT---------------SIPKPLTENCKKKKKRKKKNKSAIDGIFG	DEHGSSSTRLQQAHESLTVILPMLNAFNHRHHNQHRASHWWSTFGILRRSLQSLAQC-----LDWKSLDSSRSRADKIIARASWLNSHILPRAFLGFSQLAADNQHAPLGLLLLAVLGQVHDFLSPL-------------LPEGAAAAEAIPLAQKSTDSTLHNSLSIANIEHLDRGVVISRGAVSQTDSRVNIVTQSKKHNRTEPKLSTDQTSKGAAEGNKRQKKRKKSSGDELSSLFG	33.282,1.521,80.658,32.264,-0.852,78.666,30.488,-3.066,76.201,28.166,-5.157,75.014,26.599,-8.294,73.677,25.117,-11.032,73.026,22.940,-14.084,72.259,19.917,-15.580,72.034,17.407,-17.646,71.679,13.886,-18.458,70.528,10.481,-19.238,71.019,6.952,-18.343,70.030,5.293,-20.016,67.513,2.191,-19.311,65.444,0.623,-16.724,63.322,-0.306,-17.808,59.775,-1.479,-14.847,57.627,-4.697,-15.288,55.641,-4.469,-15.17…	MARRAQLAQRQNLHQSPSPPSSSKPSANDEHGSSSTRLQQAHESLTVILPMLNAFNHRHHNQHRASHWWSTFGILRRSLQSLAQCLDWKSLDSSRSRADKIIARASWLNSHILPRAFLGFSQLAADNQHAPLGLLLLAVLGQVHDFLSPLLPEGAAAAEAIPLAQKSTDSTLHNSLSIANIEHLDRGVVISRGAVSQTDSRVNIVTQSKKHNRTEPKLSTDQTSKGAAEGNKRQKKRKKSSGDELSSLFGSLS	1380566	Pochonia chlamydosporia 170	Uncharacterized protein	[{'label': 'AFDB', 'accession': 'A0A179FA00', 'href': 'https://www.alphafold.ebi.ac.uk/entry/A0A179FA00'}, {'label': 'UniProt', 'accession': 'A0A179FA00', 'href': 'https://www.uniprot.org/uniprot/A0A179FA00'}]	result-2-0	FALSE
job	AF-A0A371DWJ8-F1-model_v4	15.1	224	152	6	4	194	42	260	1	0.00095	173	201	306	MDNVIRSLEQEYRLILLLNHRNKNQHRAASWYGSFNEMKRNCGQII---------TLFSS---------RRLQAKRLK-----------DVEWVKLHRLLQRALFRQLKRWYWQFNGVIALGQFVTLGCTLVTLLANVRALYMRLWEINETEFIRCGCLIKNLPRTKAKSVVNDVEELGEIIDEDIGNNVQENEL----VITSIPKPLTENCKKKKKRKKKNKS	LQAALASHRTELQVLERLYYKGKNQHRTALFWQRVAEMRKFGERVDEMHMDDVVESLRLSFWGEPSGRTTKTMKGPWTHYPDAKPLLFVLERCSACCMLIDRAR-ERLLGIYESFTLMMQTGAFLQMMVILAAIASRMRLLMVEVRAALEVSWSACYRALQTIFPSEAQTVKV----LPRNVDTDAASSDVASSVPQSRALSSVPTPIETHEEDLGDTMSRPVQ	1.568,-21.102,2.032,1.642,-18.276,4.629,3.267,-15.169,3.052,6.443,-14.235,4.951,5.912,-10.787,6.560,9.402,-9.579,5.605,10.554,-10.623,2.136,13.981,-9.245,1.212,13.831,-7.533,-2.215,15.558,-9.567,-4.858,18.961,-8.437,-5.979,18.340,-6.172,-9.011,20.489,-6.405,-12.124,20.462,-3.114,-14.102,20.481,-2.995,-17.917,21.494,0.279,-19.678,18.623,2.263,-21.227,19.991,2.098,-24.829,19.504,-1.667,-24.849,15.6…	MALRRHVQPPSANYSPRPSLGSEKFFAIDSVLKQLKACSRRLQAALASHRTELQVLERLYYKGKNQHRTALFWQRVAEMRKFGERVDEMHMDDVVESLRLSFWGEPSGRTTKTMKGPWTHYPDAKPLLFVLERCSACCMLIDRARERLLGIYESFTLMMQTGAFLQMMVILAAIASRMRLLMVEVRAALEVSWSACYRALQTIFPSEAQTVKVLPRNVDTDAASSDVASSVPQSRALSSVPTPIETHEEDLGDTMSRPVQRATLTQEQSRVATVSVSEPPLLPRDDDVMDAGAFSLATELRTEPIG	139420	Polyporus brumalis	DUF4477 domain-containing protein	[{'label': 'AFDB', 'accession': 'A0A371DWJ8', 'href': 'https://www.alphafold.ebi.ac.uk/entry/A0A371DWJ8'}, {'label': 'UniProt', 'accession': 'A0A371DWJ8', 'href': 'https://www.uniprot.org/uniprot/A0A371DWJ8'}]	result-2-0	FALSE
job	AF-A0A2B7XN55-F1-model_v4	17.4	224	137	5	8	191	11	226	1	0.000171	204	201	330	IRSLEQEYRLILLLNHRNKNQHRAASWYGSFNEMKRNCGQIITLFSS-RRLQAKRLK-------------DVEWVKLHRLLQRALFRQLKRWYWQFNGVIALGQFVTLGCTLVTLLANVRALYMRLWEINETEFIRCGCLIKNLPRTKAKSVV---------------------NDVEEL-----GEIIDEDIGNNVQENELVITSIPKPLTENCKKKKKRKKK	IPALKSTSQTLHLLYHHNKNQHGNCKWWKWLGMLKRKVAGLVEEIERLEREDGEGWEEDMWDEGDEGDEGDEGRRKVREWIGYLHGRVVPGAYFAFSTVVADTQFSVLGTVLLAVLARITHAT--------GGLKSTSSSYSSTATAGAKQVFSSSGDDGMVAADSLNGGLRRGGDFAALVEGSAGVDLGLDLGERVSRDAIDDRDRGGGGSGRALAAGSRTSK	22.145,-22.098,-8.662,18.440,-22.346,-9.578,17.551,-19.675,-12.052,15.798,-16.709,-10.547,12.209,-17.697,-10.862,10.657,-14.961,-13.061,8.307,-13.254,-10.558,5.138,-13.233,-12.698,3.799,-9.796,-11.682,0.022,-9.577,-12.232,0.212,-6.124,-13.863,-3.557,-5.685,-14.591,-4.455,-6.642,-11.050,-1.835,-4.203,-9.672,-3.178,-1.327,-11.859,-6.785,-1.989,-10.725,-5.645,-2.208,-7.083,-3.714,1.109,-7.383,-6.924…	MPPPTKLKLNIPALKSTSQTLHLLYHHNKNQHGNCKWWKWLGMLKRKVAGLVEEIERLEREDGEGWEEDMWDEGDEGDEGDEGRRKVREWIGYLHGRVVPGAYFAFSTVVADTQFSVLGTVLLAVLARITHATGGLKSTSSSYSSTATAGAKQVFSSSGDDGMVAADSLNGGLRRGGDFAALVEGSAGVDLGLDLGERVSRDAIDDRDRGGGGSGRALAAGSRTSKVIPSRDMEYSKGGKMSDAVTTIVTATPVSASSAAETERQQQQQKPKKVKKSKKRAASPLPTMVEGSTAKQQQEEEPEREREREPPKKKKKRKKANAIDDIFGDL	1447883	Polytolypa hystricis UAMH7299	Uncharacterized protein	[{'label': 'AFDB', 'accession': 'A0A2B7XN55', 'href': 'https://www.alphafold.ebi.ac.uk/entry/A0A2B7XN55'}, {'label': 'UniProt', 'accession': 'A0A2B7XN55', 'href': 'https://www.uniprot.org/uniprot/A0A2B7XN55'}]	result-2-0	FALSE
job	AF-A0A139IER9-F1-model_v4	24	229	138	4	6	201	15	240	1	2.9e-06	245	201	240	NVIRSLEQEYRLILLLNHRNKNQHRAASWYGSFNEMKRNCGQIITLFSS-------------RRLQAKRLKDVEWVKLHRLLQRALFRQLKRWYWQFNGVIALGQFVTLGCTLVTLLANVRALYMRLWEINETEFIRCGCLIKNLPRTKAKSVVNDVEELGEII----------DEDIGNNVQENELVITSIPKPLTENCKKK----------KKRKKKNKSAIDGIFG	ERFTKLDHISDLLHLFHHRNKNQHRHSHWYKHFNTFRRQLQSLLSDLNSLNSVPSTHTAAIQRRKT---LDPKLISCTQKRLEFWRDVMFTKWQFAFNQVIADGRFSVLGVFLYSSLAEVGNLTGVVGMLEELGSLEVEKALDEFSKDTEWDEGTPLKRDGQDEGVAVRREEPAEEDLGVEGVGDVPAGTSAEIPAARQASRKRSAEMSTLKPKKKRKKGGNAIDDIFG	-21.661,25.514,4.388,-22.572,21.802,4.552,-21.663,19.255,7.287,-20.511,16.341,5.245,-19.874,14.305,8.376,-20.661,10.938,6.850,-20.438,8.694,9.930,-17.963,6.259,8.301,-18.823,3.038,10.143,-15.299,1.558,9.827,-16.535,-1.953,10.703,-13.799,-4.174,9.213,-15.148,-7.726,8.845,-12.975,-10.479,10.388,-12.356,-11.793,6.826,-11.197,-8.353,5.620,-8.936,-8.229,8.720,-7.315,-11.661,8.055,-6.667,-10.675,4.416,…	MAPMASDIHFEIDQERFTKLDHISDLLHLFHHRNKNQHRHSHWYKHFNTFRRQLQSLLSDLNSLNSVPSTHTAAIQRRKTLDPKLISCTQKRLEFWRDVMFTKWQFAFNQVIADGRFSVLGVFLYSSLAEVGNLTGVVGMLEELGSLEVEKALDEFSKDTEWDEGTPLKRDGQDEGVAVRREEPAEEDLGVEGVGDVPAGTSAEIPAARQASRKRSAEMSTLKPKKKRKKGGNAIDDIFG	113226	Pseudocercospora musae	Uncharacterized protein	[{'label': 'AFDB', 'accession': 'A0A139IER9', 'href': 'https://www.alphafold.ebi.ac.uk/entry/A0A139IER9'}, {'label': 'UniProt', 'accession': 'A0A139IER9', 'href': 'https://www.uniprot.org/uniprot/A0A139IER9'}]	result-2-0	FALSE
job	AF-A0A093ZMA8-F1-model_v4	24.7	182	127	4	8	189	80	251	1	6.18e-06	253	201	447	IRSLEQEYRLILLLNHRNKNQHRAASWYGSFNEMKRNCGQIITLFSSRRLQAKRLKDVEWVKLHRLLQRALFRQLKRWYWQFNGVIALGQFVTLGCTLVTLLANVRALYMRLWEINETEFIRCGCLIKNLPRTKAKSVVNDVEELGEIIDEDIGNNVQENELVITSIPKPLTENCKKKKKRK	PASLLPIQHLLHLTAHRNKNQHRIAKWWASFSILRRQLGKLITALENL----DAVFRAKKIEIEKRVIFLKDEVVPRCYLAFSTVVADNQYASLGLMLMGCLARLNNLI-SFPKDEEEEVDE----VIKVEKT-ASSHVLQVEDFGEAISREELEGPVKKAAKSLKTPKKGKKSPDELLEGE	-32.759,-16.288,-32.949,-33.378,-12.657,-31.787,-34.627,-12.162,-28.186,-36.319,-8.807,-27.464,-34.712,-5.905,-25.508,-37.810,-5.121,-23.374,-37.597,-6.886,-19.943,-35.054,-4.862,-17.891,-37.444,-2.073,-16.775,-38.614,-3.089,-13.251,-35.630,-3.617,-10.877,-34.087,-0.164,-10.118,-36.804,1.525,-7.949,-35.655,0.072,-4.574,-32.409,1.977,-3.694,-33.266,5.666,-3.864,-31.967,6.250,-0.313,-33.692,9.602,0…	MTVSRKELGSLLDSVVVDIKYHGAVAVLIRCGASKNEYQTHDKNQTSLTVTRDNFKTFTESLSQMAPKQPPVILPPGCTPASLLPIQHLLHLTAHRNKNQHRIAKWWASFSILRRQLGKLITALENLDAVFRAKKIEIEKRVIFLKDEVVPRCYLAFSTVVADNQYASLGLMLMGCLARLNNLISFPKDEEEEVDEVIKVEKTASSHVLQVEDFGEAISREELEGPVKKAAKSLKTPKKGKKSPDELLEGEPPSSLGRGGLSVSAASTKVITETVDLESDDPMSPAPQSTPVEKKRKKPEQQASQSDIHPKMLPDAPCHAVQVLWRKHRPDEQVRPQPGARRHDEHQSRRCKYGLQSNVVLQHALLARCPETQKHYRRSGCPEDRPGPVAHESEYADGD…	1420906	Pseudogymnoascus sp. VKM F-4281 (FW-2241)	Uncharacterized protein	[{'label': 'AFDB', 'accession': 'A0A093ZMA8', 'href': 'https://www.alphafold.ebi.ac.uk/entry/A0A093ZMA8'}, {'label': 'UniProt', 'accession': 'A0A093ZMA8', 'href': 'https://www.uniprot.org/uniprot/A0A093ZMA8'}]	result-2-0	FALSE
job	AF-A0A1Y2DWA1-F1-model_v4	19.4	273	137	5	3	200	19	283	1	8.06e-05	206	201	287	EMDNVIRSLEQEYRLILLLNHRNKNQHRAASWYGSFNEMKRNCGQIITLFSSRRLQA-----KRLK----------DVEWVKLHRLLQRALFRQLKRWYWQFNGVIALGQFVTLGCTLVTLLANVRALYMRLWEINETEFIRCGCLIKNLPRTKAKSVV------------------NDVEELGEIIDE------------------------------------------DIGNNVQENELVITSIPKPLTENCKKKKKRKKKNKSAIDGIF	DPQKALDLLQPLQPILAGFNHRNKNQHRGARWWGSFGMLRRNLEKLVDEVADAVDKAAAAGGKKRKPAAVPSKKDGRSGRNAAETRASWLRGVLVPKLYVAFSQLTADNQFATLGLMLFGVLAQVNAACAYL--------IVAGDDAQQLPESGVATTVPLVTKKLQPVLGIVRDGKEDTVDLGRAVSREEIAREVAMRREAEAAEGVAVPTKKRRKEEAFDARREKIQRTEEDSMVEKAGRGEKDKSSAPKEKEKKKKKKKGKKGDEFDDLF	2.798,11.461,57.356,3.039,7.948,55.904,3.732,7.957,52.230,1.089,5.861,50.452,2.991,4.540,47.405,1.102,1.519,46.039,-0.507,2.173,42.666,1.482,0.223,40.098,0.069,-2.989,38.720,-2.406,-3.213,35.922,-0.208,-5.624,33.992,-3.304,-7.023,32.257,-2.316,-10.218,30.589,-1.384,-10.356,26.873,-4.332,-11.059,24.696,-3.286,-8.953,21.664,-6.484,-6.916,21.267,-7.210,-5.840,17.697,-6.115,-2.191,18.087,-7.758,-0.29…	MPVNQHVMDTFTSGKASADPQKALDLLQPLQPILAGFNHRNKNQHRGARWWGSFGMLRRNLEKLVDEVADAVDKAAAAGGKKRKPAAVPSKKDGRSGRNAAETRASWLRGVLVPKLYVAFSQLTADNQFATLGLMLFGVLAQVNAACAYLIVAGDDAQQLPESGVATTVPLVTKKLQPVLGIVRDGKEDTVDLGRAVSREEIAREVAMRREAEAAEGVAVPTKKRRKEEAFDARREKIQRTEEDSMVEKAGRGEKDKSSAPKEKEKKKKKKKGKKGDEFDDLFSSLF	1141098	Pseudomassariella vexata	Uncharacterized protein	[{'label': 'AFDB', 'accession': 'A0A1Y2DWA1', 'href': 'https://www.alphafold.ebi.ac.uk/entry/A0A1Y2DWA1'}, {'label': 'UniProt', 'accession': 'A0A1Y2DWA1', 'href': 'https://www.uniprot.org/uniprot/A0A1Y2DWA1'}]	result-2-0	FALSE
job	AF-A0A2U3E232-F1-model_v4	19	241	142	6	4	200	158	389	1	0.000163	201	201	393	MDNVIRSLEQEYRLILLLNHRNKNQHRAASWYGSFNEMKRNCGQIITLFSSRRLQAK---RLKDVEWVKLHRL---LQRALFRQLKRWYWQFNGVIALGQFVTLGCTLVTLLANVRALYMRLWEINETEFIRCGCLIKNLPRTKAKSVVNDV----------------EELGEIIDE-DIGNNVQENELVITSIPKPLT---------------------ENCKKKKKRKKKNKSAIDGIF	TRAANTSITETLHILDAFNHRHHNQHRATHWWSSFRILRRRLQSLRDALLSSARAAPAGGRQTTSSLSRWQAVRLRAGWMRTHVVPRAYISFSQLAADNQHAPLGLLLLAVLGRVDTVLATLAPSDDAK---------TLPPPAAQSSRANVTTARPMPAETETEAPPPDLGVAVSRQDVPRPVKREKRAEESAPSDHTKKRSRDVKSEAAGSDTAGKQRQSNKKNKKKSKDGGDAFANLF	-3.883,-17.048,-10.371,-2.132,-17.021,-6.906,-2.595,-20.833,-6.426,-0.780,-21.504,-9.728,2.265,-19.512,-8.548,2.615,-21.631,-5.340,2.720,-24.990,-7.200,5.794,-23.931,-9.217,7.964,-23.218,-6.106,7.666,-26.726,-4.524,10.230,-28.533,-6.757,13.724,-27.510,-5.555,16.482,-30.130,-4.893,17.517,-30.787,-1.303,21.142,-29.701,-0.625,22.421,-30.484,2.923,24.482,-27.795,4.767,27.590,-28.847,6.741,27.621,-28.…	MIALLMLLLATGPQGTPPVGSWTTRLGGEQRDGWMDGWMDGGRGCLVFGVGVGVGVGVGVGPPDASPNFRSLPVANTAQTSHLHVPIVRRAAVVPLRHAAASPPARAARAQDMMPTTTATAAPRPPPSPPPPPSAATAKAPGPGATAALLLPSSPADTRAANTSITETLHILDAFNHRHHNQHRATHWWSSFRILRRRLQSLRDALLSSARAAPAGGRQTTSSLSRWQAVRLRAGWMRTHVVPRAYISFSQLAADNQHAPLGLLLLAVLGRVDTVLATLAPSDDAKTLPPPAAQSSRANVTTARPMPAETETEAPPPDLGVAVSRQDVPRPVKREKRAEESAPSDHTKKRSRDVKSEAAGSDTAGKQRQSNKKNKKKSKDGGDAFANLFGSLA	33203	Purpureocillium lilacinum	Uncharacterized protein	[{'label': 'AFDB', 'accession': 'A0A2U3E232', 'href': 'https://www.alphafold.ebi.ac.uk/entry/A0A2U3E232'}, {'label': 'UniProt', 'accession': 'A0A2U3E232', 'href': 'https://www.uniprot.org/uniprot/A0A2U3E232'}]	result-2-0	FALSE
job	AF-A0A6S6V3C8-F1-model_v4	17.8	185	132	4	6	187	19	186	1	0.00095	180	201	186	NVIRSLEQEYRLILLLNHRNKNQHRAASWYGSFNEMKRNCGQIITLFSSRRLQAKRLKDVEWVKLHRLLQRALFRQLKRWYWQFNGVIALGQFVTLGCTLVTLLANVRALY--MRLW-EINETEFIRCGCLIKNLPRTKAKSVVNDVEELGEIIDEDIGNNVQENELVITSIPKPLTENCKKKKK	HDMAMLHDIHSLLNKIFVRNRNQHQRSTWWKALHAFRKQISLLLGELK------TGKVKERETKLQARLRYWDDRVVHAWYYQFSQLVAVGPFAMLGLVMMASVARVCRIVGITAVYEEIASGDVQGVLSASDELALAEEFSSVLDENEEWD-----------EGVVVARECDDDDNEEDGEDDE	-25.649,-6.854,-11.341,-23.769,-4.250,-9.238,-21.303,-6.465,-7.518,-21.640,-5.498,-3.831,-18.250,-3.830,-3.216,-16.905,-5.527,-0.061,-17.327,-3.519,3.055,-13.765,-2.950,4.295,-14.179,-2.683,8.079,-11.659,-1.519,10.728,-12.621,-4.466,13.012,-9.745,-6.658,11.717,-7.168,-3.914,12.461,-8.710,-3.121,15.884,-8.575,-6.835,16.838,-5.071,-7.301,15.337,-2.545,-9.212,17.461,0.316,-7.534,19.376,2.596,-9.368,…	MPSASPIITATHLLNASQHDMAMLHDIHSLLNKIFVRNRNQHQRSTWWKALHAFRKQISLLLGELKTGKVKERETKLQARLRYWDDRVVHAWYYQFSQLVAVGPFAMLGLVMMASVARVCRIVGITAVYEEIASGDVQGVLSASDELALAEEFSSVLDENEEWDEGVVVARECDDDDNEEDGEDDE	97480	Pyrenophora teres f. maculata	Uncharacterized protein	[{'label': 'AFDB', 'accession': 'A0A6S6V3C8', 'href': 'https://www.alphafold.ebi.ac.uk/entry/A0A6S6V3C8'}, {'label': 'UniProt', 'accession': 'A0A6S6V3C8', 'href': 'https://www.uniprot.org/uniprot/A0A6S6V3C8'}]	result-2-0	FALSE
job	AF-A0A0B7F6B4-F1-model_v4	14.1	247	154	6	4	194	39	283	1	0.000999	175	201	365	MDNVIRSLEQEYRLILLLNHRNKNQHRAASWYGSFNEMKRNCGQIITLFSSRRLQA------KRLK----------------------DVEWVKLHRLLQRALFRQLKRWYWQFNGVIALGQFVTLGCTLVTLLANVRALYMR-------------------------LWEINETEFIRCGCLIKNLPRTKAKSVVNDVE---ELGEIIDEDIGNNVQENELVITSIPKPLTENCKKKKKRKKKNKS	ARNSQKLLFTEMHILERVYYKGNNQHGLSLFWRSVVSVRRMSARIYETNLPGLLEALGSMFHEELFGGQKVFSGAWTRIPSLSSIAQIMERLLDIGMLLQAAI-SAFRKAYKAFCLAMPNTAFLQLTIVLMSIVSRINAVSSAFLDTISAIAPCVYAVFEAFEPSKPLLKKMSQRLTKFQSSPTTNEPVEPAPSRTSQIPTPIHIDD-MDEDLGFSIARSTLPPTTLPASDPMANTPLPPNPPTNST	18.290,-8.356,4.076,16.754,-9.595,7.362,13.216,-8.465,7.571,12.932,-5.924,10.382,10.331,-8.035,12.236,7.911,-5.580,13.851,8.474,-6.349,17.532,5.017,-5.315,18.693,5.427,-4.393,22.349,3.520,-7.234,24.046,1.775,-5.047,26.582,0.041,-7.760,28.639,-2.698,-5.171,29.385,-5.575,-6.925,27.578,-9.020,-6.535,29.172,-11.708,-9.247,28.772,-14.787,-8.344,26.756,-16.987,-7.805,29.832,-20.447,-7.168,28.256,-19.22…	MPQRRFRLVASADYRPRDNIDVPAVAQLLKQLKSGHKNARNSQKLLFTEMHILERVYYKGNNQHGLSLFWRSVVSVRRMSARIYETNLPGLLEALGSMFHEELFGGQKVFSGAWTRIPSLSSIAQIMERLLDIGMLLQAAISAFRKAYKAFCLAMPNTAFLQLTIVLMSIVSRINAVSSAFLDTISAIAPCVYAVFEAFEPSKPLLKKMSQRLTKFQSSPTTNEPVEPAPSRTSQIPTPIHIDDMDEDLGFSIARSTLPPTTLPASDPMANTPLPPNPPTNSTLSTLLPDVETTTPLLSPPSSPRSLSSQPPPPPPPLPPHAQVLPRNVPVEPPAHAVSTVTTSTKPKKKRKKTIARDEIDDIFG	1108050	Rhizoctonia solani AG-1 IB	DUF4477 domain-containing protein	[{'label': 'AFDB', 'accession': 'A0A0B7F6B4', 'href': 'https://www.alphafold.ebi.ac.uk/entry/A0A0B7F6B4'}, {'label': 'UniProt', 'accession': 'A0A0B7F6B4', 'href': 'https://www.uniprot.org/uniprot/A0A0B7F6B4'}]	result-2-0	FALSE
job	AF-A0A1E1MAV1-F1-model_v4	23.4	222	136	8	7	200	9	224	1	1.38e-05	223	201	228	VIRSLEQEYRLILLLNHRNKNQHRAASWYGSFNEMKRNCGQIITLFSSRRLQAKRLKD---VEWVKLHRLLQRALFRQLKRWYWQFNGVIALGQFVTLGCTLVTLLANVRALYMRLWEINETEFIRCGCLIKNLPRTKAKSV---VNDVE---ELGEII-DEDIGNNVQENELVITSIPKPLTENCK------------------KKKKRKKKNKSAIDGIF	PLQELTSISQLLHLTHHRNKNQHRLAKWWKAFSVLRRQVGRLVAEVETLERAVKFSSGASLGEKSRKKGI-RKQLEK--EEESKAFSNVIADNQYAALGLMIMATLARVQTLLKSLEKESESESEN---GDPDLPPSAAKGLDAESVDIARGTDLGEVVSREDVVDMEEDDGVDIKKLKKKKKRRERVEDEGEAESAAGVAATPAKRPKKKRKKGDAFDDLF	-26.688,-10.872,-6.629,-26.158,-10.220,-2.910,-24.167,-7.047,-2.225,-21.528,-8.085,0.361,-22.491,-6.597,3.637,-19.823,-4.030,4.642,-17.267,-5.712,6.672,-16.794,-2.914,9.258,-14.868,-0.116,7.430,-12.007,-0.770,9.815,-11.940,-4.514,8.940,-11.817,-3.720,5.207,-9.084,-1.076,5.762,-7.112,-3.526,7.965,-7.414,-6.146,5.203,-6.057,-3.588,2.679,-3.212,-2.643,5.103,-2.224,-6.326,5.432,-2.392,-6.790,1.634,-0…	MASPRPDAPLQELTSISQLLHLTHHRNKNQHRLAKWWKAFSVLRRQVGRLVAEVETLERAVKFSSGASLGEKSRKKGIRKQLEKEEESKAFSNVIADNQYAALGLMIMATLARVQTLLKSLEKESESESENGDPDLPPSAAKGLDAESVDIARGTDLGEVVSREDVVDMEEDDGVDIKKLKKKKKRRERVEDEGEAESAAGVAATPAKRPKKKRKKGDAFDDLFAGLI	38038	Rhynchosporium secalis	Uncharacterized protein	[{'label': 'AFDB', 'accession': 'A0A1E1MAV1', 'href': 'https://www.alphafold.ebi.ac.uk/entry/A0A1E1MAV1'}, {'label': 'UniProt', 'accession': 'A0A1E1MAV1', 'href': 'https://www.uniprot.org/uniprot/A0A1E1MAV1'}]	result-2-0	FALSE
job	AF-A0A2S7PI37-F1-model_v4	25.5	227	130	6	7	200	11	231	1	1.12e-06	244	201	235	VIRSLEQEYRLILLLNHRNKNQHRAASWYGSFNEMKRNCGQIITL---------------FSSRRLQAKRLKDVEWVKLHRLLQRALFRQLKRWYWQFNGVIALGQFVTLGCTLVTLLANVRALYMRL-------WEINETEFIRCGCLIKNLPRTKAKSVVNDVEELGEIIDEDIGNNVQENE--LVITSIPKPLTENCK---------KKKKRKKKNKSAIDGIF	THTSLHSLSQILHLTHHRNKNQHRLAKWYISFGILRRQVSRLLALVPEHILESKSRGKAKGKTRERER-----KREEDIQVAVRFMLARVVSGCYLAFSQLVADNQYATLGLMLMGCLARFHRILVGLKVATEEEVEEKAVEDVKKETKVDDIVEDLGEKIVRD-QPRGEIDGSSHKGKVQEDEPMEIKTSKPKKRKEEDQLLERNDAKPAKKKRKKKGGDAFDDLF	-0.786,-8.153,42.412,-0.555,-9.804,38.962,-0.185,-6.917,36.493,-1.671,-8.616,33.405,0.890,-7.804,30.670,-0.825,-5.963,27.768,-1.256,-8.354,24.915,0.491,-7.020,21.757,-1.825,-6.375,18.874,-0.792,-8.909,16.157,-1.998,-6.499,13.501,0.202,-3.733,14.960,3.277,-6.032,15.103,2.639,-7.131,11.475,2.236,-3.496,10.309,5.376,-2.448,12.236,7.428,-5.218,10.535,6.077,-4.075,7.124,6.975,-0.444,7.932,10.575,-1.52…	MTTSLPFPNPTHTSLHSLSQILHLTHHRNKNQHRLAKWYISFGILRRQVSRLLALVPEHILESKSRGKAKGKTRERERKREEDIQVAVRFMLARVVSGCYLAFSQLVADNQYATLGLMLMGCLARFHRILVGLKVATEEEVEEKAVEDVKKETKVDDIVEDLGEKIVRDQPRGEIDGSSHKGKVQEDEPMEIKTSKPKKRKEEDQLLERNDAKPAKKKRKKKGGDAFDDLFDSLM	2070414	Rutstroemia sp. NJR-2017a BBW	Ribonuclease mrp subunit rmp1 protein	[{'label': 'AFDB', 'accession': 'A0A2S7PI37', 'href': 'https://www.alphafold.ebi.ac.uk/entry/A0A2S7PI37'}, {'label': 'UniProt', 'accession': 'A0A2S7PI37', 'href': 'https://www.uniprot.org/uniprot/A0A2S7PI37'}]	result-2-0	FALSE
job	AF-Q12530-F1-model_v4	100	201	0	0	1	201	1	201	1	3.28e-27	1334	201	201	MDEMDNVIRSLEQEYRLILLLNHRNKNQHRAASWYGSFNEMKRNCGQIITLFSSRRLQAKRLKDVEWVKLHRLLQRALFRQLKRWYWQFNGVIALGQFVTLGCTLVTLLANVRALYMRLWEINETEFIRCGCLIKNLPRTKAKSVVNDVEELGEIIDEDIGNNVQENELVITSIPKPLTENCKKKKKRKKKNKSAIDGIFG	MDEMDNVIRSLEQEYRLILLLNHRNKNQHRAASWYGSFNEMKRNCGQIITLFSSRRLQAKRLKDVEWVKLHRLLQRALFRQLKRWYWQFNGVIALGQFVTLGCTLVTLLANVRALYMRLWEINETEFIRCGCLIKNLPRTKAKSVVNDVEELGEIIDEDIGNNVQENELVITSIPKPLTENCKKKKKRKKKNKSAIDGIFG	15.415,-14.672,-8.733,15.770,-10.879,-8.300,14.774,-9.945,-4.701,12.754,-7.136,-6.318,10.671,-9.592,-8.403,9.665,-11.500,-5.230,8.470,-8.248,-3.582,6.470,-7.399,-6.735,4.870,-10.897,-6.829,3.862,-10.505,-3.153,2.419,-7.044,-3.960,0.502,-8.558,-6.922,-0.926,-11.135,-4.459,-1.996,-8.471,-1.911,-3.472,-6.507,-4.844,-5.616,-9.521,-5.864,-7.004,-9.529,-2.286,-7.632,-5.761,-2.612,-9.562,-6.427,-5.868,-…	MDEMDNVIRSLEQEYRLILLLNHRNKNQHRAASWYGSFNEMKRNCGQIITLFSSRRLQAKRLKDVEWVKLHRLLQRALFRQLKRWYWQFNGVIALGQFVTLGCTLVTLLANVRALYMRLWEINETEFIRCGCLIKNLPRTKAKSVVNDVEELGEIIDEDIGNNVQENELVITSIPKPLTENCKKKKKRKKKNKSAIDGIFG	559292	Saccharomyces cerevisiae S288C	Ribonuclease MRP protein subunit RMP1	[{'label': 'AFDB', 'accession': 'Q12530', 'href': 'https://www.alphafold.ebi.ac.uk/entry/Q12530'}, {'label': 'UniProt', 'accession': 'Q12530', 'href': 'https://www.uniprot.org/uniprot/Q12530'}]	result-0-0	FALSE
job	AF-H0GYA4-F1-model_v4	76.2	143	34	0	5	147	2	144	1	8.59e-15	734	201	144	DNVIRSLEQEYRLILLLNHRNKNQHRAASWYGSFNEMKRNCGQIITLFSSRRLQAKRLKDVEWVKLHRLLQRALFRQLKRWYWQFNGVIALGQFVTLGCTLVTLLANVRALYMRLWEINETEFIRCGCLIKNLPRTKAKSVVN	EGVVRSLEQEYRLILLLNHRNKNQHSAAGWYGSFNELKRNCGRIIKLLSSWRLQAKRLKDVEWVNMHRLLKRALFRQLKSWYWQFNGIIALGQFVTLGCTLVALLANVRALYMKIWEVNGAEFVRCGCFMKILPKKRGQTGYE	0.892,-0.776,-16.814,-1.298,2.374,-17.068,-4.510,0.660,-15.858,-2.688,-0.651,-12.748,-1.313,2.857,-12.036,-4.827,4.379,-12.344,-6.268,1.717,-9.991,-3.467,2.396,-7.465,-4.081,6.176,-7.751,-7.798,5.505,-7.058,-7.052,3.347,-3.972,-4.598,6.032,-2.780,-7.318,8.728,-3.008,-9.427,6.534,-0.676,-6.404,6.206,1.662,-6.041,10.027,1.704,-9.769,10.617,2.392,-9.885,7.975,5.170,-6.651,9.406,6.647,-8.023,12.983,6…	MEGVVRSLEQEYRLILLLNHRNKNQHSAAGWYGSFNELKRNCGRIIKLLSSWRLQAKRLKDVEWVNMHRLLKRALFRQLKSWYWQFNGIIALGQFVTLGCTLVALLANVRALYMKIWEVNGAEFVRCGCFMKILPKKRGQTGYE	1095631	Saccharomyces cerevisiae x Saccharomyces kudriavzevii VIN7	Rmp1p	[{'label': 'AFDB', 'accession': 'H0GYA4', 'href': 'https://www.alphafold.ebi.ac.uk/entry/H0GYA4'}, {'label': 'UniProt', 'accession': 'H0GYA4', 'href': 'https://www.uniprot.org/uniprot/H0GYA4'}]	result-2-0	FALSE
job	AF-A0A376BA71-F1-model_v4	31.2	240	121	7	4	201	17	254	1	2.97e-08	324	201	254	MDNVIRSLEQEYRLILLLNHRNKNQHRAASWYGSFNEMKRNCGQIITL----FSSRRL------QAKRLK---------------DVEWVKLHRLLQRALFRQLKRWYWQFNGVIALGQFVTLGCTLVTLLANVRALYMRLWEINETEFIRCGCLIKNLPRTK------AKSVVNDVEELGEIIDEDIGNNV------QENELVITSIPKPLTENCKK-----KKKRKKKNKSAIDGIFG	LQECLTQLEQEYRIIVLINHRNKNQHKVATWWMSFNILKRKTCKTIHLLRLYFDAKQLNQKIIQSTKQTKKTKVIKERLKKLRNINLYLISLYDILCYFQKKQLKSIYYNFNGIIALGQFATLGVVLVGILARIYSLSLKLTNAITESVEEIKTRLKRNTKYELDNNIDKDSEVDDIG--EEIVLEQAQTSTATLRDEKSRKRQITLDGDEFVEKKKKPVKKVKKSKNKKKGNAIDDIFG	-24.869,9.143,32.851,-21.437,8.436,31.254,-21.860,7.805,27.506,-19.470,5.262,25.877,-18.185,7.111,22.762,-16.713,4.288,20.765,-17.982,3.353,17.346,-16.393,6.211,15.327,-15.729,3.903,12.333,-18.703,4.064,9.946,-19.837,0.940,8.062,-18.859,2.884,4.879,-15.228,3.341,6.046,-15.199,-0.386,6.915,-16.450,-1.288,3.387,-13.984,1.128,1.699,-11.019,-0.420,3.582,-12.150,-3.983,2.652,-12.545,-3.063,-1.057,-9.0…	MAEIPSNVVSQELTSTLQECLTQLEQEYRIIVLINHRNKNQHKVATWWMSFNILKRKTCKTIHLLRLYFDAKQLNQKIIQSTKQTKKTKVIKERLKKLRNINLYLISLYDILCYFQKKQLKSIYYNFNGIIALGQFATLGVVLVGILARIYSLSLKLTNAITESVEEIKTRLKRNTKYELDNNIDKDSEVDDIGEEIVLEQAQTSTATLRDEKSRKRQITLDGDEFVEKKKKPVKKVKKSKNKKKGNAIDDIFG	36035	Saccharomycodes ludwigii	Uncharacterized protein	[{'label': 'AFDB', 'accession': 'A0A376BA71', 'href': 'https://www.alphafold.ebi.ac.uk/entry/A0A376BA71'}, {'label': 'UniProt', 'accession': 'A0A376BA71', 'href': 'https://www.uniprot.org/uniprot/A0A376BA71'}]	result-2-0	FALSE
job	AF-A3GHW3-F1-model_v4	28.6	213	115	7	1	201	1	188	1	9.25e-06	242	201	188	MDEM--DNVIRSLEQEYRLILLLNHRNKNQHRAASWYGSFNEMKRNCGQIITL-FSSRRLQAKRLKDVEWVKLHRLLQRALFR-QLKRWYWQFNGVIALGQFVTLGCTLVTLLANVRALYMRLWEINETEFIRCGCLIKNLPRTKAKSVVNDVEELGEIIDEDIGNNVQENELVITSIPK--------PLTENCKKKKKRKKKNKSAIDGIFG	MLELISPEQTTALTNEYYILHLLYHRGRNQHRLTVWWKYLNILHRYVRKIIKLAVDIARIKSKAKKEHKQKQIVDIIVYLDSRKVFTKAYYEFNGVIALGQFINLGLTLVGNLTKIWAI---LMQKKKKS-------------SATSSRVTSAEPERD---------STPNSTSNKSIDSMSMDDIFGDTKKPKKKEKKKKKSAKSAMDDIFG	-19.819,9.036,13.030,-18.475,7.333,9.865,-16.960,3.847,10.021,-13.837,4.719,8.015,-13.304,1.114,6.783,-16.169,-1.391,6.477,-15.326,-4.985,7.587,-15.811,-5.961,3.971,-13.277,-3.307,2.864,-10.844,-4.573,5.545,-11.144,-8.113,4.069,-10.709,-6.774,0.496,-7.642,-4.715,1.544,-6.212,-7.808,3.317,-6.613,-9.936,0.138,-4.828,-7.260,-1.936,-2.125,-7.092,0.777,-1.514,-10.885,0.485,-0.878,-10.445,-3.278,1.356,…	MLELISPEQTTALTNEYYILHLLYHRGRNQHRLTVWWKYLNILHRYVRKIIKLAVDIARIKSKAKKEHKQKQIVDIIVYLDSRKVFTKAYYEFNGVIALGQFINLGLTLVGNLTKIWAILMQKKKKSSATSSRVTSAEPERDSTPNSTSNKSIDSMSMDDIFGDTKKPKKKEKKKKKSAKSAMDDIFG	322104	Scheffersomyces stipitis CBS 6054	Uncharacterized protein	[{'label': 'AFDB', 'accession': 'A3GHW3', 'href': 'https://www.alphafold.ebi.ac.uk/entry/A3GHW3'}, {'label': 'UniProt', 'accession': 'A3GHW3', 'href': 'https://www.uniprot.org/uniprot/A3GHW3'}]	result-2-0	FALSE
job	AF-W9CF34-F1-model_v4	23.5	234	137	7	7	200	9	240	1	3.6e-05	204	201	277	VIRSLEQEYRLILLLNHRNKNQHRAASWYGSFNEMKRNCGQIITL-----FSSRRLQAKRLK-------DVEWVKLHRLLQRALFRQLKRWYWQFNGVIALGQFVTLGCTLVTLLANVRALYMRLWEINETEFI-RCGC---------------LIKNLPRTKAKSVVNDVEELGEIIDED---------IGNNVQENELVITSIPKPLTENC---KKKKKRKKKNKSAIDGIF	QHTHLVALTQLLHLTHHRNKNQHRLSKWYISFGILRRQVARLLSVVPEFVIASQ--SRGKVKGKAREKRDREERVVQDLVRLIGERVVPGCYLAFSQLVADNQYATLGLMLMGCLARLYKILGPLRVLTAEEIAEKVGAVKERTKVNEPEIGEDLGEKIVRDAPTSIVTEDNQKGQKKEEDDKGLKDSKPKKRKQEAEELERKTSKLPLSDSTLAKPPKKKKKKKGGDAFDDLF	-27.380,-6.732,23.580,-24.558,-4.967,21.675,-24.106,-6.853,18.367,-20.426,-6.502,17.281,-20.458,-5.086,13.815,-17.537,-6.058,11.531,-15.458,-3.013,10.505,-15.625,-2.702,6.667,-12.349,-0.836,6.700,-10.689,-3.725,8.598,-12.000,-6.240,6.003,-10.621,-4.047,3.170,-7.217,-3.722,4.955,-7.015,-7.535,5.453,-7.678,-8.153,1.721,-5.142,-5.438,0.746,-2.536,-6.927,3.151,-3.022,-10.420,1.611,-2.732,-9.036,-1.96…	MNIPTLNPQHTHLVALTQLLHLTHHRNKNQHRLSKWYISFGILRRQVARLLSVVPEFVIASQSRGKVKGKAREKRDREERVVQDLVRLIGERVVPGCYLAFSQLVADNQYATLGLMLMGCLARLYKILGPLRVLTAEEIAEKVGAVKERTKVNEPEIGEDLGEKIVRDAPTSIVTEDNQKGQKKEEDDKGLKDSKPKKRKQEAEELERKTSKLPLSDSTLAKPPKKKKKKKGGDAFDDLFDTIVQASPAFVTGEHFEISVRDIFVPRFNSGSGSDTP	1432307	Sclerotinia borealis F-4128	Uncharacterized protein	[{'label': 'AFDB', 'accession': 'W9CF34', 'href': 'https://www.alphafold.ebi.ac.uk/entry/W9CF34'}, {'label': 'UniProt', 'accession': 'W9CF34', 'href': 'https://www.uniprot.org/uniprot/W9CF34'}]	result-2-0	FALSE
job	AF-A0A3E2GYC7-F1-model_v4	21.5	237	133	7	4	200	7	230	1	2.37e-06	249	201	234	MDNVIRSLEQEYRLILLLNHRNKNQHRAASWYGSFNEMKRNCGQIITLFSSRRLQA--------KRLKDVEW-------VKLHRLLQRALFRQLKRWYWQFNGVIALGQFVTLGCTLVTLLANVRALYMRLWEINETEFIRCGCLIKNLPRTKAKSVVN----DVEELGEIIDEDIGN------NVQENELVITSIPK---------------PLTENCKKKKKRKKKNKSAIDGIF	CSQALTTLPAVHDLLNLANHRNKNQHRLSKWWKEFSQLRRHVSKLISELSDPELRFVHESTAPKKKPKKEKQDRGKESRDKVELRVEFLEDVLIPKCYMAFSNVVADNQYSTLGLLLIGCLARIQKAI------------RP-LRRVEEVKTVVDDIPLPSKTDEIDLGERVRRDQADVLDADSNKAEDEEQVTERKKVKKANENFNDEDKKDGMDSSLPKRPKKKRKKGDAFDNLF	-3.191,-12.304,19.673,-5.829,-9.904,21.053,-7.395,-7.581,18.404,-6.257,-4.550,20.467,-2.646,-5.837,20.226,-3.015,-6.342,16.433,-4.316,-2.746,16.020,-1.430,-1.362,18.135,1.117,-3.276,16.011,-0.615,-2.099,12.781,-0.604,1.544,14.016,3.172,1.379,14.672,4.046,-0.430,11.394,1.663,1.073,8.759,2.688,4.789,9.099,6.365,3.939,8.707,5.528,2.097,5.443,3.075,4.842,4.311,5.853,7.474,4.678,8.296,5.287,2.695,5.55…	MSFTQSCSQALTTLPAVHDLLNLANHRNKNQHRLSKWWKEFSQLRRHVSKLISELSDPELRFVHESTAPKKKPKKEKQDRGKESRDKVELRVEFLEDVLIPKCYMAFSNVVADNQYSTLGLLLIGCLARIQKAIRPLRRVEEVKTVVDDIPLPSKTDEIDLGERVRRDQADVLDADSNKAEDEEQVTERKKVKKANENFNDEDKKDGMDSSLPKRPKKKRKKGDAFDNLFASLL	5539	Scytalidium lignicola	Uncharacterized protein	[{'label': 'AFDB', 'accession': 'A0A3E2GYC7', 'href': 'https://www.alphafold.ebi.ac.uk/entry/A0A3E2GYC7'}, {'label': 'UniProt', 'accession': 'A0A3E2GYC7', 'href': 'https://www.uniprot.org/uniprot/A0A3E2GYC7'}]	result-2-0	FALSE
job	AF-A0A3N2PWF9-F1-model_v4	16.4	255	146	6	4	201	11	255	1	4.87e-05	203	201	258	MDNVIRSLEQEYRLILLLNHRNKNQHRAASWYGSFNEMKRNCGQIITLFS---------SRRLQAKRLKD--------VEWVKLHRLLQRALFRQLKRWYWQFNGVIALGQFVTLGCTLVTLLANVRALYMRLWEINETEFIRCGCLIKNLPRTKAKSVVNDVE-------------ELGEIIDEDIGNNVQ----------------------ENELVITSIPKPLTENCKKKKK-----RKKKNKSAIDGIFG	VANVADGLSSSLLVLDRFNHRHKNQHRVATWWARFDLFRRSVRRLLDTISTYEQLHGRYARARSTAKQRDRKEPSELVSQRDAILKRARWLSGHVIPTVYLPFTQLVADNQHATLGLLLLGLTSRVKAA----------IAPLLGDAQEPHPPPQVTSTTEPSQLPSSATVGEPAPLDFGVVVSRSEASLHQTYEKTPSSQQPVSGDQPPQDRGRDRLHDDQPPAEISTQARISKKSMQKPKKRKKGDEFSELFG	-21.398,-10.576,18.400,-17.915,-11.800,17.181,-17.634,-9.794,13.901,-16.377,-6.508,15.411,-13.390,-7.958,17.333,-12.415,-10.159,14.345,-12.417,-7.046,12.113,-10.126,-5.126,14.505,-7.642,-8.048,14.638,-7.641,-8.234,10.805,-6.955,-4.468,10.576,-4.057,-4.722,13.080,-2.503,-7.698,11.222,-2.756,-5.720,7.955,-1.167,-2.660,9.649,1.853,-4.772,10.747,2.241,-6.369,7.284,2.017,-2.944,5.576,4.375,-1.277,8.12…	MTTSTDYTERVANVADGLSSSLLVLDRFNHRHKNQHRVATWWARFDLFRRSVRRLLDTISTYEQLHGRYARARSTAKQRDRKEPSELVSQRDAILKRARWLSGHVIPTVYLPFTQLVADNQHATLGLLLLGLTSRVKAAIAPLLGDAQEPHPPPQVTSTTEPSQLPSSATVGEPAPLDFGVVVSRSEASLHQTYEKTPSSQQPVSGDQPPQDRGRDRLHDDQPPAEISTQARISKKSMQKPKKRKKGDEFSELFGSLL	1314773	Sodiomyces alkalinus F11	Uncharacterized protein	[{'label': 'AFDB', 'accession': 'A0A3N2PWF9', 'href': 'https://www.alphafold.ebi.ac.uk/entry/A0A3N2PWF9'}, {'label': 'UniProt', 'accession': 'A0A3N2PWF9', 'href': 'https://www.uniprot.org/uniprot/A0A3N2PWF9'}]	result-2-0	FALSE
job	AF-G3ANA8-F1-model_v4	28.9	214	130	7	1	201	1	205	1	9.12e-07	253	201	205	MDEMDNVIRSLEQEYRLILLLNHRNKNQHRAASWYGSFNEMKRNCGQIITL-FSSRRLQAKR--------LKDVEWVK-LHRLLQRALFRQLKRWYWQFNGVIALGQFVTLGCTLVTLLANVRALYMRLWEINETEFIRCGCLIKNLPRTKAKSVVNDVEELGEI---IDEDIGNNVQENELVITSIPKPLTENCKKKKKRKKKNKSAIDGIFG	MNH--ATYKGLTNEYEIVALLHHRSKNQHRQADWFMHLNITYRHLRRILKLQIDINRLQPKPKKNQSKILYKTNEIVKLSQGLIKR-----SKSAYYSYNSILCLGQFITLGFALLASLAKINRLLLEIPSVANSATTR--IFIPEVVKDVPEQSEPSQEPSLSIDDIFDTKPKKKKKKSRSATPSTIDDIKQTGSDKPKKKKKKKSAIDDIFG	-13.491,3.081,6.930,-16.163,1.869,4.483,-16.489,-1.917,3.999,-15.958,-1.631,0.212,-12.786,0.494,0.638,-11.468,-1.949,3.307,-12.052,-4.942,0.980,-10.424,-2.987,-1.894,-7.367,-2.087,0.249,-7.063,-5.760,1.339,-7.014,-6.995,-2.295,-4.426,-4.313,-3.196,-2.327,-5.352,-0.163,-2.367,-9.003,-1.396,-1.261,-7.912,-4.909,1.445,-5.706,-3.325,2.519,-8.607,-1.023,2.915,-10.994,-4.017,4.838,-8.328,-5.995,6.964,-…	MNHATYKGLTNEYEIVALLHHRSKNQHRQADWFMHLNITYRHLRRILKLQIDINRLQPKPKKNQSKILYKTNEIVKLSQGLIKRSKSAYYSYNSILCLGQFITLGFALLASLAKINRLLLEIPSVANSATTRIFIPEVVKDVPEQSEPSQEPSLSIDDIFDTKPKKKKKKSRSATPSTIDDIKQTGSDKPKKKKKKKSAIDDIFG	619300	Spathaspora passalidarum NRRL Y-27907	Uncharacterized protein	[{'label': 'AFDB', 'accession': 'G3ANA8', 'href': 'https://www.alphafold.ebi.ac.uk/entry/G3ANA8'}, {'label': 'UniProt', 'accession': 'G3ANA8', 'href': 'https://www.uniprot.org/uniprot/G3ANA8'}]	result-2-0	FALSE
job	AF-A0A5J5F7N5-F1-model_v4	18.8	218	146	7	1	195	7	216	1	4.87e-05	208	201	301	MDEMDNVIRSLEQEYRLILLLNHRNKNQHRAASWYGSFNEMKRNCGQIITLFSSRRLQAKRLK---DVEWVKLHRLLQRALFRQLKRWYWQFNGVIALGQFVTLGCTLVTLLANVRALY----MRLWEINETEFIRCGC----------LIKNLPRTKAKSVVNDVEELGEIIDE------DIGNNVQENELVITSIPKPLTENCKKKKKRKKKNKSA	FDA--TQLKLLRDESDLLHLLFHRNKNQHRLLKWWQWIATLRRNLTKLLAEHDMI--TSAKTTPNRNTAVAKFKDRMAFMRSVVVPNAYAAFRTVIDSRVFAALGMVLVGVLARVWKVIKPSREELEKEREKKEATVKALQELDEELGVVISREEYGRGKAEAE----VGEVISRAEYERAALVKAAGKAKDVPGKMRSVEDRGEKAPSKLQLEDGPA	-12.294,-9.588,29.090,-9.972,-7.553,26.820,-11.332,-7.830,23.330,-9.446,-9.974,20.898,-6.541,-8.094,19.197,-7.247,-6.997,15.656,-4.422,-9.125,14.330,-2.883,-12.431,15.381,0.751,-12.371,16.592,1.918,-14.127,13.355,0.053,-11.562,11.185,1.419,-8.647,13.246,5.010,-9.927,12.816,4.507,-10.346,9.018,3.101,-6.794,8.681,6.154,-5.384,10.530,8.600,-7.457,8.384,6.796,-6.197,5.225,6.669,-2.602,6.558,10.464,-2…	MPPKPPFDATQLKLLRDESDLLHLLFHRNKNQHRLLKWWQWIATLRRNLTKLLAEHDMITSAKTTPNRNTAVAKFKDRMAFMRSVVVPNAYAAFRTVIDSRVFAALGMVLVGVLARVWKVIKPSREELEKEREKKEATVKALQELDEELGVVISREEYGRGKAEAEVGEVISRAEYERAALVKAAGKAKDVPGKMRSVEDRGEKAPSKLQLEDGPAPPSKGTKTAVAAVAKAERDATQSSVEPVMAVKTKEKGRRRQSEPQSEASSAERKLKRKLEAEPEKKKKKQKKKGDDIDDLFSGLF	1250544	Sphaerosporella brunnea	Uncharacterized protein	[{'label': 'AFDB', 'accession': 'A0A5J5F7N5', 'href': 'https://www.alphafold.ebi.ac.uk/entry/A0A5J5F7N5'}, {'label': 'UniProt', 'accession': 'A0A5J5F7N5', 'href': 'https://www.uniprot.org/uniprot/A0A5J5F7N5'}]	result-2-0	FALSE
job	AF-U7PRP6-F1-model_v4	19.5	199	147	5	4	195	38	230	1	6e-05	197	201	339	MDNVIRSLEQEYRLILLLNHRNKNQHRAAS-WYGSFNEMKRNCGQIITLFSSRRLQAKRLK------DVEWVKLHRLLQRALFRQLKRWYWQFNGVIALGQFVTLGCTLVTLLANVRALYMRLWEINETEFIRCGCLIKNLPRTKAKSVVNDVEELGEIIDEDIGNNVQENELVITSIPKPLTENCKKKKKRKKKNKSA	YVAAAERLEEVSAMLHGLNRLHKNQHRVSTYWWPVFGQLRRHVRRLGEV--VRPLTAAKAKVDGDDQSDEEKAAIMCARDVRGDFIPKAYLAFSRLIADRRFAQLGLLLMAILAQVHTALRWVSGDLATNKRRIV---SDEDDDDDDQIEDELAD-AGIQDDAPGEFGDDLGEVIARVDDSENEDTKRYKEHATVTMSS	-80.095,-9.598,-10.685,-76.989,-8.287,-12.626,-74.487,-6.031,-11.058,-74.251,-2.518,-9.797,-70.852,-0.640,-10.047,-69.054,1.617,-12.201,-68.639,5.143,-10.831,-65.918,6.821,-8.663,-62.357,7.162,-9.810,-60.511,10.044,-9.268,-59.367,13.052,-10.156,-55.817,14.501,-10.291,-53.400,13.799,-13.093,-50.810,16.326,-11.828,-47.333,14.870,-11.066,-44.165,17.007,-11.291,-41.039,16.785,-13.458,-38.195,15.261,-…	MATDRIQKAMHSNNTDTPATAPFAGVQSGSLLTPKARYVAAAERLEEVSAMLHGLNRLHKNQHRVSTYWWPVFGQLRRHVRRLGEVVRPLTAAKAKVDGDDQSDEEKAAIMCARDVRGDFIPKAYLAFSRLIADRRFAQLGLLLMAILAQVHTALRWVSGDLATNKRRIVSDEDDDDDDQIEDELADAGIQDDAPGEFGDDLGEVIARVDDSENEDTKRYKEHATVTMSSKPSLKRPRQEDDTDIYANHIKSRTSLVKASTKSGESESIVRSEKKRKVDEDPPMPRSKEITGAKETQDVFVKRDKNGKKEKDKDRDKSKKVKKRKKNGDEFDDLFSGLL	1391915	Sporothrix schenckii ATCC 58251	Uncharacterized protein	[{'label': 'AFDB', 'accession': 'U7PRP6', 'href': 'https://www.alphafold.ebi.ac.uk/entry/U7PRP6'}, {'label': 'UniProt', 'accession': 'U7PRP6', 'href': 'https://www.uniprot.org/uniprot/U7PRP6'}]	result-0-0	FALSE
job	AF-A0A225A7T2-F1-model_v4	21.1	208	129	5	1	200	1	181	1	1.08e-05	242	201	185	MDEMDNVIRSLEQEYRLILLLNHRNKNQHRAASWYGSFNEMKRNCGQIITLFSSRRLQAKRLKDVEWVKLHRLLQRALFRQLKRWYWQFNGVIALGQFVTLGCTLVTLLANVRALYMRLWEINETEFIRCGCLIKNLPRTK------AKSVVNDVEELGEIIDEDIGNNVQENELVITSIPKPLTE--NCKKKKKRKKKNKSAIDGIF	MD-----QSRLQKTFSTVHLVYHRNKNQHGKTAWWKWLSILRRSLLKLLLLHPAEKNKK--------RQIMLISKYLHTQVIPNAYVAFSTVVADGQFSTLGTVLLAALAQTKKIILP--------------LPQPKPNHSEINQLPPSSITTKTNDADDDFGTPIRRAPEHDAVELPKINEQPAEPKKVKKSKAKKKKSANAIDDIF	-8.200,-1.385,15.969,-4.971,-2.526,17.693,-3.069,0.751,18.311,0.215,-1.009,19.192,0.109,-3.021,15.933,-0.745,0.130,13.916,2.250,1.983,15.436,4.615,-0.942,14.687,3.392,-1.311,11.074,3.636,2.488,10.587,7.221,2.595,11.976,8.304,-0.256,9.648,6.680,1.393,6.585,8.111,4.810,7.603,11.683,3.479,8.034,11.521,1.617,4.691,10.207,4.837,3.073,12.999,6.979,4.603,15.832,4.599,3.607,14.626,4.014,0.028,13.447,7.53…	MDQSRLQKTFSTVHLVYHRNKNQHGKTAWWKWLSILRRSLLKLLLLHPAEKNKKRQIMLISKYLHTQVIPNAYVAFSTVVADGQFSTLGTVLLAALAQTKKIILPLPQPKPNHSEINQLPPSSITTKTNDADDDFGTPIRRAPEHDAVELPKINEQPAEPKKVKKSKAKKKKSANAIDDIFNALR	1441469	Talaromyces atroroseus	Uncharacterized protein	[{'label': 'AFDB', 'accession': 'A0A225A7T2', 'href': 'https://www.alphafold.ebi.ac.uk/entry/A0A225A7T2'}, {'label': 'UniProt', 'accession': 'A0A225A7T2', 'href': 'https://www.uniprot.org/uniprot/A0A225A7T2'}]	result-2-0	FALSE
job	AF-B6QV86-F1-model_v4	25.1	211	128	4	8	200	282	480	1	9.72e-06	214	201	484	IRSLEQEYRLILLLNHRNKNQHRAASWYGSFNEMKRNCGQIITLFSSRRLQAKRLKDVEWVKLHRLLQRALFRQLKRWYWQFNGVIALGQFVTLGCTLVTLLANVRALY----MRLWEINETEFIRCGCLIKN-------------LPRTKAKSVVNDVEELGEIIDEDIGNNVQENELVITSIP-KPLTENCKKKKKRKKKNKSAIDGIF	QSLLETLFSTVHLIYHRNKNQHGGTAWWKWLSILRRCLVKLVDGAGNEK------------KCMNISRYVHTRVIPRAYIAFSTVVADGQFSTLGTVLVAALAQTKRVILPLPLRLRRDLSVKQKKALSLPAQTHTNDMESDFGVPIRRAVEPSKEKEVVSMPNISEKKSSKRSSDAEDVATPPPAKDATTKVKKSKSKKKKSGNAIDDIF	20.487,-11.918,4.963,17.706,-9.626,3.684,16.797,-10.417,0.130,16.811,-6.734,-0.616,18.679,-3.612,0.583,17.168,-2.720,3.894,17.295,0.561,5.853,16.940,-1.456,9.090,19.493,-3.726,10.754,16.710,-6.252,11.478,14.534,-7.973,8.856,11.163,-9.265,10.126,9.480,-12.224,8.388,7.119,-12.828,11.340,5.039,-10.811,13.833,7.032,-8.934,16.520,6.112,-7.377,19.903,6.177,-3.826,18.553,3.254,-4.252,16.098,1.328,-6.579…	MPPFPTLTKTWHSATYPATSPLKLYLSAAGKTILITGGGGEIGVGITRSFAVAGSTQIAIVGRWQEVLASTARELENPFKGLKIDAAFDLVIKEFEPIDDFVDNAGYISVELATELDSDGAWAVFATNMSGSIYTVWAFSRTERRDHAVVIDVSSIAAIIPPIHGGAAYSASKLAATNIWEYFAAENPSHRVIETEMTKSIGLKGADHVDLPGQFAVWLASPEADFLHGKFEVQNDRIGNNQTGWIAVILEMFIFIIHYKGGISVPFCINNLSYISHRKMDQSLLETLFSTVHLIYHRNKNQHGGTAWWKWLSILRRCLVKLVDGAGNEKKCMNISRYVHTRVIPRAYIAFSTVVADGQFSTLGTVLVAALAQTKRVILPLPLRLRRDLSVKQKKALSL…	441960	Talaromyces marneffei ATCC 18224	Uncharacterized protein	[{'label': 'AFDB', 'accession': 'B6QV86', 'href': 'https://www.alphafold.ebi.ac.uk/entry/B6QV86'}, {'label': 'UniProt', 'accession': 'B6QV86', 'href': 'https://www.uniprot.org/uniprot/B6QV86'}]	result-2-0	FALSE
job	AF-R4X6I3-F1-model_v4	22.9	235	143	7	4	201	13	246	1	7.56e-06	224	201	246	MDNVIRSLEQEYRLILLLNHRNKNQHRAASWYGSFNEMKRNCGQIITLFSSRRLQA-KRLKDVEWVKLHR-------LLQRALFRQLKRWYWQFNGVIALGQFVTLGCTLVTLLANVRALY---MRLWEINETEFIRCGC-------------LIKNLPRTKAKSVVNDVEELGEIIDEDIGNNVQENELV-ITSIPKPLTEN------------CKKKKKRKKKNKSAIDGIFG	DDSALAVLRSELDIVQLLHHHNKNQHRGATWYKYVKLLKSCLNRILTVAVVRQASSRETTKRQKSAEQARSKALYEDEIHGFLLR-YQNIYIGFTQIIGTGQYVALGMVLLGVLARCWQIIRSLITAQEIDDEAAVELKDIEDARNDDGDNDGLDEGIVVQRSISVIESSQRAENLLAKASDTRVDSSKRTNMDSMAAPVANSSGTSSPRQTASAAKKRKKKKVKNADEIDSIFG	13.954,-27.424,-23.696,14.782,-24.076,-22.031,11.790,-22.822,-20.005,11.313,-19.084,-20.719,11.633,-17.807,-17.112,10.861,-14.273,-18.394,7.275,-15.393,-19.212,6.664,-16.986,-15.774,7.790,-13.807,-13.930,5.696,-11.511,-16.183,2.632,-13.713,-15.502,3.373,-13.498,-11.745,3.479,-9.659,-11.967,0.156,-9.485,-13.877,-1.494,-11.835,-11.338,-0.051,-9.898,-8.349,-1.323,-6.587,-9.811,-4.810,-8.102,-10.353,…	MQYDDSKTVAHLDDSALAVLRSELDIVQLLHHHNKNQHRGATWYKYVKLLKSCLNRILTVAVVRQASSRETTKRQKSAEQARSKALYEDEIHGFLLRYQNIYIGFTQIIGTGQYVALGMVLLGVLARCWQIIRSLITAQEIDDEAAVELKDIEDARNDDGDNDGLDEGIVVQRSISVIESSQRAENLLAKASDTRVDSSKRTNMDSMAAPVANSSGTSSPRQTASAAKKRKKKKVKNADEIDSIFG	1097556	Taphrina deformans PYCC 5710	Uncharacterized protein	[{'label': 'AFDB', 'accession': 'R4X6I3', 'href': 'https://www.alphafold.ebi.ac.uk/entry/R4X6I3'}, {'label': 'UniProt', 'accession': 'R4X6I3', 'href': 'https://www.uniprot.org/uniprot/R4X6I3'}]	result-2-0	FALSE
job	AF-G8BMU8-F1-model_v4	30.9	239	122	6	1	201	1	234	1	3.58e-09	371	201	234	MDE----MDNVIRSLEQEYRLILLLNHRNKNQHRAASWYGSFNEMKRNCGQIITLFSSRRLQAKRLKDVEWVKLHRLLQRALFRQLKRWYWQFNGVIALGQFVTLGCTLVTLLANVRALYMRLWEINETEFIRCGC---------------LIKNLPRTKA---------KSVVNDVEELGEIIDE--DIGNNVQENELVITSIPKP--------LTENCKKKKKRKKKNKSAIDGIFG	MSKNDINHKDIYLELHQEYRLIHLLYHRNKNQHRIAIWWKWFSILKRSCSKVVEI-----LQRRSLTGRNVTKLYNLIHKFLKQQINKLIYVFNSIIALGQFITLGVVLVGLLSRIYRIYNNLFELYHPLFKVYNLNNIIAESNKLENESQLEKILEKVSHEELGDVITDESVLIKTSNYDNNLDILNTLSEVRNIKESAAGTKPKSHSISDTKVSTKLDKKKKNKKKRSKSDIDSIFG	-24.191,-8.262,10.449,-23.844,-4.492,9.871,-23.295,-3.250,6.270,-19.948,-1.886,7.565,-18.798,-5.341,8.782,-19.422,-6.834,5.316,-17.541,-4.006,3.541,-14.656,-4.293,6.048,-14.291,-8.040,5.391,-14.371,-7.630,1.579,-11.741,-4.837,1.551,-9.591,-6.856,3.997,-9.748,-9.955,1.749,-8.876,-7.841,-1.332,-5.871,-6.248,0.432,-4.745,-9.651,1.771,-4.788,-11.109,-1.779,-2.684,-8.198,-3.132,-0.298,-8.575,-0.161,0.…	MSKNDINHKDIYLELHQEYRLIHLLYHRNKNQHRIAIWWKWFSILKRSCSKVVEILQRRSLTGRNVTKLYNLIHKFLKQQINKLIYVFNSIIALGQFITLGVVLVGLLSRIYRIYNNLFELYHPLFKVYNLNNIIAESNKLENESQLEKILEKVSHEELGDVITDESVLIKTSNYDNNLDILNTLSEVRNIKESAAGTKPKSHSISDTKVSTKLDKKKKNKKKRSKSDIDSIFG	1071381	Tetrapisispora phaffii CBS 4417	Uncharacterized protein	[{'label': 'AFDB', 'accession': 'G8BMU8', 'href': 'https://www.alphafold.ebi.ac.uk/entry/G8BMU8'}, {'label': 'UniProt', 'accession': 'G8BMU8', 'href': 'https://www.uniprot.org/uniprot/G8BMU8'}]	result-2-0	FALSE
job	AF-A0A507AK56-F1-model_v4	15.5	218	129	6	4	191	20	212	1	0.000384	177	201	303	MDNVIRSLEQEYRLILLLNHRNKNQHRAASWYGSFNEMKRNCGQIITL-------------FSSRRLQA----KRLKD------------VEWVKL-HRLLQRALFRQLKRWYWQFNGVIALGQFVTLGCTLVTLLANVRALYMRLWEINETEFIRCGCLIKNLPRTKAKSVVNDVEELGEIIDEDIGNNVQENELVITSIPKPLTENCKKKKKRKKK	EEEALDRLVSALQICAGFNRRNKNQHGASKWWAQFDILRRNGRRLRDELQVLVERQARHDSSAGSALSAQKKKKRQQQQEGGAKPPSRELVKAREIVDARARWLQRECLPRTYLAFTQLAADNQYAALGLLLLGVLAQIHNA--------------LSLLLGDEQAEPGTTPLPEPASSAE-----------AAVARSAAVGPPSASQAQTQKLPQGK	35.210,-14.789,36.029,31.565,-15.828,35.531,30.023,-13.927,32.588,26.381,-13.278,33.513,24.423,-14.190,30.363,21.728,-11.489,30.410,18.853,-13.535,28.991,16.849,-10.685,27.433,13.226,-11.678,28.075,11.241,-11.702,24.785,9.248,-8.522,24.529,5.467,-9.026,24.812,3.849,-9.026,21.387,2.831,-5.488,20.449,-0.756,-4.700,21.308,-3.043,-4.705,18.199,-3.512,-0.934,18.522,0.285,-0.447,18.357,0.464,-2.637,15.…	MAAAIITTLPDPPPSPSQQEEEALDRLVSALQICAGFNRRNKNQHGASKWWAQFDILRRNGRRLRDELQVLVERQARHDSSAGSALSAQKKKKRQQQQEGGAKPPSRELVKAREIVDARARWLQRECLPRTYLAFTQLAADNQYAALGLLLLGVLAQIHNALSLLLGDEQAEPGTTPLPEPASSAEAAVARSAAVGPPSASQAQTQKLPQGKVDMGIAISRNEPDPGKPVRREDKPGKGKSSIAMDSEPQQAQTTAGQGPDPEPKSSQKRALGPAGDDEKKDKKKKKKRKKGDEFGDLFSSLL	1093900	Thyridium curvatum	Uncharacterized protein	[{'label': 'AFDB', 'accession': 'A0A507AK56', 'href': 'https://www.alphafold.ebi.ac.uk/entry/A0A507AK56'}, {'label': 'UniProt', 'accession': 'A0A507AK56', 'href': 'https://www.uniprot.org/uniprot/A0A507AK56'}]	result-2-0	FALSE
job	AF-A0A2K3QEC6-F1-model_v4	20	220	140	7	4	200	5	211	1	0.00014	192	201	215	MDNVIRSLEQEYRLILLLNHRNKNQHRAASWYGSFNEMKRNCGQIITLFSSRRLQAKRLK--------DVEWVKLHRLLQRALFRQLKRWYWQFNGVIALGQFVTLGCTLVTLLANVRALYMRLWEINETEFIRCGCLIKNLPRTKAKSVVNDVEELGEIIDE--DIGNNVQENELVIT-SIPKPLTE------------NCKKKKKRKKKNKSAIDGIF	YARAGDSLSALLPPLHAFNHRHRNQHRASHWWSSFNILRRALQALA----DDVLQPKSRPPPPAITTARRRHDVVIARARWLRSHIVPRAYVAFTQLAADNQHAPLGLMLLAVLGRTNSI---LTDLAPSE------SPPPQSSEPAEQPLTAIQARTPSAAEFRGLGRGVAIARRDIQRAHEEPFKHGRGSNTSDGGEAKDKDRKKKKKKQPDALSGLF	-6.926,-0.251,23.252,-6.986,3.522,22.392,-3.154,3.812,22.166,-2.846,1.300,19.281,-5.548,3.110,17.250,-3.877,6.509,17.852,-0.462,5.113,16.806,-1.987,3.368,13.751,-3.820,6.615,12.818,-0.542,8.608,13.084,1.310,5.933,11.079,-1.371,5.966,8.329,-1.462,9.809,8.253,2.343,9.792,7.745,2.164,7.068,5.044,-0.747,8.334,2.889,0.681,11.693,1.602,3.782,10.065,0.062,1.525,7.465,-1.561,-0.796,10.173,-2.968,2.213,12…	MTTSYARAGDSLSALLPPLHAFNHRHRNQHRASHWWSSFNILRRALQALADDVLQPKSRPPPPAITTARRRHDVVIARARWLRSHIVPRAYVAFTQLAADNQHAPLGLMLLAVLGRTNSILTDLAPSESPPPQSSEPAEQPLTAIQARTPSAAEFRGLGRGVAIARRDIQRAHEEPFKHGRGSNTSDGGEAKDKDRKKKKKKQPDALSGLFSSLA	45235	Tolypocladium capitatum	Uncharacterized protein	[{'label': 'AFDB', 'accession': 'A0A2K3QEC6', 'href': 'https://www.alphafold.ebi.ac.uk/entry/A0A2K3QEC6'}, {'label': 'UniProt', 'accession': 'A0A2K3QEC6', 'href': 'https://www.uniprot.org/uniprot/A0A2K3QEC6'}]	result-2-0	FALSE
job	AF-G8ZXE4-F1-model_v4	40.1	204	113	3	3	201	20	219	1	6.96e-12	486	201	219	EMDNVIRSLEQEYRLILLLNHRNKNQHRAASWYGSFNEMKRNCGQIITLFSSRRLQAKRLKDVEWVKLHRLLQRALFRQLKRWYWQFNGVIALGQFVTLGCTLVTLLANVRALYMRLWEINETEFIRCGCLI-KNLPRTKAKSVVNDVEELGEIIDEDIGNNVQENELVITSIPKPLTEN----CKKKKKRKKKNKSAIDGIFG	DYRQLSSKLYKEYRLLHLVWHRNKNQHRSALWWRRFSMLKRNCAQVVELLSKK----KLRKDSDIIRLYKVLDDLHSRQVSKTYCDFNGVIALGQFVTLGVILVGLLSRIYGIYGELMSIFEEKFQKLGCLDGPGIQKTKQDDVLPIDNVLGFKLEDFGEEITIESSEAVQKVPKKLSEEKPAVKPTKKKKKKKSKSAIDDIFG	-38.140,-16.364,25.376,-37.623,-14.171,22.218,-34.622,-12.188,23.613,-32.081,-14.996,24.321,-31.828,-15.959,20.622,-31.157,-12.343,19.499,-28.349,-11.840,22.065,-26.768,-15.165,20.979,-26.816,-14.110,17.286,-25.292,-10.659,18.013,-22.565,-12.277,20.167,-21.769,-14.707,17.302,-21.606,-11.887,14.691,-19.201,-9.810,16.831,-17.037,-12.927,17.400,-16.826,-13.716,13.641,-15.908,-10.087,12.789,-13.147,-…	MRSERAVRYEGNMESEQISDYRQLSSKLYKEYRLLHLVWHRNKNQHRSALWWRRFSMLKRNCAQVVELLSKKKLRKDSDIIRLYKVLDDLHSRQVSKTYCDFNGVIALGQFVTLGVILVGLLSRIYGIYGELMSIFEEKFQKLGCLDGPGIQKTKQDDVLPIDNVLGFKLEDFGEEITIESSEAVQKVPKKLSEEKPAVKPTKKKKKKKSKSAIDDIFG	1076872	Torulaspora delbrueckii CBS 1146	Uncharacterized protein	[{'label': 'AFDB', 'accession': 'G8ZXE4', 'href': 'https://www.alphafold.ebi.ac.uk/entry/G8ZXE4'}, {'label': 'UniProt', 'accession': 'G8ZXE4', 'href': 'https://www.uniprot.org/uniprot/G8ZXE4'}]	result-2-0	FALSE
job	AF-A0A7H9HX84-F1-model_v4	39	200	111	4	2	201	8	196	1	1.36e-10	456	201	196	DEMDNVIRSLEQEYRLILLLNHRNKNQHRAASWYGSFNEMKRNCGQIITLFSSRRLQAKRLKDVEWVKLHRLLQRALFRQLKRWYWQFNGVIALGQFVTLGCTLVTLLANVRALYMRLWEINETEFIRCGCLIKNLPRTKAKSVVNDVEELGEIIDEDIGNNVQENELVITSIPKPLTENCKKKKKRKKKNKSAIDGIFG	DSQRDLFLKLRKEFLLIHLVWHRNKNQHRGSVWWKRLNMLKRNCGQVLEILQKP----SIERAGDVVKLYKLVNDFNKRQLSKTYRDFNGVIGLGQFVTLGVTLIGLLSRIYSIYKLVLGFFWTKFRDVGCLDRTIS-VKAEDVPAEMEEIGE---EIIGTSLEATAVTVTESILPGKKVSKKKKK---KSKSVIDSIFG	-17.010,-14.251,23.814,-17.108,-11.762,20.853,-14.533,-9.268,22.254,-11.744,-11.891,22.088,-12.558,-12.934,18.489,-12.433,-9.290,17.304,-9.062,-8.791,19.097,-7.591,-11.959,17.511,-8.878,-10.909,14.057,-7.089,-7.534,14.470,-3.887,-9.383,15.526,-4.010,-11.576,12.375,-4.445,-8.471,10.155,-1.467,-6.848,11.958,0.677,-10.006,11.487,-0.286,-10.218,7.771,0.604,-6.528,7.198,3.844,-6.905,9.238,5.048,-9.828…	MELNDKSDSQRDLFLKLRKEFLLIHLVWHRNKNQHRGSVWWKRLNMLKRNCGQVLEILQKPSIERAGDVVKLYKLVNDFNKRQLSKTYRDFNGVIGLGQFVTLGVTLIGLLSRIYSIYKLVLGFFWTKFRDVGCLDRTISVKAEDVPAEMEEIGEEIIGTSLEATAVTVTESILPGKKVSKKKKKKSKSVIDSIFG	2792677	Torulaspora sp. CBS 2947	Uncharacterized protein	[{'label': 'AFDB', 'accession': 'A0A7H9HX84', 'href': 'https://www.alphafold.ebi.ac.uk/entry/A0A7H9HX84'}, {'label': 'UniProt', 'accession': 'A0A7H9HX84', 'href': 'https://www.uniprot.org/uniprot/A0A7H9HX84'}]	result-2-0	FALSE
job	AF-A0A6G1I771-F1-model_v4	17.8	247	142	7	1	191	46	287	1	0.000425	177	201	359	MDEM-DNVIRSLEQEYRLILLLNHRNKNQHRAASWYGSFNEMKRNCGQIITLF----------------------------------------SSRRLQAKRLKDVEWVKLHRLLQRALFRQLKRWYWQFNGVIALGQFVTLGCTLVTLLANVRALYMRL-----WEINETE-------FIRCGC---LIKNLPRTKAKSVVNDVEELGEIIDEDIGNNVQENELVITSIPKPLTENCKKKKKRKKK	LSSLTEAQTTELLNTTRILHLLHHRNKNQHRAQPWWRHFNMFRRQTTSLLTELSPVPKTTTKSPPTSKPKPTKAAPSGSKAKPKAPKTRSLLPSEVRA----LTAERQERAEARLRLWTEVLVPRWWKAFSQLVAGPQYGAVGVVLLAVLGRVGRIL-RLVEEFPVREGEEEVLKELEKEVEEGGDVGVRVEREENVTRPFAEEVRDSGVRMEREAEEPVEEKKKGKTRKADAVVSTAKSTSLKKKR	-11.859,19.256,-41.097,-13.219,21.984,-38.771,-13.652,20.775,-35.266,-17.261,21.488,-34.226,-17.001,22.093,-30.462,-20.484,21.495,-29.006,-20.397,22.992,-25.482,-23.265,22.146,-23.097,-23.917,25.094,-20.779,-26.492,24.263,-18.082,-28.142,27.476,-16.873,-29.260,27.774,-13.205,-32.728,26.333,-14.048,-31.505,22.946,-15.419,-32.896,23.073,-18.977,-30.419,22.051,-21.733,-30.328,24.711,-24.424,-28.108,…	MPLVLTVYLVDDQNQPTIRTIISNHRPSTPTTARLSIHIMSAPPPLSSLTEAQTTELLNTTRILHLLHHRNKNQHRAQPWWRHFNMFRRQTTSLLTELSPVPKTTTKSPPTSKPKPTKAAPSGSKAKPKAPKTRSLLPSEVRALTAERQERAEARLRLWTEVLVPRWWKAFSQLVAGPQYGAVGVVLLAVLGRVGRILRLVEEFPVREGEEEVLKELEKEVEEGGDVGVRVEREENVTRPFAEEVRDSGVRMEREAEEPVEEKKKGKTRKADAVVSTAKSTSLKKKREAVLAAEGLVETRMEEMEVDSRVEVKRKPKKSGIEETAEVKAGLKRSMPSLKKKAKKKKKGDAIDDIFSGLI	703511	Trichodelitschia bisporula	Uncharacterized protein	[{'label': 'AFDB', 'accession': 'A0A6G1I771', 'href': 'https://www.alphafold.ebi.ac.uk/entry/A0A6G1I771'}, {'label': 'UniProt', 'accession': 'A0A6G1I771', 'href': 'https://www.uniprot.org/uniprot/A0A6G1I771'}]	result-2-0	FALSE
job	AF-A0A2T3Z0W2-F1-model_v4	18.7	245	136	7	4	200	10	239	1	0.000365	175	201	243	MDNVIRSLEQEYRLILLLNHRNKNQHRAASWYGSFNEMKRNCGQIITLF------------SSRRLQAKRLKDVEWVKLHRLLQRALFRQLKRWYWQFNGVIALGQFVTLGCTLVTLLANVRALYMRLWEINETEFIRCGCLIKNLPRT---------KAKSVVNDVEELG-----------EIIDEDIGNNVQENELVITSIPKPLTENCK---------------KKKKRKKKNK-SAIDGIF	PPLAAESFSPLLPILNAFNHRHHNQHRLAHWWPVFRSLRRTIRNLIDDLSPPSTSLSSRPAARQQASSQSIP--------PRAIWLNKHFIPRAYVAFSQLAADNQHAPLGLLLIAILSRIHTALSPLLSVD-------NPITKPQPKTIRSNDLLTNQDKGVAIARQELSLAKTTTPSTSTERLKSSITQSIPDSNEQLQQISKPDRETVKPAKSKLNEASSSSISKDKKKKKKGKGDALSSLF	0.811,-9.875,41.324,-1.635,-9.509,38.415,-0.015,-8.494,35.088,-2.232,-5.919,33.342,-2.474,-6.983,29.694,-2.357,-3.341,28.522,-4.059,-3.221,25.122,-2.407,-0.379,23.122,-4.983,2.367,23.112,-6.296,3.322,19.685,-4.301,6.569,19.715,-1.035,4.651,19.643,-2.066,2.867,16.426,-3.163,6.156,14.756,0.260,7.646,15.648,1.949,4.687,13.876,0.134,5.482,10.569,0.294,9.326,10.752,3.939,9.656,9.494,3.176,7.436,6.463,…	MSATSSSPPPPLAAESFSPLLPILNAFNHRHHNQHRLAHWWPVFRSLRRTIRNLIDDLSPPSTSLSSRPAARQQASSQSIPPRAIWLNKHFIPRAYVAFSQLAADNQHAPLGLLLIAILSRIHTALSPLLSVDNPITKPQPKTIRSNDLLTNQDKGVAIARQELSLAKTTTPSTSTERLKSSITQSIPDSNEQLQQISKPDRETVKPAKSKLNEASSSSISKDKKKKKKGKGDALSSLFGSLS	1042311	Trichoderma asperellum CBS 433.97	Uncharacterized protein	[{'label': 'AFDB', 'accession': 'A0A2T3Z0W2', 'href': 'https://www.alphafold.ebi.ac.uk/entry/A0A2T3Z0W2'}, {'label': 'UniProt', 'accession': 'A0A2T3Z0W2', 'href': 'https://www.uniprot.org/uniprot/A0A2T3Z0W2'}]	result-2-0	FALSE
job	AF-A0A2T3ZTP6-F1-model_v4	20.9	229	130	6	1	200	1	207	1	8.06e-05	197	201	211	MDE----MDNVIRSLEQEYRLILLLNHRNKNQHRAASWYGSFNEMKRNCGQIITLFSSRRLQ--AKRLKDVEWVKLHRLLQRALFRQLKRWYWQFNGVIALGQFVTLGCTLVTLLANVRALYMRLWEINETEFIRCGCLIKNLPRTKAKSVVNDVEELGEII-----------------------DEDIGNNVQENELVITSIPKPLTENCKKKKKRKKKNKSAIDGIF	MNSSTSSLSAATSSLSPILPILNAFNHRHHNQHRLAHWWPVFRIFRRTVRSLIDDLTSRRRQDASSPPP---------RAVWLNKHFISRAYIAFSQLAADNQHAPLGLLLLAILARIHAALTQLL------------DQPIIPPPSSTTRANDVNQDKGVAIARQKQPPPTERLKTQAAIQPPSDERQGEKL-DRDSIKSSKSKSKEISSKEKKKKKKAKGDALSSLF	-22.127,-1.766,23.032,-20.640,1.278,21.321,-20.717,1.272,17.473,-17.429,3.256,17.224,-15.582,0.636,19.326,-16.832,-2.039,16.885,-15.647,-0.090,13.792,-12.191,0.573,15.338,-11.860,-3.172,16.114,-13.039,-4.161,12.595,-10.633,-1.666,10.929,-7.700,-2.908,13.070,-8.604,-6.547,12.235,-8.756,-5.689,8.486,-5.458,-3.701,8.488,-3.331,-5.968,10.757,-2.711,-8.766,8.151,-1.679,-6.157,5.549,1.372,-5.002,7.553,…	MNSSTSSLSAATSSLSPILPILNAFNHRHHNQHRLAHWWPVFRIFRRTVRSLIDDLTSRRRQDASSPPPRAVWLNKHFISRAYIAFSQLAADNQHAPLGLLLLAILARIHAALTQLLDQPIIPPPSSTTRANDVNQDKGVAIARQKQPPPTERLKTQAAIQPPSDERQGEKLDRDSIKSSKSKSKEISSKEKKKKKKAKGDALSSLFGSLA	983964	Trichoderma harzianum CBS 226.95	Uncharacterized protein	[{'label': 'AFDB', 'accession': 'A0A2T3ZTP6', 'href': 'https://www.alphafold.ebi.ac.uk/entry/A0A2T3ZTP6'}, {'label': 'UniProt', 'accession': 'A0A2T3ZTP6', 'href': 'https://www.uniprot.org/uniprot/A0A2T3ZTP6'}]	result-2-0	FALSE
job	AF-A0A2T4BPZ9-F1-model_v4	18	249	151	3	1	200	12	256	1	0.000232	184	201	260	MDEMDNVIRSLEQEYRLILLLNHRNKNQHRAASWYGSFNEMKRNCGQIITLFS------------SRRLQAKRLKDVEWVKLHRLLQRALFRQLKRWYWQFNGVIALGQFVTLGCTLVTLLANVRALYMRLWEINETEFIRCGCLIKNLPRTKAKSVVNDVEELGEIIDEDIGNNVQENELVITSIPKPLT-------------------------------------ENCKKKKKRKKKNKSAIDGIF	SPSTSSPSSSLSPLLPILNAFNHRHHNQHRLAHWWPVFRILRRTLRALVDDLALPSSTSSSSKPTSR----PRRDAAASSSPPPRAIWLSKHFIPRAYIAFSQLAADNQHAPLGLLLLAILSRVHAVVTQLLDRANTTSSTASTTTKQPSLSRHRPVDASNQDKGVAISRDVLPPPTKPTERLQALPPPATTITSGHPSLDEPRGGDANPEGVTTTQLSKTKPKEAPSKEDKKKKKKKKGKGDELSSLF	-37.282,-42.305,22.950,-35.819,-38.771,22.870,-33.246,-38.062,20.127,-31.266,-34.837,20.833,-30.939,-32.381,18.031,-27.423,-31.686,16.643,-26.050,-28.422,17.889,-24.753,-26.213,15.032,-21.489,-24.392,15.995,-22.226,-20.694,15.822,-18.795,-19.533,14.547,-19.351,-15.796,15.173,-16.478,-13.951,13.367,-14.443,-12.680,16.297,-13.563,-9.140,15.093,-9.856,-8.927,16.053,-8.906,-5.532,17.581,-7.654,-3.196…	MNSPLPQSPSSSPSTSSPSSSLSPLLPILNAFNHRHHNQHRLAHWWPVFRILRRTLRALVDDLALPSSTSSSSKPTSRPRRDAAASSSPPPRAIWLSKHFIPRAYIAFSQLAADNQHAPLGLLLLAILSRVHAVVTQLLDRANTTSSTASTTTKQPSLSRHRPVDASNQDKGVAISRDVLPPPTKPTERLQALPPPATTITSGHPSLDEPRGGDANPEGVTTTQLSKTKPKEAPSKEDKKKKKKKKGKGDELSSLFGSLA	983965	Trichoderma longibrachiatum ATCC 18648	Uncharacterized protein	[{'label': 'AFDB', 'accession': 'A0A2T4BPZ9', 'href': 'https://www.alphafold.ebi.ac.uk/entry/A0A2T4BPZ9'}, {'label': 'UniProt', 'accession': 'A0A2T4BPZ9', 'href': 'https://www.uniprot.org/uniprot/A0A2T4BPZ9'}]	result-2-0	FALSE
job	AF-A0A642VB82-F1-model_v4	27.4	211	131	6	1	201	4	202	1	1.17e-06	248	201	203	MDEMDNVIRSLEQEYRLILLLNHRNKNQHRAASWYGSFNEMKRNCGQIITLFSSRRLQAKRLKDVEWVKLHRLLQRALFRQLKRWYWQFNGVIALGQFVTLGCTLVTLLANVRALY---MRLWEINETEFIRCGCLIKNLPRTKAKSVVNDVEEL--GEIIDEDI-----GNNVQENELVITSIPKPLTENCKKKKKRKKKNKSAIDGIFG	VDGMEIDEAALRSETEILHLIYHRNRNQFKRTKWWTQFSILHRRCWQLVELVETARDSD---------KLKSIVHFLNKKLIPSAYRSFHNVLAQGQFVTLGLAIIALLARIRHLLRPSDMNKKL-TASMIETKMDVDVE--TTTPSSAGDVRALDMGETISRNEITKPVKSEAKRSKKRTSTDADDSVSSSKKKKKPKKKAKNEIDDIFG	8.529,-8.092,-17.288,11.280,-5.516,-16.698,14.508,-7.086,-15.380,16.527,-4.416,-13.527,19.483,-6.095,-11.730,17.573,-9.196,-10.543,14.401,-7.287,-9.586,11.682,-8.741,-11.800,8.958,-6.149,-11.226,5.639,-7.430,-12.545,4.460,-4.115,-14.019,0.878,-5.368,-14.556,0.533,-6.635,-10.962,2.128,-3.436,-9.567,-0.243,-1.275,-11.657,-3.322,-3.241,-10.485,-2.332,-2.814,-6.801,-1.662,0.918,-7.325,-5.143,1.295,-8…	MLTVDGMEIDEAALRSETEILHLIYHRNRNQFKRTKWWTQFSILHRRCWQLVELVETARDSDKLKSIVHFLNKKLIPSAYRSFHNVLAQGQFVTLGLAIIALLARIRHLLRPSDMNKKLTASMIETKMDVDVETTTPSSAGDVRALDMGETISRNEITKPVKSEAKRSKKRTSTDADDSVSSSKKKKKPKKKAKNEIDDIFGI	44093	Trichomonascus ciferrii	Uncharacterized protein	[{'label': 'AFDB', 'accession': 'A0A642VB82', 'href': 'https://www.alphafold.ebi.ac.uk/entry/A0A642VB82'}, {'label': 'UniProt', 'accession': 'A0A642VB82', 'href': 'https://www.uniprot.org/uniprot/A0A642VB82'}]	result-2-0	FALSE
job	AF-A0A022XYZ3-F1-model_v4	22.9	231	138	7	8	200	14	242	1	1.61e-05	226	201	245	IRSLEQEYRLILLLNHRNKNQHRAASWYGSFNEMKRNCGQIITLFSSRR-----LQAKRLKDVEWVKLHRLLQRALFRQLKRWYWQFNGVIALGQFVTLGCTLVTLLANVRALYMRLWEINETEFIRCGC--LIKNLPRTKAKSVVNDVEELGEII-DEDIGNNVQ---------ENELVI-------------------TSIPKPLTENCKKKKKRKKKNK--SAIDGIF	SSDIRSIHRTLHLLYHHNKNQHRCTKWWKWLNMLRRWTLNLACEIEKIEKFEDVLGADGSDEHPFAPVWKIMRYLHDELIPRCYRAFSTVVADVQFCSLGIALLATLAEVFNVVQINKGELSNIASELGDEKGPETIPR--SASNVTVDEDFGEVIRRSEVDSHVRTTVDTVVSTDGEAVTKKKRKSCFDKSMKRKVDYDTSMTASLGEADSSKEKKKKKKRKVNVIDDIF	0.758,8.995,-44.866,3.458,7.925,-42.411,2.130,5.287,-40.016,4.496,5.518,-37.075,4.636,2.002,-35.722,4.833,3.161,-32.132,5.705,-0.237,-30.727,3.934,-0.152,-27.331,6.601,0.198,-24.741,6.272,-2.936,-22.521,5.312,-0.541,-19.759,2.242,1.609,-19.097,2.983,5.267,-19.916,4.624,7.368,-17.168,1.494,9.613,-17.279,-0.712,6.853,-15.797,1.632,5.889,-12.930,1.906,9.656,-12.253,-1.933,9.805,-12.056,-1.942,6.934,…	MSAQLTEPLPFTASSDIRSIHRTLHLLYHHNKNQHRCTKWWKWLNMLRRWTLNLACEIEKIEKFEDVLGADGSDEHPFAPVWKIMRYLHDELIPRCYRAFSTVVADVQFCSLGIALLATLAEVFNVVQINKGELSNIASELGDEKGPETIPRSASNVTVDEDFGEVIRRSEVDSHVRTTVDTVVSTDGEAVTKKKRKSCFDKSMKRKVDYDTSMTASLGEADSSKEKKKKKKRKVNVIDDIFAGL	1215331	Trichophyton soudanense CBS 452.61	Uncharacterized protein	[{'label': 'AFDB', 'accession': 'A0A022XYZ3', 'href': 'https://www.alphafold.ebi.ac.uk/entry/A0A022XYZ3'}, {'label': 'UniProt', 'accession': 'A0A022XYZ3', 'href': 'https://www.uniprot.org/uniprot/A0A022XYZ3'}]	result-2-0	FALSE
job	AF-A0A292PYS1-F1-model_v4	20.5	200	122	4	11	194	14	192	1	0.000221	179	201	283	LEQEYRLILLLNHRNKNQHRAASWYGSFNEMKRNCGQIITLFSSRRLQAKRLKDVEWVKLHRLLQRALFRQLKRWYWQFNGVIALGQFVTLGCTLVTLLANVRALYM--------------RLWEINETEFIRCGCLIKNLPRTKAKSVVNDVEEL--GEIIDEDIGNNVQENELVITSIPKPLTENCKKKKKRKKKNKS	IKTDLALLNTLHARNKNQHRSSKWYKWFSILRRNLKKL----------------VAGDQLEARKRFVRRAVVPRCFIAFSTVIANNRYVSLGLVLMGVLAGVNRFVGEEPVKVVKERAAVREETEVEKRWDEYAVSLEDF-----GEAVIRDSVEVDVGETIRQAEGGRVVRDEGTVSPVSRAIKEDNATAEFDEAVTLS	-5.535,-37.492,23.264,-7.218,-34.057,23.406,-5.082,-31.717,21.262,-5.430,-28.208,22.716,-6.587,-25.862,19.905,-3.558,-24.162,18.511,-3.861,-20.523,19.700,-4.986,-18.506,16.748,-2.117,-16.314,15.443,-2.352,-12.900,17.022,-4.428,-10.527,14.935,-2.185,-8.571,12.581,-1.591,-5.259,14.302,-1.839,-2.261,11.903,1.039,-0.668,13.884,3.385,-3.558,13.027,2.308,-3.304,9.343,3.043,0.477,9.438,6.472,-0.113,11.0…	MSTNPTPAPPPPDIKTDLALLNTLHARNKNQHRSSKWYKWFSILRRNLKKLVAGDQLEARKRFVRRAVVPRCFIAFSTVIANNRYVSLGLVLMGVLAGVNRFVGEEPVKVVKERAAVREETEVEKRWDEYAVSLEDFGEAVIRDSVEVDVGETIRQAEGGRVVRDEGTVSPVSRAIKEDNATAEFDEAVTLSTTESERAIITAIVGKPLKKKRKRIIEDLSSPREESPSLLAQPQPVPVSVPLSGSISPEPELGRSKKDDAEPRRKKGKRKKRDEIDDLFAGL	59557	Tuber aestivum	Uncharacterized protein	[{'label': 'AFDB', 'accession': 'A0A292PYS1', 'href': 'https://www.alphafold.ebi.ac.uk/entry/A0A292PYS1'}, {'label': 'UniProt', 'accession': 'A0A292PYS1', 'href': 'https://www.uniprot.org/uniprot/A0A292PYS1'}]	result-2-0	FALSE
job	AF-C4JPJ2-F1-model_v4	20.3	187	132	6	8	186	17	194	1	0.000104	211	201	270	IRSLEQEYRLILLLNHRNKNQHRAASWYGSFNEMKRNCGQIITLFSSRRLQAKRLKDV----EWVKLHRLLQRALFRQLKRWYWQFNGVIALGQFVTLGCTLVTLLANVRALYMRLWEINETEFIRCGCLIKNLPRTKAKSVVNDVE----ELGEIIDEDIGNNVQENELVITSIPKPLTENCKKKK	ASAFGTVRDTLHLVYHHNKNQHQSTKWFKWLGILRRQTHKLIVELQAAEHHG-HLDLTFDDHEAKSIRDAMIHLDRDIVPRCYGAFSSVILDKQFSAMGMVLLAALAEISGLI------NKSGLDYASC-HPSLKSE-AFHTVHDTGVATLQHGHRSQEDIGELVGRSEISESLPPRKRGGEVNETE	22.792,-42.946,-16.323,21.183,-40.599,-13.724,19.675,-37.654,-15.628,19.701,-35.001,-12.896,17.544,-31.933,-12.716,17.404,-29.076,-15.040,14.809,-27.435,-12.843,14.919,-24.203,-14.878,15.092,-21.415,-12.308,12.540,-19.030,-13.812,14.390,-15.718,-14.246,13.287,-13.077,-11.787,10.459,-11.827,-14.038,9.009,-8.517,-12.817,5.282,-8.695,-12.051,3.563,-6.494,-14.689,2.096,-3.178,-13.563,-1.370,-4.799,-1…	MRDARLSSASPAQILPASAFGTVRDTLHLVYHHNKNQHQSTKWFKWLGILRRQTHKLIVELQAAEHHGHLDLTFDDHEAKSIRDAMIHLDRDIVPRCYGAFSSVILDKQFSAMGMVLLAALAEISGLINKSGLDYASCHPSLKSEAFHTVHDTGVATLQHGHRSQEDIGELVGRSEISESLPPRKRGGEVNETEPHISVKGPGPQANKGRKRGLGQEDRETRGTLMQESPGGENPQAPDKVEVENHSSKLRKKKRRKKGNAIDDIFGDLG	336963	Uncinocarpus reesii 1704	Uncharacterized protein	[{'label': 'AFDB', 'accession': 'C4JPJ2', 'href': 'https://www.alphafold.ebi.ac.uk/entry/C4JPJ2'}, {'label': 'UniProt', 'accession': 'C4JPJ2', 'href': 'https://www.uniprot.org/uniprot/C4JPJ2'}]	result-2-0	FALSE
job	AF-A0A063BTL3-F1-model_v4	15.9	201	148	5	4	194	22	211	1	8.48e-05	211	201	259	MDNVIRSLEQEYRLILLLNHRNKNQHRAASWYGSFNEMKRNCGQIITLFSSRRLQAKRLKDVEWVKLHRLLQRALFRQLKRWYWQFNGVIALGQFVTLGCTLVTLLANVRALYMRLWEINETEFIRCG---CLIKNLPRTKAKS-------VVNDVEELGEIIDEDIGNNVQENELVITSIPKPLTENCKKKKKRKKKNKS	VERLRLTLSTILPLLDAFNHRHRNQHRASHWWSAFGALRRSLHALLSR--CPESPSRDTRPSRLDHVVTRAVFMYNHTIPRAFVSFSQLAADNQHAPLGLMLLAALGQAHGSLQLLLD--------CAGWSQQHQSAPRCKRQQDPGEQAAASSGLADRGVAVSRK-GTPRAEKPPVAVFDPATTPTKCDQHQNSPGPRRV	-0.001,-19.449,41.810,-0.391,-15.768,40.832,-3.833,-14.879,39.444,-3.200,-12.745,36.340,-5.677,-9.818,36.513,-8.438,-10.037,34.008,-7.937,-6.776,32.050,-11.455,-5.333,32.219,-10.650,-2.967,29.315,-13.330,-0.247,29.193,-15.239,-0.088,25.847,-14.669,3.654,25.875,-10.870,3.129,25.763,-11.038,0.737,22.770,-13.085,3.276,20.745,-10.507,6.018,21.490,-7.690,3.679,20.366,-9.615,2.870,17.143,-10.157,6.595,…	MACQPKRTLSPASDRQRLTAAVERLRLTLSTILPLLDAFNHRHRNQHRASHWWSAFGALRRSLHALLSRCPESPSRDTRPSRLDHVVTRAVFMYNHTIPRAFVSFSQLAADNQHAPLGLMLLAALGQAHGSLQLLLDCAGWSQQHQSAPRCKRQQDPGEQAAASSGLADRGVAVSRKGTPRAEKPPVAVFDPATTPTKCDQHQNSPGPRRVGEDAAETRSRRLLEQEDADKVRKKTKKKKKKNNDKGGDELAQLFDSLD	1159556	Ustilaginoidea virens	Uncharacterized protein	[{'label': 'AFDB', 'accession': 'A0A063BTL3', 'href': 'https://www.alphafold.ebi.ac.uk/entry/A0A063BTL3'}, {'label': 'UniProt', 'accession': 'A0A063BTL3', 'href': 'https://www.uniprot.org/uniprot/A0A063BTL3'}]	result-2-0	FALSE
job	AF-A0A194VM63-F1-model_v4	20.8	230	141	7	4	194	16	243	1	6.93e-05	199	201	266	MDNVIRSLEQEYRLILLLNHRNKNQHRAASWYGSFNEMKRNCGQII----------TLFSSRRLQ---AKR------------LKDVEWVKLHRLLQRALFRQLKRWYWQFNGVIALGQFVTLGCTLVTLLANVRALYMRLWEINETEFIRCGCLIKNLPRTKAKSVVNDVEELGEIID------EDIG-----NNVQENELVI---TSIPKPLTENCKKKKKRKKKNKS	LQTSLSRLVTAAHILDGFAHRNKNQHRGTRWWGPFSMLRANLHKVLPDLEGAVQRAEVLSTSTLGGTAAKRRKTEGGGGGHVGVKRPELDRVVQRAQWVHDVVGAKAYEAFTQVAADRQFAQLGLALIGVLAQVEAAIVPFVEAEADSDP--GDAPDQIRVGLAVGAKGDASLALEVLDPSPSQGDDLGVAISREELVDDDVELKDEKSLPPPAAAPSSRKEERSSILKP	-22.452,-20.293,33.596,-23.119,-19.159,30.012,-19.998,-17.685,28.380,-21.218,-14.977,25.976,-20.193,-16.205,22.534,-21.001,-12.976,20.621,-18.083,-10.548,20.863,-17.961,-9.793,17.155,-14.151,-9.763,16.575,-13.721,-5.972,16.455,-9.943,-5.279,16.446,-8.859,-4.195,19.861,-7.643,-0.653,20.581,-3.906,-1.611,20.575,-4.306,-3.405,17.244,-6.010,-0.288,15.800,-3.177,1.958,17.085,-0.463,-0.470,15.861,-2.07…	MASNKNDITTPDLPTLQTSLSRLVTAAHILDGFAHRNKNQHRGTRWWGPFSMLRANLHKVLPDLEGAVQRAEVLSTSTLGGTAAKRRKTEGGGGGHVGVKRPELDRVVQRAQWVHDVVGAKAYEAFTQVAADRQFAQLGLALIGVLAQVEAAIVPFVEAEADSDPGDAPDQIRVGLAVGAKGDASLALEVLDPSPSQGDDLGVAISREELVDDDVELKDEKSLPPPAAAPSSRKEERSSILKPEKSKSDGNLSRKGKDTESQRTVR	105487	Valsa mali	Ribonuclease MRP protein subunit RMP1	[{'label': 'AFDB', 'accession': 'A0A194VM63', 'href': 'https://www.alphafold.ebi.ac.uk/entry/A0A194VM63'}, {'label': 'UniProt', 'accession': 'A0A194VM63', 'href': 'https://www.uniprot.org/uniprot/A0A194VM63'}]	result-2-0	FALSE
job	AF-A7TRG4-F1-model_v4	36.6	232	106	7	4	201	24	248	1	6.47e-10	401	201	248	MDNVIRSLEQEYRLILLLNHRNKNQHRAASWYGSFNEMKRNCGQIITLFSSRRLQAKRLK-DVEWVKLHRLLQRALFRQLKRWYWQFNGVIALGQFVTLGCTLVTLLANVRALYMRLWEINETEFIRCGCLIKNLPRTKAKSVVNDV--------------EELGEIIDE--DIGNNVQE-----NELVI------------TSIPKPLTENCKKKKKRKKKNKSAIDGIFG	HRKIYLKLHQEYRILHLLYHRNKNQHHVAIWWKRFNILKRSCGQVIEI-----LQDKKIKGSKNWFKLYNLIENLINKQINKIYYDFNGIIALGQFVTLGVVLIGLLSRIYNCYIDILELFKDNFIKYGC--KAIITNSRNDNFNDMKYKETEKLLESITNEELGENLKDMSDNGNKLMEITKDYPILSIDDINLLNINKTSNSNTKDGRMSNKSKKKKKSKPKSAIDDIFS	-54.984,8.241,37.011,-52.852,7.913,34.463,-49.376,7.321,34.039,-47.291,6.859,30.831,-45.198,7.574,28.490,-41.432,7.571,29.007,-40.545,4.463,26.954,-38.560,3.712,23.779,-35.168,5.052,22.847,-33.086,2.162,24.292,-33.306,-0.557,21.585,-30.977,0.716,18.779,-27.571,0.130,20.487,-27.168,-3.687,20.648,-27.260,-5.044,17.031,-24.308,-3.271,15.288,-21.255,-4.283,17.394,-21.072,-7.854,15.978,-21.057,-6.767,…	MIEGDIVNNSNKKHKNDGNDDYSHRKIYLKLHQEYRILHLLYHRNKNQHHVAIWWKRFNILKRSCGQVIEILQDKKIKGSKNWFKLYNLIENLINKQINKIYYDFNGIIALGQFVTLGVVLIGLLSRIYNCYIDILELFKDNFIKYGCKAIITNSRNDNFNDMKYKETEKLLESITNEELGENLKDMSDNGNKLMEITKDYPILSIDDINLLNINKTSNSNTKDGRMSNKSKKKKKSKPKSAIDDIFS	436907	Vanderwaltozyma polyspora DSM 70294	Uncharacterized protein	[{'label': 'AFDB', 'accession': 'A7TRG4', 'href': 'https://www.alphafold.ebi.ac.uk/entry/A7TRG4'}, {'label': 'UniProt', 'accession': 'A7TRG4', 'href': 'https://www.uniprot.org/uniprot/A7TRG4'}]	result-2-0	FALSE
job	AF-A0A517L4M9-F1-model_v4	22.6	230	140	10	1	200	34	255	1	4.87e-05	198	201	259	MDEMDNVIRSLEQEYRLILLLNHRNKNQHRAASWYGSFNEMKRNCGQII---TLFSSRR-LQAKRLKDVEW-------VKLHRLLQRALFRQLKRWYWQFNGVIALGQFVTLGCTLVTLLANVRALYMRLWEINETE-FIRCG--CLIKNLPRTK---AKSVVNDVE-ELGEIIDEDIGNNVQENELVITSIPKPLTE------------NCKKKKKRKKKNKSAIDGIF	LKLTAEQVLKLRTTSRILHLLHHRNYNQHRRQHWYPYFSTFRRQLNHLIHDITIIQSPKSLPSELLPSRRREIVKMCEQKVEKRLKLWRTTILRKWFGSFSQLVGDNQFAVLGLVLLGCLGRACGI------TGVTEQMIEEGDDIGVELREFTEGQEVKPLLKNSESDIGIPIARN--GNKDREMLVIRETDDRLIKGESDILPRFGEGSMAKNLRKKARRKTAIDDLF	-83.823,21.722,30.750,-82.653,22.071,27.072,-80.541,23.905,24.813,-79.930,26.001,22.430,-78.224,28.585,20.927,-77.438,30.557,18.512,-77.112,33.260,15.834,-75.031,36.498,15.541,-72.784,38.213,13.456,-69.883,40.267,13.273,-66.684,41.454,11.409,-63.766,42.784,10.973,-60.173,43.690,11.018,-56.459,43.905,11.767,-53.155,43.385,13.438,-50.051,41.825,14.819,-47.548,39.194,15.459,-46.431,36.047,17.106,-43…	MSNSIESHQKSPGLENVTVMATSPAIEEAESAPLKLTAEQVLKLRTTSRILHLLHHRNYNQHRRQHWYPYFSTFRRQLNHLIHDITIIQSPKSLPSELLPSRRREIVKMCEQKVEKRLKLWRTTILRKWFGSFSQLVGDNQFAVLGLVLLGCLGRACGITGVTEQMIEEGDDIGVELREFTEGQEVKPLLKNSESDIGIPIARNGNKDREMLVIRETDDRLIKGESDILPRFGEGSMAKNLRKKARRKTAIDDLFSGLV	50376	Venturia effusa	Uncharacterized protein	[{'label': 'AFDB', 'accession': 'A0A517L4M9', 'href': 'https://www.alphafold.ebi.ac.uk/entry/A0A517L4M9'}, {'label': 'UniProt', 'accession': 'A0A517L4M9', 'href': 'https://www.uniprot.org/uniprot/A0A517L4M9'}]	result-2-0	FALSE
job	AF-A0A370TI61-F1-model_v4	20.2	252	150	7	1	201	1	252	1	2.76e-06	249	201	255	MDEMDNVIRSLEQEYRLILLLNHRNKNQHRAASWYGSFNEMKRNCGQIIT----LFSSRRLQA-KRLKDVEWVKLHRLLQRALFR--------QLKRWYWQFNGVIALGQFVTLGCTLVTLLANVRALYMRLWEINE------------TEFIRCGC---------------LIKNLPRTKAKSVVNDVEELGEIIDEDIGNNV-------QENELVITSIPKPLTENCK----KKKKRKKKNKSAIDGIFG	MSTFTALIQNLTALYSTLHLFHHRNKNQHRLSKWYFYFSQFRRQVQKLVKEIEAYDAARKLSAKSRFTREAEERLRARIGLLAGVGGGGASDGMVGDWFLAFSTLVADNQYSTLGLMLLGSLARFQSLLVDAGSEVGIEVDLVVGSQVESEGVKELLLVEGEQRGYGDDLGEVVERAVLKDLVGVEKEDDMEDKIKDEDVDDGVVDSKKRKKRKQDFVGSKTERLAKSTPTQPLKKKKKKREKGDAFDDLFG	-2.321,-10.013,19.559,-5.077,-7.810,18.113,-5.333,-8.330,14.306,-5.239,-4.517,13.869,-1.950,-4.353,15.839,-0.242,-6.909,13.541,-1.674,-5.039,10.498,-0.360,-1.634,11.704,3.057,-3.248,12.382,3.164,-4.805,8.871,2.107,-1.600,7.031,4.625,0.387,9.144,7.412,-2.072,8.171,6.328,-1.731,4.511,6.227,2.099,4.816,9.732,2.262,6.380,11.129,0.155,3.484,9.366,2.396,0.904,10.650,5.488,2.806,14.286,4.274,2.663,13.74…	MSTFTALIQNLTALYSTLHLFHHRNKNQHRLSKWYFYFSQFRRQVQKLVKEIEAYDAARKLSAKSRFTREAEERLRARIGLLAGVGGGGASDGMVGDWFLAFSTLVADNQYSTLGLMLLGSLARFQSLLVDAGSEVGIEVDLVVGSQVESEGVKELLLVEGEQRGYGDDLGEVVERAVLKDLVGVEKEDDMEDKIKDEDVDDGVVDSKKRKKRKQDFVGSKTERLAKSTPTQPLKKKKKKREKGDAFDDLFGGLI	2656787	Venustampulla echinocandica	Uncharacterized protein	[{'label': 'AFDB', 'accession': 'A0A370TI61', 'href': 'https://www.alphafold.ebi.ac.uk/entry/A0A370TI61'}, {'label': 'UniProt', 'accession': 'A0A370TI61', 'href': 'https://www.uniprot.org/uniprot/A0A370TI61'}]	result-2-0	FALSE
job	AF-A0A0D1Y3G0-F1-model_v4	17.6	244	152	5	6	200	21	264	1	7.66e-05	202	201	268	NVIRSLEQEYRLILLLNHRNKNQHRAASWYGSFNEMKRNCGQIITLFSSRRLQAKR------LKDVEWVKLHRLLQRALFRQLKRWYWQFNGVIALGQFVTLGCTLVTLLANVRALY---MRLWEINETEF---------------IRCGCLIKNLPRTKAKSVVNDVEELGEIIDEDIGNNVQ-----ENELVITSIPKPLTENCKKKKK--------------------RKKKNKSAIDGIF	HAIQELTNQWSILHLLHHRSKNQHRHSTWYRFFNMFRKQLRGILDELDPSVSKTALPSHKSRVFEENTRRANKRLDFWAETMVSRWHQAFRQLIGDTQFAVIGLTLLAVLGSVVNILDVLPRMQRLHSVLFDKSLREAKKRRIDLKLNLSDALETMETAHDDTGLVVERDASDVDMKDIGTLVERKTEFETSKDATSAPTEQIDSASESSRAFTTKSTKRASIKKEKGSTMKRKKGGDEIDDLF	-7.381,-11.780,49.644,-8.907,-11.060,46.206,-7.062,-8.369,44.244,-9.301,-7.777,41.186,-6.954,-7.349,38.191,-8.258,-4.275,36.383,-7.756,-5.238,32.729,-7.096,-1.717,31.456,-8.741,-2.059,28.014,-5.949,-0.427,25.989,-7.798,1.699,23.377,-7.552,0.294,19.865,-5.196,2.993,18.632,-2.674,2.219,21.433,-1.992,-1.301,20.015,0.092,0.007,17.061,3.598,-0.381,18.474,5.718,-1.870,15.675,8.870,-3.630,16.943,12.150,…	MTSRSMSTTVPPWQQFKLPEHAIQELTNQWSILHLLHHRSKNQHRHSTWYRFFNMFRKQLRGILDELDPSVSKTALPSHKSRVFEENTRRANKRLDFWAETMVSRWHQAFRQLIGDTQFAVIGLTLLAVLGSVVNILDVLPRMQRLHSVLFDKSLREAKKRRIDLKLNLSDALETMETAHDDTGLVVERDASDVDMKDIGTLVERKTEFETSKDATSAPTEQIDSASESSRAFTTKSTKRASIKKEKGSTMKRKKGGDEIDDLFAGLL	253628	Verruconis gallopava	Uncharacterized protein	[{'label': 'AFDB', 'accession': 'A0A0D1Y3G0', 'href': 'https://www.alphafold.ebi.ac.uk/entry/A0A0D1Y3G0'}, {'label': 'UniProt', 'accession': 'A0A0D1Y3G0', 'href': 'https://www.uniprot.org/uniprot/A0A0D1Y3G0'}]	result-2-0	FALSE
job	AF-A0A1E3P5B0-F1-model_v4	40	105	60	1	8	112	10	111	1	0.000221	266	201	112	IRSLEQEYRLILLLNHRNKNQHRAASWYGSFNEMKRNCGQIITLFSSRRLQAKRLKDVEWVKLHRLLQRALFRQLKRWYWQFNGVIALGQFVTLGCTLVTLLANV	LVALEHEFGIIKLIHHRNKNQHRVATWWKHLNNLKRYLTKVISLIHTYN---RNKDDKVRQKLQKVSRHLYFNICKSAFRAFNGVIALGQFITLGLTLVGALGKL	-20.358,-5.116,17.330,-20.291,-1.783,15.397,-17.169,-2.040,13.166,-16.071,1.001,11.117,-16.227,-1.199,7.975,-17.699,-4.662,7.247,-15.599,-7.479,8.545,-15.428,-8.995,5.018,-13.996,-5.713,3.649,-11.311,-5.685,6.384,-10.326,-9.304,5.579,-10.147,-8.450,1.848,-8.001,-5.360,2.597,-5.662,-7.431,4.831,-5.357,-10.117,2.110,-4.409,-7.525,-0.548,-2.021,-5.894,1.950,-0.469,-9.391,2.359,0.191,-9.569,-1.414,1.…	IMTIIPKESLVALEHEFGIIKLIHHRNKNQHRVATWWKHLNNLKRYLTKVISLIHTYNRNKDDKVRQKLQKVSRHLYFNICKSAFRAFNGVIALGQFITLGLTLVGALGKLY	683960	Wickerhamomyces anomalus NRRL Y-366-8	Uncharacterized protein	[{'label': 'AFDB', 'accession': 'A0A1E3P5B0', 'href': 'https://www.alphafold.ebi.ac.uk/entry/A0A1E3P5B0'}, {'label': 'UniProt', 'accession': 'A0A1E3P5B0', 'href': 'https://www.uniprot.org/uniprot/A0A1E3P5B0'}]	result-2-0	FALSE
job	AF-K0KHP3-F1-model_v4	31	232	121	6	6	201	10	238	1	4.02e-08	301	201	238	NVIRSLEQEYRLILLLNHRNKNQHRAASWYGSFNEMKRNCGQIITLFSSRRLQAKRLKDVEWVKLHRLLQRALFRQLKRWYWQFNGVIALGQFVTLGCTLVTLLANVRALYMRL----WEINETEFIRCGCLIKNLPRTKAKSVVNDV-----EELGE------IIDEDIGNNV-------------QENELVITSIPKPL--------TENCKKKKKRKKKNKSAIDGIFG	ESLDNLEHEYGLLKLIFHRNKNQHRVTTWWKHLNQLKRYLTKLISLIHSYNKIFNQ---TTKTKLLSIARHLYFKLCKSAYRSFNGIVALGQFITLGLTLIGILGKIYHELGMIDGIRDKENKKVRNEVGSLDKGDVVDRGFGYGDDVGEELGEELGEEVGTVEQIHNEVEKKRKSSNQELPKKKKKKENELGDLKVSKGLKTKEKISGKNNGKVDKLKKKKKKSAIDDIFG	-22.430,-4.591,23.800,-21.315,-6.704,20.806,-17.725,-5.747,19.859,-18.448,-4.732,16.240,-14.924,-4.894,14.790,-14.705,-2.409,11.874,-12.958,-5.181,9.868,-12.965,-9.005,10.090,-10.048,-10.268,12.098,-8.829,-12.478,9.211,-8.867,-9.432,6.896,-6.767,-7.465,9.426,-4.192,-10.298,9.733,-4.000,-10.517,5.914,-3.633,-6.712,5.635,-0.776,-6.785,8.207,0.909,-9.672,6.323,0.750,-7.761,3.008,2.032,-4.630,4.808,4…	MVKTNIIPKESLDNLEHEYGLLKLIFHRNKNQHRVTTWWKHLNQLKRYLTKLISLIHSYNKIFNQTTKTKLLSIARHLYFKLCKSAYRSFNGIVALGQFITLGLTLIGILGKIYHELGMIDGIRDKENKKVRNEVGSLDKGDVVDRGFGYGDDVGEELGEELGEEVGTVEQIHNEVEKKRKSSNQELPKKKKKKENELGDLKVSKGLKTKEKISGKNNGKVDKLKKKKKKSAIDDIFG	1206466	Wickerhamomyces ciferrii NRRL Y-1031	Ribonuclease MRP protein subunit	[{'label': 'AFDB', 'accession': 'K0KHP3', 'href': 'https://www.alphafold.ebi.ac.uk/entry/K0KHP3'}, {'label': 'UniProt', 'accession': 'K0KHP3', 'href': 'https://www.uniprot.org/uniprot/K0KHP3'}]	result-2-0	FALSE
job	AF-A0A165FQR4-F1-model_v4	15.8	208	156	3	6	196	14	219	1	0.000314	190	201	389	NVIRSLEQEYRLILLLNHRNKNQHRAASWYGSFNEMKRNCGQIITLFSSRRLQAKRLKDVEWVKLH--RLLQRALFRQLKRWYWQFNGVIALGQFVTLGCTLVTLLANVRALYMRLW---------------EINETEFIRCGCLIKNLPRTKAKSVVNDVEELGEIIDEDIGNNVQENELVITSIPKPLTENCKKKKKRKKKNKSAI	SQISDLQTISKLFHLIFHRNKNQHRLTKWWRWFAMLRRSTDRLLLELEHVKSTPSFAEEAEALAQRAGARVEYISEVLVPRCHLAFKNLTSDNQFAPLGLVLMANLSRLDSILGRYYARKNTHLPRRYYEFHEQKLAEDMARAAVLATTP--QGGMLAGESRKKNKKEGRGGGGGAETANSVPMSSAAAFPEGGEEDDIGEAVSRDAV	-12.807,-10.748,17.655,-11.811,-8.506,14.661,-13.032,-5.392,16.539,-10.735,-5.912,19.561,-7.732,-6.308,17.201,-8.506,-3.060,15.309,-8.799,-1.353,18.708,-5.400,-2.918,19.566,-3.929,-1.419,16.346,-5.675,1.923,17.052,-4.226,1.945,20.592,-0.647,1.381,19.289,0.377,5.007,18.650,3.732,3.896,17.157,1.932,1.899,14.422,-0.423,4.798,13.587,2.588,7.175,13.354,4.396,4.702,11.060,1.238,4.378,8.909,0.939,8.207,…	MATAQIQTLANKESQISDLQTISKLFHLIFHRNKNQHRLTKWWRWFAMLRRSTDRLLLELEHVKSTPSFAEEAEALAQRAGARVEYISEVLVPRCHLAFKNLTSDNQFAPLGLVLMANLSRLDSILGRYYARKNTHLPRRYYEFHEQKLAEDMARAAVLATTPQGGMLAGESRKKNKKEGRGGGGGAETANSVPMSSAAAFPEGGEEDDIGEAVSRDAVFDDDDLDVAADADMDMNQDAAEVELKQASADDGRLPGTSPNVTESLGFNSDSDAQEQPAPPGTDVLSEDKSSGAGQASKKASGLKKKRTGDDSTSIQKKKNKKDGRQFGEGLSTVAAARPEKTERETSNVRPMPKEFKEGLKKKSTSEDKDKKKKKKSKNAIDDLFAGLG	1328760	Xylona heveae TC161	Uncharacterized protein	[{'label': 'AFDB', 'accession': 'A0A165FQR4', 'href': 'https://www.alphafold.ebi.ac.uk/entry/A0A165FQR4'}, {'label': 'UniProt', 'accession': 'A0A165FQR4', 'href': 'https://www.uniprot.org/uniprot/A0A165FQR4'}]	result-2-0	FALSE
job	AF-A0A1D8NH54-F1-model_v4	21.3	197	138	6	8	200	36	219	1	6.93e-05	211	201	325	IRSLEQEYRLILLLNHRNKNQHRAASWYGSFNEMKRNCGQIITLFSSRRLQAKRLKD--VEWVKLHRLLQRALFRQLKRWYWQFNGVIALGQFVTLGCTLVTLLANVRALYMRLWEI--NETEFIRCGCLIKNLPRTKAKSVVNDVEELGEIIDEDIGNNVQENELVITSIPKPLTENCKKKKKRKKKNKSAIDGIF	VSEFLSEAEIIHSLYYRYRNAHHCAEWFRPFSMLHRRVSQVANWIV--DLHKATKKRAPRLITAIKISIQKIQTRYLQPAFWSFYSVLALGQYVTVGFALLGTVARIASLLAQVHPIPRTVGKVLDAAV------KKGAEVMSDDI---GEVLVRVTSEKPAKSDKIKKMTKSTVTKTTTGGKKLLKN--MDIDDIF	24.302,-5.335,14.293,21.777,-6.131,11.461,20.795,-9.422,13.196,18.920,-7.854,16.168,16.222,-6.221,13.971,15.204,-9.585,12.438,13.811,-11.019,15.717,11.676,-8.031,16.862,9.507,-8.619,13.743,8.350,-12.143,14.378,5.136,-10.990,12.657,2.180,-12.247,14.702,0.632,-14.942,12.446,-1.859,-13.227,10.196,-5.390,-13.553,11.603,-7.519,-16.569,10.736,-10.510,-16.059,8.354,-12.944,-15.695,11.302,-10.943,-12.762…	MLSVYADQHREAPFPKKAYKAELQKTTENAGLGLQVSEFLSEAEIIHSLYYRYRNAHHCAEWFRPFSMLHRRVSQVANWIVDLHKATKKRAPRLITAIKISIQKIQTRYLQPAFWSFYSVLALGQYVTVGFALLGTVARIASLLAQVHPIPRTVGKVLDAAVKKGAEVMSDDIGEVLVRVTSEKPAKSDKIKKMTKSTVTKTTTGGKKLLKNMDIDDIFSTKKKTKKNIEKPRVVEENVEESIITNDDIEDNSMLTEPAPKAKKVKVAKVENFFEESKDKKKKNPASLDDSLEPPKKKKKILDSTDGMKKKKKKSKKNAIDDIFG	4952	Yarrowia lipolytica	Uncharacterized protein	[{'label': 'AFDB', 'accession': 'A0A1D8NH54', 'href': 'https://www.alphafold.ebi.ac.uk/entry/A0A1D8NH54'}, {'label': 'UniProt', 'accession': 'A0A1D8NH54', 'href': 'https://www.uniprot.org/uniprot/A0A1D8NH54'}]	result-2-0	FALSE
job	AF-C5DYL9-F1-model_v4	37.6	210	108	5	2	201	6	202	1	1.38e-09	396	201	202	DEMDNVIRSLEQEYRLILLLNHRNKNQHRAASWYGSFNEMKRNCGQIITLFSSRRLQAKRLKDVEWVKLHRLLQRALFRQLKRWYWQFNGVIALGQFVTLGCTLVTLLANVRALYMRLWEINETEFIRCGCL-IKNLPRTKAKSVVNDV--EELGEIIDEDIGNNVQENELVITSIPKPLTENC-------KKKKKRKKKNKSAIDGIFG	EEHKRLYLLLLQESRILHLVYHRNKNQHQRAHWWKRMNMLKRNCDQVVKLLVGR----RVRKLDELTRLYHLLHGFIKKQLTKTYQAFNNVIALGQFVTMGVVLVGILARVYSSYGKLLEIYESQFRDAGFIRVPSEKPMETKQFMESLIEEELGEAV---------PTEPIKTVPPEPTATKVPSAEGTRSKKKNSKKKKKSAIDSIFG	-22.265,-2.938,11.941,-22.037,-6.652,10.899,-21.492,-5.846,7.178,-18.437,-3.696,8.045,-17.086,-6.491,10.335,-17.088,-9.105,7.523,-15.705,-6.430,5.139,-12.899,-5.678,7.656,-12.164,-9.453,7.865,-12.224,-9.699,4.021,-9.814,-6.718,3.686,-7.509,-8.270,6.334,-7.368,-11.559,4.345,-6.699,-9.672,1.069,-3.900,-7.557,2.634,-2.436,-10.721,4.257,-2.318,-12.268,0.739,-0.657,-9.181,-0.831,1.791,-9.012,2.143,2.7…	MASNDEEHKRLYLLLLQESRILHLVYHRNKNQHQRAHWWKRMNMLKRNCDQVVKLLVGRRVRKLDELTRLYHLLHGFIKKQLTKTYQAFNNVIALGQFVTMGVVLVGILARVYSSYGKLLEIYESQFRDAGFIRVPSEKPMETKQFMESLIEEELGEAVPTEPIKTVPPEPTATKVPSAEGTRSKKKNSKKKKKSAIDSIFG	559307	Zygosaccharomyces rouxii CBS 732	ZYRO0F14102p	[{'label': 'AFDB', 'accession': 'C5DYL9', 'href': 'https://www.alphafold.ebi.ac.uk/entry/C5DYL9'}, {'label': 'UniProt', 'accession': 'C5DYL9', 'href': 'https://www.uniprot.org/uniprot/C5DYL9'}]	result-2-0	FALSE
job	AF-A0A7H9B5C1-F1-model_v4	37.5	216	105	7	4	201	12	215	1	6.8e-10	380	201	215	MDNVIRSLEQEYRLILLLNHRNKNQHRAASWYGSFNEMKRNCGQIITLFSSRRLQAKRL-KDVEWVKLHRLLQRALFRQLKRWYWQFNGVIALGQFVTLGCTLVTLLANVRALYMRLWEINETEFIRCGCLIKNLPRTKAKSVVNDV--------------EELGEIIDEDIGNNVQENELVITSI-PKPLTE--NCKKKKKRKKKNKSAIDGIFG	HRGQYLKLLQEFRLLHLLYHRNKNQHRVAHWWRYINILKRNCSEVLEV-----IQKKVIDKEFDFAKLYQIINKFKKKILPKIYYEFNGIIALGQFVTLGVILVCLLSRVYAIYKDIYAIYSGNFERISC-----QSIDNSARKKEEDLDRELKIMESLADEELGEEITNI--ASVSEDQLTHINIQPSPHVERQKIKKKKSKKKKAKSVIDGIFG	-15.858,-6.540,32.988,-12.662,-7.881,31.358,-11.601,-6.339,28.005,-9.926,-9.605,26.835,-12.999,-11.262,25.245,-13.884,-8.721,22.518,-13.684,-10.714,19.224,-12.827,-7.613,17.247,-9.738,-7.047,19.461,-8.370,-10.476,18.430,-9.237,-9.920,14.727,-7.530,-6.476,14.856,-4.357,-7.958,16.417,-4.295,-10.635,13.660,-4.326,-7.985,10.878,-1.686,-5.867,12.692,0.755,-8.822,12.695,0.189,-9.534,8.960,0.688,-5.844,…	MDATNDPDSHAHRGQYLKLLQEFRLLHLLYHRNKNQHRVAHWWRYINILKRNCSEVLEVIQKKVIDKEFDFAKLYQIINKFKKKILPKIYYEFNGIIALGQFVTLGVILVCLLSRVYAIYKDIYAIYSGNFERISCQSIDNSARKKEEDLDRELKIMESLADEELGEEITNIASVSEDQLTHINIQPSPHVERQKIKKKKSKKKKAKSVIDGIFG	42260	Zygotorulaspora mrakii	Uncharacterized protein	[{'label': 'AFDB', 'accession': 'A0A7H9B5C1', 'href': 'https://www.alphafold.ebi.ac.uk/entry/A0A7H9B5C1'}, {'label': 'UniProt', 'accession': 'A0A7H9B5C1', 'href': 'https://www.uniprot.org/uniprot/A0A7H9B5C1'}]	result-2-0	FALSE

## Sheet: S.cerevisiae_Snm1-Foldseek
Supplementary Data 3. Foldseek search results using yeast Rmp1 and Snm1 and human NEPRO (RMP64) and C18orf21 (RMP24) as queries.
query	target	seqId	alnLength	missmatches	gapsopened	qStartPos	qEndPos	dbStartPos	dbEndPos	prob	eval	score	qLen	dbLen	qAln	dbAln	tCa	tSeq	taxId	taxName	description	href	id	active
job_A	AF-R9XEY8-F1-model_v4	33.8	201	108	5	1	198	1	179	1	1.2e-12	386	198	179	MNKDQAEKYQERSLRQKYNLLHVLPTLNSRALSGLYYKNFHNSVKRYQIMLPEQLKSG--KFCSHCGCVYVPNFNASLQLTTNTEQGDSDELGGESMEGPKKCIQVNCLNCEKSKLFEWK-SEFVVPTFGQDVSPMINSTSSGKVSYAVKKPQKSKTSTGKERSKKRKLNSLTNLLSKRNQEKKMEKKKSSSLSLESFMKS	MNKLEKDNFMRIHLQHKYTLLHHLSSSDVTHLSGLYLKSFYNAVKRNRVVLPNNISAGDVKFCGSCGVVYVAGVNLQTQVQETTHEDGI----------IMKELVYKCLKCSHEKRFILSQTDPLVPKAPFVAKWPANEESKTGIT----------KSSGRERAKKRKKNMLSNLLAAKKQQESAKGK--VSLRLEDFMKS	-21.124,7.644,25.535,-19.602,11.121,25.144,-18.765,12.223,21.568,-15.135,12.925,22.564,-14.797,9.488,24.233,-16.242,7.806,21.107,-13.777,9.649,18.819,-10.865,8.777,21.146,-11.981,5.115,21.301,-12.231,5.076,17.473,-8.645,6.413,17.132,-7.180,3.934,19.666,-9.111,1.023,18.085,-7.972,1.876,14.519,-4.364,2.406,15.706,-4.391,-0.940,17.576,-5.637,-2.834,14.482,-2.955,-1.113,12.358,-0.145,-1.895,14.859,-1…	MNKLEKDNFMRIHLQHKYTLLHHLSSSDVTHLSGLYLKSFYNAVKRNRVVLPNNISAGDVKFCGSCGVVYVAGVNLQTQVQETTHEDGIIMKELVYKCLKCSHEKRFILSQTDPLVPKAPFVAKWPANEESKTGITKSSGRERAKKRKKNMLSNLLAAKKQQESAKGKVSLRLEDFMKS	566037	[Ashbya] aceris (nom. inval.)	AaceriAEL228Wp	[{'label': 'AFDB', 'accession': 'R9XEY8', 'href': 'https://www.alphafold.ebi.ac.uk/entry/R9XEY8'}, {'label': 'UniProt', 'accession': 'R9XEY8', 'href': 'https://www.uniprot.org/uniprot/R9XEY8'}]	result-2-0	FALSE
job_A	AF-A0A1E4STM9-F1-model_v4	15.7	210	144	8	1	198	5	193	1	8.01e-06	177	198	193	MNKDQAEKYQERSLRQKYNLLHVLPTLNSRALSGLYYKNFHNSVKRYQIMLPEQLKSG----------KFCSHCGCVYVPNFNASLQLTTNTEQGDSDELGGESMEGPKKCIQVNCLNCEKSKLFEW-KSEFVVPTF-GQDVSPMINSTSSGKVSYAVKKPQKSKTSTGKERSKKRKLNSLTNLLSKRNQEKKMEKKKSSSLSLESFMKS	ISSTQLQ--INSKIIYQNQLVHS--SLKYPELQSKLVTKLRKDSERLGILLPLEYQDGGDNDKDDHDLKFCKSCNIMFIPSITLKIRIRYSKKKNNNNI--------RERELVYECMRCQYENIIKDVLVQFESDKDTKRDIFDVNLNFKSNVSSGGGGDNNSIKKKKKKQK------TSLSTLLNNKKLKEKEKEKQDN---LFEFMKM	38.120,2.280,3.174,35.397,3.850,0.989,33.629,1.629,-1.551,34.399,1.277,-5.237,30.712,0.902,-6.161,30.975,-0.347,-9.762,29.638,2.046,-12.449,27.167,-0.767,-13.293,25.727,-0.816,-9.724,25.236,2.984,-9.939,23.301,2.642,-13.236,21.084,-0.138,-11.842,20.302,1.836,-8.647,19.352,4.960,-10.667,17.001,2.831,-12.823,15.278,1.357,-9.724,14.934,4.851,-8.168,13.439,6.202,-11.432,10.940,3.319,-11.750,9.843,4.0…	MTDNISSTQLQINSKIIYQNQLVHSSLKYPELQSKLVTKLRKDSERLGILLPLEYQDGGDNDKDDHDLKFCKSCNIMFIPSITLKIRIRYSKKKNNNNIRERELVYECMRCQYENIIKDVLVQFESDKDTKRDIFDVNLNFKSNVSSGGGGDNNSIKKKKKKQKTSLSTLLNNKKLKEKEKEKQDNLFEFMKM	983967	[Candida] arabinofermentans NRRL YB-2248	Uncharacterized protein	[{'label': 'AFDB', 'accession': 'A0A1E4STM9', 'href': 'https://www.alphafold.ebi.ac.uk/entry/A0A1E4STM9'}, {'label': 'UniProt', 'accession': 'A0A1E4STM9', 'href': 'https://www.uniprot.org/uniprot/A0A1E4STM9'}]	result-2-0	FALSE
job_A	AF-A0A7G7JNH9-F1-model_v4	35.5	200	102	6	1	198	1	175	1	2.24e-13	393	198	175	MNKDQAEKYQERSLRQKYNLLHVLPTLNSRALSGLYYKNFHNSVKRYQIMLPEQLK--SGKFCSHCGCVYVPNFNASLQLTTNTEQGDSDELGGESMEGPKKCIQVNCLNCEKSKLFEWKSEFVVPTFGQDVSPMINSTSSGKVSYAVKKPQKSKTSTGKERSKKRKLNSLTNLLSKRNQEKKMEKKKSSSLSLESFMKS	MNRDQKIQFRDKQIRHKYALLHAMPTIDVPELSGMYLKNFYNSVKRYQLNLPDHIVQPDKKFCGECGYIQIPDHSVDINI-----------ISGERPEI-SSIAKFKCKKCGHHYDETVLC------RKQKVA------DSANISKDIGQVKK-KTNNAKMRAKMRKQNSLTSLLSKKDKEKKDVTKSASMLSLDSFMKR	-18.518,7.473,22.376,-15.871,6.345,24.891,-12.234,7.348,24.150,-11.072,3.700,24.047,-13.964,2.719,21.746,-12.996,5.646,19.455,-9.357,4.423,19.305,-10.434,0.811,18.604,-12.909,2.032,15.952,-10.188,4.162,14.285,-7.722,1.233,14.221,-10.379,-1.141,12.806,-11.308,1.454,10.128,-7.679,2.092,9.066,-6.882,-1.655,9.040,-10.003,-2.391,6.944,-9.198,0.333,4.360,-5.620,-0.991,4.132,-6.862,-4.595,3.732,-9.091,-…	MNRDQKIQFRDKQIRHKYALLHAMPTIDVPELSGMYLKNFYNSVKRYQLNLPDHIVQPDKKFCGECGYIQIPDHSVDINIISGERPEISSIAKFKCKKCGHHYDETVLCRKQKVADSANISKDIGQVKKKTNNAKMRAKMRKQNSLTSLLSKKDKEKKDVTKSASMLSLDSFMKR	5478	[Candida] glabrata	Uncharacterized protein	[{'label': 'AFDB', 'accession': 'A0A7G7JNH9', 'href': 'https://www.alphafold.ebi.ac.uk/entry/A0A7G7JNH9'}, {'label': 'UniProt', 'accession': 'A0A7G7JNH9', 'href': 'https://www.uniprot.org/uniprot/A0A7G7JNH9'}]	result-2-0	FALSE
job_A	AF-A0A0A1T2Y3-F1-model_v4	18.7	203	139	7	6	197	2	189	1	1.49e-05	161	198	189	AEKYQERSLRQKYNLLHVLPTLNSRALSGLYYKNFHNSVKRY-QIMLPEQLKSGKFCSHCGCVYVPNFNASLQLTTNTEQGDSDELGGESMEGPK-KCIQVNCLNCEKSKLFEW---KSEFVVPTFGQDVSPMINSTSSGKVSYAVKKPQKSKTSTGKERSKKRKLNSLTNLLSKRNQEKKMEKKKSS------SLSLESFMK	SEESNLATQHYLAEAAHLL-YRDAPETSALLSHRRIQLAEQRPDSATNPDIERQRACVACGQIFVLGVDSSLQLKGATRPKRTKSRASIPESQASGVCKEITCGRCHQVTRIQLAPPKRVYRIPVKTNESTKAKTRPSETIYEKQEELPKASANAVSKKRAKNRK-GGLQALL-------------SSQPKPAKSLSLSDFIK	17.587,-21.801,1.753,17.040,-18.381,3.495,15.663,-16.583,0.398,12.727,-18.910,-0.408,11.601,-18.826,3.252,11.536,-14.984,3.142,9.431,-14.833,-0.060,6.961,-17.332,1.443,6.918,-15.175,4.616,6.193,-11.966,2.617,3.324,-13.777,0.838,1.872,-15.100,4.126,2.083,-11.609,5.710,0.170,-10.077,2.769,-2.620,-12.704,2.836,-2.951,-12.469,6.647,-3.091,-8.641,6.415,-5.886,-8.703,3.789,-7.888,-11.257,5.835,-7.632,-…	MSEESNLATQHYLAEAAHLLYRDAPETSALLSHRRIQLAEQRPDSATNPDIERQRACVACGQIFVLGVDSSLQLKGATRPKRTKSRASIPESQASGVCKEITCGRCHQVTRIQLAPPKRVYRIPVKTNESTKAKTRPSETIYEKQEELPKASANAVSKKRAKNRKGGLQALLSSQPKPAKSLSLSDFIK	1531966	[Torrubiella] hemipterigena	Uncharacterized protein	[{'label': 'AFDB', 'accession': 'A0A0A1T2Y3', 'href': 'https://www.alphafold.ebi.ac.uk/entry/A0A0A1T2Y3'}, {'label': 'UniProt', 'accession': 'A0A0A1T2Y3', 'href': 'https://www.uniprot.org/uniprot/A0A0A1T2Y3'}]	result-2-0	FALSE
job_A	AF-A0A163J7F8-F1-model_v4	17.5	165	120	6	1	156	2	159	1	6.65e-06	186	198	236	MNKDQAEKYQERSLRQKYNLLHVLPTLNSRALSGLYYKNFHNSVKRYQIMLPEQLKSGKFCSHCGCVYVPNFNASLQLTTNTEQGDSDE-------LGGESMEGPKKCIQVNCLNCEKSKLFEWKSEFVVPTFGQDVSP--MINSTSSGKVSYAVKKPQKSKTST	ATKQQAGR-LDFLLQACHSMVSQNPTL-AR----FYMANYQETLRLHHLSAPKAIDR-LGCPRCGQVYLAGYNTSVELVPSKSNTKKNKKPSTDPSSTLPSPRSRKNILIYTCHACQHRRPFNGSFKRHIPSSVTNGVPTKLTEQPEQTTLTQPSTKPSTTPLSS	-0.841,20.468,9.911,-2.107,17.371,11.803,-2.936,17.691,15.518,-0.818,15.657,17.979,-3.925,13.531,18.718,-4.586,12.910,14.987,-0.945,11.870,14.456,-1.156,9.387,17.370,-4.439,7.952,15.993,-2.943,7.513,12.489,0.152,5.809,13.974,-1.990,3.481,16.136,-4.156,2.497,13.127,-1.035,1.808,11.025,0.647,-0.250,13.795,-2.554,-2.238,14.547,-2.882,-2.966,10.805,0.678,-4.375,10.587,0.332,-6.463,13.793,-2.927,-8.06…	MATKQQAGRLDFLLQACHSMVSQNPTLARFYMANYQETLRLHHLSAPKAIDRLGCPRCGQVYLAGYNTSVELVPSKSNTKKNKKPSTDPSSTLPSPRSRKNILIYTCHACQHRRPFNGSFKRHIPSSVTNGVPTKLTEQPEQTTLTQPSTKPSTTPLSSTSTSKNKKSVDMKKQPTSMKSPQQQQSHKRPAPSTPQLSKKKSKKNQLQSLLANKKDQKDGGGGSGSLGLDDFLSSL	4829	Absidia glauca	Uncharacterized protein	[{'label': 'AFDB', 'accession': 'A0A163J7F8', 'href': 'https://www.alphafold.ebi.ac.uk/entry/A0A163J7F8'}, {'label': 'UniProt', 'accession': 'A0A163J7F8', 'href': 'https://www.uniprot.org/uniprot/A0A163J7F8'}]	result-2-0	FALSE
job_A	AF-A0A498SEN9-F1-model_v4	12.3	154	117	5	14	156	15	161	1	4.56e-05	129	198	177	LRQKYNLLHVLPTLNSRAL-----SGLYYK---NFHNSVKRYQIMLPEQLKSGKFCSHCGCVYVPNFNASLQLTTNTEQGDSDELGGESMEGPKKCIQVNCLNCEKSKLFEWKSEFVVPTFGQDVSP---MINSTSSGKVSYAVKKPQKSKTST	GQFAYRMMHHFQKYAKKCIELGIPAPFAAEMTRNASQSLKDLGIEKKA---NLCHCFRCNLELTSTKTVSFRLSVPKIKMKKNKWRGHK----RPTLIVVCKGCGAEMKGGALAVVDCKKQAMETSSDQSLKRESRRFSGQFAFSTPKTSSRQT	26.024,-30.301,-1.576,24.068,-27.298,-0.171,22.704,-25.366,-3.179,22.394,-21.752,-2.111,20.221,-20.333,-4.916,20.293,-16.784,-3.598,20.780,-14.360,-6.548,18.371,-14.822,-9.378,20.369,-12.979,-12.070,18.917,-9.447,-12.529,20.455,-9.347,-16.028,17.518,-7.789,-17.934,17.696,-3.977,-18.399,13.866,-4.034,-18.262,13.798,-5.526,-14.733,16.206,-2.897,-13.341,14.059,-0.123,-14.885,10.828,-1.537,-13.398,12…	MKRRSDIMETADKCGQFAYRMMHHFQKYAKKCIELGIPAPFAAEMTRNASQSLKDLGIEKKANLCHCFRCNLELTSTKTVSFRLSVPKIKMKKNKWRGHKRPTLIVVCKGCGAEMKGGALAVVDCKKQAMETSSDQSLKRESRRFSGQFAFSTPKTSSRQTPVSSQLVTCFHVFLLF	6277	Acanthocheilonema viteae	Uncharacterized protein	[{'label': 'AFDB', 'accession': 'A0A498SEN9', 'href': 'https://www.alphafold.ebi.ac.uk/entry/A0A498SEN9'}, {'label': 'UniProt', 'accession': 'A0A498SEN9', 'href': 'https://www.uniprot.org/uniprot/A0A498SEN9'}]	result-2-0	FALSE
job_A	AF-A0A2T3B716-F1-model_v4	18.3	202	147	6	6	198	2	194	1	3.18e-08	230	198	195	AEKYQERSLRQKYNLLHVLPTLNSRALSGLYYKNFHNSVKRYQIMLPEQLKSGKFCSHCGCVYVPNFNASLQLTTNTEQGDSDELGGESMEGPKKCIQVNCLNCEKSKLFEWKSEFVVPTFGQ-----DVSPMINSTSSGKVSYAVKKPQKSKTSTGKERSKKRKLNSLTNLLSKRNQEKKMEKKKSSS----LSLESFMKS	ESSELSARLRFLNDSAHLLATT-TPATSKYLMSRYHSLMFERELEQSD-AQRRRACGACGTIMILGWEATLQMESR-RPRRKNSSQKRDVQTPSKAIVYKCESCSRITRFNTPPPAPRRKIGSSRTKSSLGTGVPTPSQAKEANPNTGVAPSTNSSSRKRAKTRKQSGLEAILARK------KASEASTSGFGLDLMDFMKK	-0.935,1.153,29.544,-2.023,-1.292,26.745,-3.081,1.532,24.341,0.516,2.876,24.329,2.046,-0.574,23.635,-0.551,-1.176,20.870,0.382,2.183,19.265,4.133,1.367,19.436,3.549,-2.142,17.976,1.476,-0.675,15.095,4.254,1.855,14.299,6.971,-0.848,14.463,5.070,-3.158,12.061,4.265,-0.306,9.608,7.778,1.210,9.651,9.666,-2.124,9.487,7.393,-3.216,6.594,8.233,0.021,4.707,11.989,-0.367,5.460,11.993,-3.991,4.191,9.779,-3…	MESSELSARLRFLNDSAHLLATTTPATSKYLMSRYHSLMFERELEQSDAQRRRACGACGTIMILGWEATLQMESRRPRRKNSSQKRDVQTPSKAIVYKCESCSRITRFNTPPPAPRRKIGSSRTKSSLGTGVPTPSQAKEANPNTGVAPSTNSSSRKRAKTRKQSGLEAILARKKASEASTSGFGLDLMDFMKKA	857342	Amorphotheca resinae ATCC 22711	Uncharacterized protein	[{'label': 'AFDB', 'accession': 'A0A2T3B716', 'href': 'https://www.alphafold.ebi.ac.uk/entry/A0A2T3B716'}, {'label': 'UniProt', 'accession': 'A0A2T3B716', 'href': 'https://www.uniprot.org/uniprot/A0A2T3B716'}]	result-2-0	FALSE
job_A	AF-A0A1X7VJX3-F1-model_v4	13.7	182	126	9	7	162	2	178	1	0.000354	142	198	179	EKYQERSLRQKYNLLHVLPTLNSRALSGLYYKNFHNSVKR-YQIMLPEQLKSGKFCSHCGCVYVPNFNASLQLTTN-----------------TEQGDSDELGGESMEGPKKCIQVNCLNCEKSKLFEWKSEFVVPTFGQ-DVSP-MINSTSSGKVSY------AVKKPQKSKTSTGKERSK	ADANKHTLKFLQEAQNIVPA-GS-APFLELGKNLQKFIGNDASLMRKGSFL--QNCPFCYSLLLPS-LATISTVSRKRLKKSKRHFPVLNIIASTQPASSGQSFVKKQKIKHFIKIHCKVCKRTHLIPFSQKKSLPSSKPCPRTPSSVKSTPNRRRSLDLKSLLRQTTPKTPSTPSLLDFLY	23.834,2.871,6.589,20.503,4.697,7.276,20.976,7.083,4.310,21.570,4.321,1.715,18.324,2.572,2.769,16.322,5.821,2.387,17.692,6.332,-1.152,16.885,2.702,-2.112,13.315,3.049,-0.743,12.780,6.322,-2.660,14.212,4.835,-5.886,11.953,1.746,-5.655,8.919,4.019,-5.038,9.788,6.261,-8.030,10.470,3.232,-10.287,7.054,1.786,-9.319,5.371,5.091,-10.353,6.940,4.931,-13.852,6.123,1.256,-14.512,2.551,0.526,-15.763,0.279,-…	MADANKHTLKFLQEAQNIVPAGSAPFLELGKNLQKFIGNDASLMRKGSFLQNCPFCYSLLLPSLATISTVSRKRLKKSKRHFPVLNIIASTQPASSGQSFVKKQKIKHFIKIHCKVCKRTHLIPFSQKKSLPSSKPCPRTPSSVKSTPNRRRSLDLKSLLRQTTPKTPSTPSLLDFLYT	400682	Amphimedon queenslandica	Uncharacterized protein	[{'label': 'AFDB', 'accession': 'A0A1X7VJX3', 'href': 'https://www.alphafold.ebi.ac.uk/entry/A0A1X7VJX3'}, {'label': 'UniProt', 'accession': 'A0A1X7VJX3', 'href': 'https://www.uniprot.org/uniprot/A0A1X7VJX3'}]	result-2-0	FALSE
job_A	AF-A0A2G5F5I6-F1-model_v4	15.1	158	125	4	3	156	11	163	1	0.000276	171	198	273	KDQAEKYQERSLRQKYNLLHVLP-TLNSRALSGLYYKNFHNSVKRYQIMLPEQLKSGKFCSHCGCVYVPNFNASLQLTTNTEQGDSDELGGESMEGPKKCIQVNCLNCEKSKLFEWKSEFVVPTF---GQDVSPMINSTSSGKVSYAVKKPQKSKTST	KKAADVKSVLVMKHLQNLALWAGGEASMPSYAAFLGNRLATCEETTGVSLDP---SLFPCQKCEAVLQPGFNCTVRIETNGAKVR--RRGNKLYIPTKNIVIYTCHFCSFRNMKKGTPKHHMKELFVSKLKSGTEVGSTSKQKLVSSKIATIGSKQIS	-2.509,0.042,45.790,-5.553,-1.986,44.514,-7.262,0.878,42.580,-4.079,1.593,40.543,-3.776,-2.135,39.671,-7.397,-2.423,38.422,-7.017,0.761,36.313,-3.827,-0.759,34.789,-5.575,-4.093,34.020,-8.511,-2.193,32.412,-6.004,-0.147,30.342,-4.194,-3.359,29.257,-7.560,-4.970,28.350,-8.497,-1.875,26.273,-5.025,-1.927,24.602,-5.307,-5.640,23.705,-8.764,-4.872,22.215,-7.504,-1.846,20.190,-4.575,-3.911,18.788,-7.0…	MKLREKLNEEKKAADVKSVLVMKHLQNLALWAGGEASMPSYAAFLGNRLATCEETTGVSLDPSLFPCQKCEAVLQPGFNCTVRIETNGAKVRRRGNKLYIPTKNIVIYTCHFCSFRNMKKGTPKHHMKELFVSKLKSGTEVGSTSKQKLVSSKIATIGSKQISKKVVEQTPTSNFNPSSLVMPQEPAKEIPVGNSPITPKSLLEGKKKKRKKSGSAVKEQVDNENRNLTPNAEKVVGESSRKRRKGWSSLKEIAESGGSNNLNITNLPLPFFL	218851	Aquilegia coerulea	Uncharacterized protein	[{'label': 'AFDB', 'accession': 'A0A2G5F5I6', 'href': 'https://www.alphafold.ebi.ac.uk/entry/A0A2G5F5I6'}, {'label': 'UniProt', 'accession': 'A0A2G5F5I6', 'href': 'https://www.uniprot.org/uniprot/A0A2G5F5I6'}]	result-2-0	FALSE
job_A	AF-A0A167VD14-F1-model_v4	17.8	213	151	8	1	198	1	204	1	2.04e-06	166	198	204	MNKDQAEK-YQERSLRQKYNLLHVLPTLNSRALSGLYYKNFHNSVKRYQIMLPEQLKSGKFCSHCGCVYVPNFNASLQL-TTNT-----------EQGDSDELGGESMEGPKKCIQVNCLNCEKSKLFEWKSEFVVPTFGQDVSPMIN--STSSGKVSYAVKKPQKSKTSTGKERSKKRKLNSLTNLLSKRNQEKKMEKKKSSSLSLESFMKS	MSLGREDEIATSMRLAFLKQAAHHLHGS-SLSTSSHLLQTHHQLLLDKGKFIPV-AQHKEYCAACGSLRMSDWPKTLFKEEPNAKRRRRRQRQKQKQQSHTTGTTLTEQPTRSGTVYDCLRCHRKKILIDRRPPARP-----VSVQANLAASEKGPGSAAGQQQQQQHPSDNAGSKKRAKARKQQGLLA--SLQAKKTQQQSSSLDLLDFLQP	-13.889,-28.765,12.297,-10.197,-28.973,11.174,-10.499,-27.978,7.472,-10.983,-24.243,8.171,-7.581,-23.866,9.914,-5.545,-25.554,7.136,-7.194,-23.266,4.544,-6.440,-20.233,6.758,-2.750,-21.256,7.074,-2.430,-21.857,3.290,-4.082,-18.491,2.520,-1.879,-16.652,5.073,1.275,-18.158,3.482,0.019,-17.185,-0.005,-0.625,-13.570,1.115,2.855,-13.341,2.703,4.469,-14.797,-0.459,2.611,-12.387,-2.801,3.679,-9.405,-0.6…	MSLGREDEIATSMRLAFLKQAAHHLHGSSLSTSSHLLQTHHQLLLDKGKFIPVAQHKEYCAACGSLRMSDWPKTLFKEEPNAKRRRRRQRQKQKQQSHTTGTTLTEQPTRSGTVYDCLRCHRKKILIDRRPPARPVSVQANLAASEKGPGSAAGQQQQQQHPSDNAGSKKRAKARKQQGLLASLQAKKTQQQSSSLDLLDFLQP	392613	Ascosphaera apis ARSEF 7405	Uncharacterized protein	[{'label': 'AFDB', 'accession': 'A0A167VD14', 'href': 'https://www.alphafold.ebi.ac.uk/entry/A0A167VD14'}, {'label': 'UniProt', 'accession': 'A0A167VD14', 'href': 'https://www.uniprot.org/uniprot/A0A167VD14'}]	result-2-0	FALSE
job_A	AF-A0A1M3T2N8-F1-model_v4	19	210	140	8	1	195	1	195	1	2.3e-05	141	198	265	MNKDQAEKYQERSLRQKYNLLHVLPTLNSRALSGLYYKNFHNSVKRYQIMLPEQLKSGKFCSHCGCVYVPNFNASLQLTTNTEQGDSDELGGESMEGPKKCIQVNCLNCEKSKLFEWKSEFVVPTFGQDVSPMINSTSSGKVSYAVKKPQKSKTSTG---------------KERSKKRKLNSLTNLLSKRNQEKKMEKKKSSSLSLESF	MPLSDHAPRLEFLKGSASALNALSPST-AAYLMTVHNGI----LRDEFKPLNQRLQE-TSCGACGSVRSPQ-WTKNIV-IQKKKGKQSNAGRASKASSDGATILKCLRCRRRTIKPVRKDAARPALPPKVTSTATST-PGIQSSATTTPQSEPATESADSSRVNKAADNANSKKRAKARKQGGLQALMASKQQ------SRSNSSSLDLF	-21.886,2.429,9.050,-21.517,6.130,8.088,-18.303,7.103,6.404,-17.332,9.493,9.255,-17.071,6.638,11.801,-14.180,4.916,9.952,-11.784,7.938,10.008,-10.424,7.555,13.593,-10.207,3.832,13.082,-8.207,4.194,9.811,-5.829,6.697,11.471,-5.350,4.408,14.510,-4.647,1.333,12.314,-2.098,3.346,10.257,-0.392,4.841,13.356,-0.148,1.453,15.141,1.139,-0.292,11.972,3.864,2.375,11.563,4.951,2.071,15.228,5.083,-1.759,15.04…	MPLSDHAPRLEFLKGSASALNALSPSTAAYLMTVHNGILRDEFKPLNQRLQETSCGACGSVRSPQWTKNIVIQKKKGKQSNAGRASKASSDGATILKCLRCRRRTIKPVRKDAARPALPPKVTSTATSTPGIQSSATTTPQSEPATESADSSRVNKAADNANSKKRAKARKQGGLQALMASKQQSRSNSSSLDLFDFLHAKTGVSAASSRDGLGLARGHAIGASKELRLLMWSSLDYPPNASSAAAAAAAAAVVVAVATASWLAL	1137211	Aspergillus luchuensis CBS 106.47	Uncharacterized protein	[{'label': 'AFDB', 'accession': 'A0A1M3T2N8', 'href': 'https://www.alphafold.ebi.ac.uk/entry/A0A1M3T2N8'}, {'label': 'UniProt', 'accession': 'A0A1M3T2N8', 'href': 'https://www.uniprot.org/uniprot/A0A1M3T2N8'}]	result-2-0	FALSE
job_A	AF-A0A6G1GJX3-F1-model_v4	16.6	210	148	7	1	198	6	200	1	4.32e-07	200	198	201	MNKDQAEKYQERSLRQKYNLLHVLPTLNSRALSGLYYKNFHNSVKRYQIMLPEQLKSGKFCSHCGCVYVPNFNASLQLTTNTEQGDSDELGGESMEGPKKCIQVNCLNCEKSKLFEWKSEFVVPTF--GQDVSPMINSTSSG-----KVSYAVKKPQKSKTSTGKERSKKRKLNSLTNLLSKRNQEKKMEKKKSSSLS-----LESFMKS	STQPKRWAAHDARLNYLDQAAHFLAPT-APSTAAFLQSGHSELTFEKSAKVAEERRR-SVCGACGNIMLPGWTCRVDQEV----CKPHKQHARPVQTGAKSIVYHCLGCKSKTRFPVNRESRRPMRPKARNTMEAPGAKQKGLQGTISASRTAPQPEVSSTASTKQKNRTRKQAGLSAQLA---------QTKSNSKSGLGLDLMDFMKS	29.616,33.858,-15.851,26.270,32.387,-14.708,24.038,30.195,-16.956,22.880,26.720,-15.891,19.219,27.098,-14.833,16.824,25.297,-17.211,16.973,21.492,-17.661,14.448,20.525,-14.933,11.169,20.167,-16.932,11.990,16.951,-18.743,13.375,15.332,-15.547,10.184,15.648,-13.444,7.992,14.315,-16.317,10.124,11.142,-16.675,10.171,10.731,-12.867,6.370,11.057,-12.447,5.810,8.676,-15.411,8.057,6.135,-13.599,5.999,6.5…	MSTVLSTQPKRWAAHDARLNYLDQAAHFLAPTAPSTAAFLQSGHSELTFEKSAKVAEERRRSVCGACGNIMLPGWTCRVDQEVCKPHKQHARPVQTGAKSIVYHCLGCKSKTRFPVNRESRRPMRPKARNTMEAPGAKQKGLQGTISASRTAPQPEVSSTASTKQKNRTRKQAGLSAQLAQTKSNSKSGLGLDLMDFMKSG	1176131	Aulographum hederae CBS 113979	Uncharacterized protein	[{'label': 'AFDB', 'accession': 'A0A6G1GJX3', 'href': 'https://www.alphafold.ebi.ac.uk/entry/A0A6G1GJX3'}, {'label': 'UniProt', 'accession': 'A0A6G1GJX3', 'href': 'https://www.uniprot.org/uniprot/A0A6G1GJX3'}]	result-2-0	FALSE
job_A	AF-A7ARP5-F1-model_v4	16.2	160	100	6	4	132	17	173	1	6.22e-05	182	198	173	DQAEKY------QERSLRQKYNLLHVLPTLNSRALSGLYYKNFHNSVKRYQIMLPEQLKSGKFCSHCGCVYVPNFNASLQLTTNTEQGDSDELGGESMEG----------------------PKKCIQVNCLNCEKSKLFEWKS---EFVVPTFGQDVSP	DEAIKSAYANNVHVKRLNFLLDAAGIMSTV-CPNISRSYVKELREIAQKHVIRLHASFKR-YFCKGCNTVLLPGVNAVVRAESHGNMLQSDPGNKRERYHDSTVAILKNDHVTDEVLIDASLYD-WMAVTCCICTRTRRTKLEPCDNMMSLPKDGISNEP	-27.206,34.762,30.736,-27.314,30.973,30.023,-26.009,30.454,26.458,-26.228,27.535,24.827,-28.696,24.587,25.013,-29.256,23.568,21.351,-26.212,22.470,19.352,-27.521,21.833,15.817,-27.690,18.164,14.689,-24.912,18.939,12.156,-22.622,20.247,14.942,-23.181,17.116,17.077,-22.326,14.947,14.021,-19.046,16.827,13.389,-18.050,16.509,17.068,-18.764,12.739,16.936,-16.692,12.304,13.734,-13.780,14.151,15.399,-14…	MKKDKYATHAEKARNNDEAIKSAYANNVHVKRLNFLLDAAGIMSTVCPNISRSYVKELREIAQKHVIRLHASFKRYFCKGCNTVLLPGVNAVVRAESHGNMLQSDPGNKRERYHDSTVAILKNDHVTDEVLIDASLYDWMAVTCCICTRTRRTKLEPCDNMMSLPKDGISNEP	5865	Babesia bovis	RNAse P protein subunit domain containing protein	[{'label': 'AFDB', 'accession': 'A7ARP5', 'href': 'https://www.alphafold.ebi.ac.uk/entry/A7ARP5'}, {'label': 'UniProt', 'accession': 'A7ARP5', 'href': 'https://www.uniprot.org/uniprot/A7ARP5'}]	result-2-0	FALSE
job_A	AF-A0A2S7XX00-F1-model_v4	19.5	194	139	8	6	197	2	180	1	1.8e-06	185	198	180	AEKYQERSLRQKYNLLHVLPTLNSRALSGLYYKNFHNSVKRYQIMLPEQLKSGKFCSHCGCVYVPNFNASLQL-TTNTEQGDSDELGGESMEGP-KKCIQVNCLNCEKSKLFEWKSEFVVPTFGQDVSPMINSTSSGKVSYAVKKPQKSKTSTGKERSKKRKLNSLTNLLSKRNQEKKMEKKKSSSLSLESFMK	AAAEILLKTNFLSDAAHLLRFA-APETSAYLMSDCADHLSKQGSCVSDIYRQ-HVCTACGHIMIPGHATELRLEARRSCRQKSTSHRNGAVTAPTSPSKILACGHCKSVTRIRLAAPDKAA--RTKASRRKNDTVPGP---SIEKPKPNTNASSKKRAKNRK-AGLQALLS-------SQQKPSAGLSLASFMK	-15.271,20.622,12.519,-15.842,16.888,11.703,-13.406,16.855,8.738,-10.534,18.238,10.872,-11.201,15.677,13.644,-11.131,12.831,11.080,-7.809,14.119,9.654,-6.305,14.307,13.174,-7.522,10.737,13.859,-6.194,9.320,10.542,-2.793,10.943,11.229,-2.665,9.550,14.798,-3.666,6.039,13.618,-1.108,6.202,10.773,1.693,7.266,13.180,0.771,4.601,15.781,0.747,1.923,13.041,4.225,2.990,11.828,5.566,2.705,15.421,4.039,-0.7…	MAAAEILLKTNFLSDAAHLLRFAAPETSAYLMSDCADHLSKQGSCVSDIYRQHVCTACGHIMIPGHATELRLEARRSCRQKSTSHRNGAVTAPTSPSKILACGHCKSVTRIRLAAPDKAARTKASRRKNDTVPGPSIEKPKPNTNASSKKRAKNRKAGLQALLSSQQKPSAGLSLASFMK	176275	Beauveria bassiana	Uncharacterized protein	[{'label': 'AFDB', 'accession': 'A0A2S7XX00', 'href': 'https://www.alphafold.ebi.ac.uk/entry/A0A2S7XX00'}, {'label': 'UniProt', 'accession': 'A0A2S7XX00', 'href': 'https://www.uniprot.org/uniprot/A0A2S7XX00'}]	result-2-0	FALSE
job_A	AF-A0A0A2VS06-F1-model_v4	17.7	197	137	9	6	196	2	179	1	6.62e-05	146	198	529	AEKYQERSLRQKYNLLHVLPTLNSRALSGLYYKNFHNSVKRYQIMLPEQLKSGKFCSHCGCVYVPNFNASLQLTTNTE---QGDSDELGGESME-GPKKCIQVNCLNCEKSKLFEW--KSEFVVPTFGQDVSPMINSTSSGKVSYAVKKPQKSKTSTGKERSKKRKLNSLTNLLSKRNQEKKMEKKKSSSLSLESFM	AAAEILLKTNFLSDAAHLLRFA-APETSAYLMSDCADHLSKQGSCVSDIYRQ-HVCTACGHIMIPGHATELRLEARRSCRQKSTSHRNGAVTAPTSPSKIL--ACGHCKSVTRIRLAAPDKAARTKASRRKNDTV-------PGPSIEKPKPNTNASSKKRAKNRKAG-LQALLS-------SQQKPSAGLSLASFM	-14.675,20.438,6.283,-15.393,16.632,6.285,-12.777,15.666,3.646,-9.942,17.452,5.521,-10.755,15.724,8.843,-10.577,12.284,7.182,-7.201,13.116,5.563,-5.850,14.220,8.979,-7.174,10.983,10.555,-5.712,8.737,7.804,-2.301,10.452,8.173,-2.383,10.065,11.986,-3.323,6.349,11.735,-0.621,5.794,9.082,2.087,7.475,11.216,1.040,5.654,14.427,1.138,2.297,12.582,4.622,3.068,11.187,5.862,3.764,14.759,4.311,0.512,16.089,…	MAAAEILLKTNFLSDAAHLLRFAAPETSAYLMSDCADHLSKQGSCVSDIYRQHVCTACGHIMIPGHATELRLEARRSCRQKSTSHRNGAVTAPTSPSKILACGHCKSVTRIRLAAPDKAARTKASRRKNDTVPGPSIEKPKPNTNASSKKRAKNRKAGLQALLSSQQKPSAGLSLASFMKYLKSRGAGPEVKFKSGVFDEGGQDALQMRCRSFACTTAQDHGSTTQGAPKTPTDLVLTPGTRVMLKAMEKNWYMLLTAIRWDWHLQGFAALHTAKSSNVGNVPFSKAGATVSHRVLAVAIHMMRTAAALGWYTTVDGHDINSQSFNSQKGDTYMFTIPIIIQKIQQGNNYTIIVMAPAEINLIQTQRWLAQLHTTNLPPVSAPSSNSSSSSSSSSSSTH…	1245745	Beauveria bassiana D1-5	Uncharacterized protein	[{'label': 'AFDB', 'accession': 'A0A0A2VS06', 'href': 'https://www.alphafold.ebi.ac.uk/entry/A0A0A2VS06'}, {'label': 'UniProt', 'accession': 'A0A0A2VS06', 'href': 'https://www.uniprot.org/uniprot/A0A0A2VS06'}]	result-2-0	FALSE
job_A	AF-A0A6A5VE17-F1-model_v4	20	204	139	8	6	197	2	193	1	4.32e-07	198	198	193	AEKYQERSLRQKYNLLHVLPTLNSRALSGLYYKNFHNSVKRYQIMLPEQLK-----SGKFCSHCGCVYVPNFNASLQLTTNTEQGDSDELGGESMEGPKKCIQVNCLNCEKSKLFEW---KSEFVVPTFGQDVSPMINSTSSGKVSYAVKKPQKSKTSTGKERSKKRKLNSLTNLLSKRNQEKKMEKKKSS----SLSLESFMK	AADAADARLKFLREAVHQLATS-APTISSNLSAIYIKSVVDTEDNLQQAKKEWDTLQREVCGACGNIMLPGWSSSVFHRA--RPKTTRKQPPKIATPSNSQTVSVCLRCDRKSVQSLPPRKPRHINPNSKYK-KTEDAKATTPLVGESQDKVIKSANATSKQRKKSRKGG-LQALLEK-------NKSQSSGGGLGLDLMDFMQ	23.705,-0.760,-16.087,20.246,-2.390,-16.640,19.578,-2.811,-12.879,20.129,0.916,-12.155,17.650,1.896,-14.899,15.060,-0.528,-13.428,15.534,0.921,-9.910,15.199,4.494,-11.259,11.914,3.454,-12.944,10.601,1.873,-9.693,11.384,5.100,-7.784,9.657,7.225,-10.461,6.534,4.998,-10.446,6.310,5.158,-6.620,6.626,8.976,-6.572,4.147,9.479,-9.457,1.646,7.196,-7.647,1.778,9.338,-4.470,1.531,12.636,-6.418,-1.515,11.41…	MAADAADARLKFLREAVHQLATSAPTISSNLSAIYIKSVVDTEDNLQQAKKEWDTLQREVCGACGNIMLPGWSSSVFHRARPKTTRKQPPKIATPSNSQTVSVCLRCDRKSVQSLPPRKPRHINPNSKYKKTEDAKATTPLVGESQDKVIKSANATSKQRKKSRKGGLQALLEKNKSQSSGGGLGLDLMDFMQ	1447943	Bimuria novae-zelandiae CBS 107.79	Uncharacterized protein	[{'label': 'AFDB', 'accession': 'A0A6A5VE17', 'href': 'https://www.alphafold.ebi.ac.uk/entry/A0A6A5VE17'}, {'label': 'UniProt', 'accession': 'A0A6A5VE17', 'href': 'https://www.uniprot.org/uniprot/A0A6A5VE17'}]	result-2-0	FALSE
job_A	AF-A0A151QR73-F1-model_v4	13.8	137	109	5	1	134	29	159	1	0.000619	134	198	319	MNKDQAEKYQERSLRQKYNLLHVLPTLN--SRALSGLYYKNFHNSVKRYQIMLPEQLKSGK-FCSHCGCVYVPNFNASLQLTTNTEQGDSDELGGESMEGPKKCIQVNCLNCEKSKLFEWKSEFVVPTFGQDVSPMI	QTKAASNTKSKLRFEHLKSLALWATTNDPLIPSLAAFYGHQYATS-GEATGVPPD---PSLMTCQRCETVLQPDFNSTVRIEKNKSKVRHKHKKTDNI--TQNNVVYKCHFCLHQNQKITNMAEKVPSFKHCGASWF	75.956,3.182,-72.900,72.436,4.179,-71.627,69.513,4.086,-70.266,66.881,3.438,-67.484,63.148,2.906,-67.396,60.852,0.563,-65.351,57.254,-0.417,-66.175,53.918,0.983,-65.086,51.606,1.860,-62.147,47.886,2.345,-61.570,44.291,1.189,-61.799,41.353,0.247,-59.759,38.815,2.684,-58.228,36.378,1.715,-55.408,33.039,3.578,-55.565,30.451,2.994,-52.782,26.658,2.867,-53.171,24.084,1.073,-51.401,21.001,-1.006,-51.76…	MGKKGGTQKLGSVSHTAISLRQEATGRIQTKAASNTKSKLRFEHLKSLALWATTNDPLIPSLAAFYGHQYATSGEATGVPPDPSLMTCQRCETVLQPDFNSTVRIEKNKSKVRHKHKKTDNITQNNVVYKCHFCLHQNQKITNMAEKVPSFKHCGASWFIDLATPDALYIFPVLTALSFLITVECNMQEGMEGNPVAGTVKNVSRGLAVLTVPFTMGFPKAIFCYWVTSNLFSRMYGLVLKVPGVKKTSGIPEIPVAAPTNPPQSPFSIKQATTATSGPSSMPDEPSKHSNKKLSSSAVISQRLRSLEKQVNGRKKNKK	3821	Cajanus cajan	Uncharacterized protein	[{'label': 'AFDB', 'accession': 'A0A151QR73', 'href': 'https://www.alphafold.ebi.ac.uk/entry/A0A151QR73'}, {'label': 'UniProt', 'accession': 'A0A151QR73', 'href': 'https://www.uniprot.org/uniprot/A0A151QR73'}]	result-2-0	FALSE
job_A	AF-H8X828-F1-model_v4	22.8	245	126	9	10	197	27	265	1	6.27e-07	189	198	265	QERSLRQKYNLLHVLPTLNSRALSGLYYKNFHNSVKRYQIMLPEQLKSG--------KFCSHCGCVYVPNFNASLQLTT----NTEQGDSDELGGESMEGPKKCIQVNCLNCEKSKLFEW--KSEFVVPTFGQDVSPMINSTS------SGKVSYAVKKPQKSK--------------------TSTG-----------------KERSKKRKLNSLTNLLSKRNQEKKMEKKKSSSLSLESFMK	NQLRSRHLYNLIHS--TSISTPLNKLYSLQFDKLNSTYGIT--TKAATPASSLVLNHKICHACGVLLVPGVNVSIRIKYRNNKSKKRENKSKSANDSDSLSSRRLRFKCLSCGDKTYEPLLDGSEKQRNTITVKSSNKDKVTSKTVETPEPSSSNAVELPQSNQSVNSKLDLEETPESEANTIATNTGTATTAESNQPNSKNKLAKQRAKKRKA--ELNLLSNLKHRKTDQSSKLDSLNLSDFLK	-17.106,2.863,-84.051,-16.991,1.296,-80.567,-17.692,3.316,-77.368,-16.725,1.298,-74.257,-17.307,3.314,-71.035,-15.047,2.733,-67.986,-16.791,2.743,-64.550,-15.303,4.602,-61.634,-15.075,2.787,-58.253,-16.882,4.527,-55.411,-15.226,6.643,-52.749,-15.255,4.739,-49.424,-15.042,7.510,-46.764,-13.585,5.048,-44.221,-13.604,7.062,-40.938,-10.574,5.569,-39.125,-11.249,6.030,-35.385,-7.892,7.267,-34.029,-7.2…	MSSSATPQPPSSKNSKSRFHTTSLDANQLRSRHLYNLIHSTSISTPLNKLYSLQFDKLNSTYGITTKAATPASSLVLNHKICHACGVLLVPGVNVSIRIKYRNNKSKKRENKSKSANDSDSLSSRRLRFKCLSCGDKTYEPLLDGSEKQRNTITVKSSNKDKVTSKTVETPEPSSSNAVELPQSNQSVNSKLDLEETPESEANTIATNTGTATTAESNQPNSKNKLAKQRAKKRKAELNLLSNLKHRKTDQSSKLDSLNLSDFLK	1136231	Candida orthopsilosis Co 90-125	Snm1 protein	[{'label': 'AFDB', 'accession': 'H8X828', 'href': 'https://www.alphafold.ebi.ac.uk/entry/H8X828'}, {'label': 'UniProt', 'accession': 'H8X828', 'href': 'https://www.uniprot.org/uniprot/H8X828'}]	result-2-0	FALSE
job_A	AF-A0A367YHH3-F1-model_v4	28.2	202	103	9	1	197	35	199	1	1.61e-08	233	198	199	MNKDQAEKYQERSLRQKYNLLHVLPTLNSRA----LSGLYYKNFHNSVKRYQIMLPEQLKSGKFCSHCGCVYVPNFNASLQLTTNTEQGDSDELGGESMEGPKKCIQVNCLNCEKSKLFEWKSEFVVPTFGQDVSPMINSTSSGKVSYAVKKPQKSKTSTGKERSKKRKL-NSLTNLLSKRNQEKKMEKKKSSSLSLESFMK	LNQ------SELKLLHYYNLSHA-------AAGTLVGKIYSALFAKEQKSSKYSFPP-VLSQKFCLHCGSLLIPGISVSIRIVDNEKVDDG--------ETPGKRLRLSCLSCDNEQY-----EDDISPEKEIVKPTVGQT---------DGPAKAGNSKAKERTKKRKMNNNLSNLLHEKKKQKN-EQSKANSLSLMEFLK	-37.127,2.674,60.791,-34.219,1.142,61.323,-32.330,-2.184,60.963,-29.178,-2.974,61.617,-26.909,-5.193,61.330,-24.238,-7.960,61.192,-21.507,-9.549,59.261,-19.149,-11.801,60.522,-16.203,-13.224,58.661,-14.631,-16.600,58.023,-11.495,-16.650,55.805,-9.871,-19.063,53.367,-6.375,-17.988,52.297,-5.334,-19.724,49.043,-1.880,-19.597,47.422,0.123,-16.590,46.499,1.486,-18.110,43.272,5.075,-16.765,43.492,5.66…	MSGRESTPATGSASAVVEASPSRLAPLPVASGKQLNQSELKLLHYYNLSHAAAGTLVGKIYSALFAKEQKSSKYSFPPVLSQKFCLHCGSLLIPGISVSIRIVDNEKVDDGETPGKRLRLSCLSCDNEQYEDDISPEKEIVKPTVGQTDGPAKAGNSKAKERTKKRKMNNNLSNLLHEKKKQKNEQSKANSLSLMEFLK	5486	Candida viswanathii	Ribonuclease MRP protein subunit SNM1	[{'label': 'AFDB', 'accession': 'A0A367YHH3', 'href': 'https://www.alphafold.ebi.ac.uk/entry/A0A367YHH3'}, {'label': 'UniProt', 'accession': 'A0A367YHH3', 'href': 'https://www.uniprot.org/uniprot/A0A367YHH3'}]	result-2-0	FALSE
job_A	AF-W9ZCZ8-F1-model_v4	20.1	194	138	7	10	198	5	186	1	9.07e-06	159	198	187	QERSLRQKYNLLHVLPTLNSRALSGLYYKNFHNSVKRYQIMLPEQLKSGKFCSHCGCVYVPNFNASLQLTTNTEQGDSDELGGESMEGPKKCIQVNCLNCEK--SKLFEWKSEFVVPTFGQDVSPMINSTSSGKVSYAVKKPQKSKTSTGKERSKKRK-LNSLTNLLSKRNQEKKMEKKKSSS--LSLESFMKS	QDLRTRFLQRSARII-LLSSPSTSRHLSSQSVELQHSRSSLTSSA--ANNVCAACGSLLLPGWTVSTRSATQTAVAKPQTTAQKKI--RRKILSRKCSSCHRVSRQTAEIKKDVRSLTRQPQISSRLNEKPVRDELPADAAQEKSTKLSSKKRARARKDREGLQSLLDRSAQNK-------SSLGLSLMDFMRR	11.990,1.800,24.988,9.738,1.183,21.966,7.723,4.380,21.385,4.061,3.936,22.461,3.103,5.313,19.012,4.991,2.476,17.235,2.993,-0.102,19.219,-0.202,1.763,18.216,0.696,1.942,14.483,1.638,-1.777,14.444,-1.628,-2.660,16.253,-3.757,-0.641,13.773,-1.963,-2.164,10.747,-2.380,-5.717,12.132,-6.070,-5.235,13.078,-6.729,-3.752,9.602,-5.278,-6.890,7.929,-7.318,-9.288,10.125,-10.675,-7.566,9.459,-10.018,-6.883,5.7…	MEDVQDLRTRFLQRSARIILLSSPSTSRHLSSQSVELQHSRSSLTSSAANNVCAACGSLLLPGWTVSTRSATQTAVAKPQTTAQKKIRRKILSRKCSSCHRVSRQTAEIKKDVRSLTRQPQISSRLNEKPVRDELPADAAQEKSTKLSSKKRARARKDREGLQSLLDRSAQNKSSLGLSLMDFMRRP	1182542	Capronia epimyces CBS 606.96	Uncharacterized protein	[{'label': 'AFDB', 'accession': 'W9ZCZ8', 'href': 'https://www.alphafold.ebi.ac.uk/entry/W9ZCZ8'}, {'label': 'UniProt', 'accession': 'W9ZCZ8', 'href': 'https://www.uniprot.org/uniprot/W9ZCZ8'}]	result-2-0	FALSE
job_A	AF-A0A0D2VP14-F1-model_v4	14.9	194	97	6	1	141	31	209	1	0.000547	137	198	209	MNKDQAEKYQE-------------RSLRQKYNLLHVLPTLNS-----------------------------RALSGLYYKNFHNSVKRYQIMLPEQLKSGKFCSHCGCVYVPNFNASLQLTTNTEQGDSDELGGESMEGPKKCIQVNCLNCEKSKLFEWKSEFVVPTF-----GQDVS------PMINSTSSGK	QPKQQQQQQQQQQQQHSKAPSVANREGHERINFLYQAAHLVLQPRDAAADQTQQQQQQQHDQQDQQPLVANTRLSTHLLKTLKGVRQRLVLRVDHTIKR-TVCKGCSALLIPALTSSVRLQSASKR--------------APFIVVKCTSCGRSRRYRAESDYVPFTDKVGFRGEDAVRLPTLAPTPATTTEAS	103.267,56.711,-1.599,104.301,53.835,-2.598,104.205,50.710,-1.722,103.906,47.756,-3.439,104.046,44.644,-4.274,103.584,41.742,-6.305,102.658,38.298,-7.162,103.624,34.911,-7.260,102.712,31.213,-7.255,103.793,28.082,-5.517,102.909,24.773,-7.250,104.212,21.420,-5.946,102.896,17.990,-6.889,101.000,14.799,-6.207,101.540,11.768,-4.105,98.506,9.354,-4.054,96.731,8.079,-0.926,95.125,4.669,-0.617,91.974,2.…	MEQEGERQSAAQPSQPPPKQQQQHQQHPKQQPKQQQQQQQQQQQQHSKAPSVANREGHERINFLYQAAHLVLQPRDAAADQTQQQQQQQHDQQDQQPLVANTRLSTHLLKTLKGVRQRLVLRVDHTIKRTVCKGCSALLIPALTSSVRLQSASKRAPFIVVKCTSCGRSRRYRAESDYVPFTDKVGFRGEDAVRLPTLAPTPATTTEAS	595528	Capsaspora owczarzaki ATCC 30864	Uncharacterized protein	[{'label': 'AFDB', 'accession': 'A0A0D2VP14', 'href': 'https://www.alphafold.ebi.ac.uk/entry/A0A0D2VP14'}, {'label': 'UniProt', 'accession': 'A0A0D2VP14', 'href': 'https://www.uniprot.org/uniprot/A0A0D2VP14'}]	result-2-0	FALSE
job_A	AF-A0A2G3BGN1-F1-model_v4	11.4	175	126	6	1	156	35	199	1	0.000148	160	198	204	MNKDQAEKYQERSLRQKYNLLHVLP-TLNSRALSGLYYKNFHNSVKRYQIMLPEQLKSGKFCSHCGCVYVPNFNASLQLTTNTEQGDSDELGGESMEGPKKCIQVNCLNCEKSKLFEWK----------SEFVVPTFGQ--------DVSPMINSTSSGKVSYAVKKPQKSKTST	VNAK-----SILKLEHIKNLATWVSGEASIPSLGAFFGQKLAASAESLGVLTDP---SLFTCQRCESILQAGYNRTTWIAKNKRKARRKRM--TSGIPPENYVVYECHFCSHRNLKRATPRGYMKDLYPAKPTTSRTEHLDTLVASIDKERVDTTESATQKSEQFNESRGSTDTQ	-40.937,-40.494,-32.179,-37.812,-41.097,-31.830,-34.793,-40.883,-29.492,-31.155,-41.438,-29.399,-28.438,-40.269,-27.608,-25.470,-39.388,-26.574,-21.900,-37.991,-26.454,-20.590,-37.918,-22.878,-17.375,-35.914,-22.743,-15.756,-35.806,-19.309,-15.345,-32.776,-17.059,-13.044,-29.791,-17.242,-12.740,-28.349,-13.726,-14.652,-25.264,-12.761,-11.745,-23.092,-11.719,-13.351,-21.619,-8.628,-11.918,-18.216,…	MGKKSSSIKKGIGKIFVSITLREKLCGKKKKETHVNAKSILKLEHIKNLATWVSGEASIPSLGAFFGQKLAASAESLGVLTDPSLFTCQRCESILQAGYNRTTWIAKNKRKARRKRMTSGIPPENYVVYECHFCSHRNLKRATPRGYMKDLYPAKPTTSRTEHLDTLVASIDKERVDTTESATQKSEQFNESRGSTDTQIIRQI	80379	Capsicum chinense	Uncharacterized protein	[{'label': 'AFDB', 'accession': 'A0A2G3BGN1', 'href': 'https://www.alphafold.ebi.ac.uk/entry/A0A2G3BGN1'}, {'label': 'UniProt', 'accession': 'A0A2G3BGN1', 'href': 'https://www.uniprot.org/uniprot/A0A2G3BGN1'}]	result-2-0	FALSE
job_A	AF-A0A5N6KSD8-F1-model_v4	15.1	198	140	7	13	198	5	186	1	7.97e-05	134	198	187	SLRQKYNLLHVLPTL---NSRALSGLYYKNFHNSVKRYQIMLPEQLKSGKFCSHCGCVYVPNFNASL-QLTTNTEQGDSDELGGESMEGPKKCIQVNCLNCEKSKLFEWKSEFVVPTFGQDVSPMINS---TSSGKVSYAVKKPQKSKTSTGKERSKKRKLNSLTNLLSKRNQEKKMEKKKSS-----SLSLESFMKS	ALAARIRFLDAAARQLHHDAPAVAAVIGSSCLAHAESGAEASFTREHRDVYCLACGAHLVPNNYSTIDSMHNIPNRSDPRVTG--LVYDQLPVQVLTCARCHRKTRRSVPVKHIVTARSIPSRLHASAQPHTDLSQTSQSGHTPSKKRSRPKKQ-------SNLQALLAK-------SKINSGGQTSTGLNLMDFMKP	-6.961,20.402,19.111,-8.905,18.080,16.711,-5.899,18.024,14.318,-3.486,16.504,16.886,-5.852,13.627,17.806,-6.363,12.841,14.087,-2.580,12.882,13.477,-2.091,10.504,16.448,-4.783,8.157,15.038,-3.210,8.064,11.553,0.254,7.359,13.031,-1.311,4.484,15.022,-3.142,3.032,11.976,0.002,3.367,9.813,2.149,1.586,12.439,-0.495,-1.162,12.886,-0.841,-1.682,9.103,2.965,-1.978,8.748,3.215,-4.511,11.619,0.283,-6.701,10…	MASSALAARIRFLDAAARQLHHDAPAVAAVIGSSCLAHAESGAEASFTREHRDVYCLACGAHLVPNNYSTIDSMHNIPNRSDPRVTGLVYDQLPVQVLTCARCHRKTRRSVPVKHIVTARSIPSRLHASAQPHTDLSQTSQSGHTPSKKRSRPKKQSNLQALLAKSKINSGGQTSTGLNLMDFMKPT	176857	Carpinus fangiana	Uncharacterized protein	[{'label': 'AFDB', 'accession': 'A0A5N6KSD8', 'href': 'https://www.alphafold.ebi.ac.uk/entry/A0A5N6KSD8'}, {'label': 'UniProt', 'accession': 'A0A5N6KSD8', 'href': 'https://www.uniprot.org/uniprot/A0A5N6KSD8'}]	result-2-0	FALSE
job_A	AF-A0A4P9XCD6-F1-model_v4	18.4	206	118	9	9	196	47	220	1	1.24e-05	157	198	223	YQERSLRQKYNLL----HVLPTLNSRALSGLYYKNFHNSVKRYQ---------IMLPEQLKS----GKFCSHCGCVYVPNFNASLQLTTNTEQGDSDELGGESMEGPKKCIQVNCLNCEKSKLFEWKSEFVVPTFGQDVSPMINSTSSGKVSYAVKKPQKSKTSTGKERSKKRKLNSLTNLLSKRNQEKKMEKKKS-SSLSLESFM	SQRTALALRTAFLRDASYRLMT--HPALSRSLHDRSRACAELQHRHTMAGRRGRVLPTHLASMRECRQACQACGQLYIPALTAEVRGAK------------QPLGPPIYYQRWDCFACRTTNVYPLFA------TETPPPPPPPTFSASASASA--SPAKAKT----------KLAALQGLMKKNAQKDKRKKEEAKTGFSLKDMI	34.825,-26.556,0.583,32.212,-24.002,1.842,29.412,-24.909,4.315,26.000,-23.280,3.592,24.633,-21.392,6.534,21.155,-22.935,6.917,18.824,-19.995,7.677,16.097,-21.853,9.602,12.792,-20.534,8.310,10.196,-22.074,10.683,8.297,-24.383,8.420,4.617,-23.354,8.631,2.772,-26.402,7.273,-0.539,-25.954,5.392,-3.592,-26.442,7.599,-5.226,-29.786,6.858,-8.818,-29.937,8.271,-9.340,-30.949,11.911,-10.643,-34.233,13.309…	MATPVAWMLPAWQPLAPSSDSAAAGGGRPSLFGGIDPTTSGHVASQSQRTALALRTAFLRDASYRLMTHPALSRSLHDRSRACAELQHRHTMAGRRGRVLPTHLASMRECRQACQACGQLYIPALTAEVRGAKQPLGPPIYYQRWDCFACRTTNVYPLFATETPPPPPPPTFSASASASASPAKAKTKLAALQGLMKKNAQKDKRKKEEAKTGFSLKDMISDF	1555241	Caulochytrium protostelioides	Uncharacterized protein	[{'label': 'AFDB', 'accession': 'A0A4P9XCD6', 'href': 'https://www.alphafold.ebi.ac.uk/entry/A0A4P9XCD6'}, {'label': 'UniProt', 'accession': 'A0A4P9XCD6', 'href': 'https://www.uniprot.org/uniprot/A0A4P9XCD6'}]	result-2-0	FALSE
job_A	AF-F4QEX6-F1-model_v4	15.6	172	111	7	11	156	203	366	1	0.000794	129	198	419	ERSLRQKYNLLHVLPTLN---SRALSGLYYKNFHNSVKRYQ-IMLPEQLKSGKFCSHCGCVYVPNFNASLQLTTNTEQG-------------DSDELGGESMEGPKKCIQVNCLNCEKSKLFEWKSEFVVP---------TFGQDVSPMINSTSSGKVSYAVKKPQKSKTST	SDLIQQKLNFLWNACKYNLSTSTTYSSLLMNQFQQLEDKWEYNAIPPKEND-SICEKCGSILIPGVNCNVRIKNIKDIGGLKRNKLYNREEVINNKLNNKI----KNAIIKTCTQCKLSLPIPAK---MVNKDDIKLKNQQQSKPKSKPSKENNNNNIKEKEKEKLEKDKSK	61.667,8.042,0.507,58.089,6.954,-0.299,55.747,6.019,2.581,53.183,3.495,1.311,50.095,3.358,3.585,48.208,0.134,2.800,45.046,-0.096,4.969,43.231,-3.411,4.469,39.953,-3.294,6.428,38.556,-6.851,6.377,35.022,-6.710,7.866,34.063,-10.357,8.459,30.406,-10.305,9.600,29.915,-13.806,11.025,26.088,-14.046,11.167,25.341,-17.098,13.334,21.773,-18.282,12.536,20.887,-21.592,14.165,17.605,-22.898,12.748,17.056,-26…	MNHNYNSNYNNNYNNNNNNNNNNNQNKRKYQDYNNNVKKTTTTTTTPTNHNYNNNFNNNNNHNSTSNNYHHQKSNHNYNSNNNNNNNTNYKGSEQNQQHHQQTWKKQKSYDHNAVAALVAPPPIPSTFSSLEYIIPDDYKTYDNLSLPRKMGIVIPSKNASRSKLLKLSVPSSPSLSSQSKQTTKKNNGTTLDTAETIQLNNSDLIQQKLNFLWNACKYNLSTSTTYSSLLMNQFQQLEDKWEYNAIPPKENDSICEKCGSILIPGVNCNVRIKNIKDIGGLKRNKLYNREEVINNKLNNKIKNAIIKTCTQCKLSLPIPAKMVNKDDIKLKNQQQSKPKSKPSKENNNNNIKEKEKEKLEKDKSKPLSISTPSPPLQPAPSKPQPSNTKKNNNNNNNN…	1054147	Cavenderia fasciculata SH3	Uncharacterized protein	[{'label': 'AFDB', 'accession': 'F4QEX6', 'href': 'https://www.alphafold.ebi.ac.uk/entry/F4QEX6'}, {'label': 'UniProt', 'accession': 'F4QEX6', 'href': 'https://www.uniprot.org/uniprot/F4QEX6'}]	result-2-0	FALSE
job_A	AF-A0A1C7N1V4-F1-model_v4	18.5	167	111	7	1	157	3	154	1	4.89e-07	214	198	164	MNKDQAEKYQERSLRQKYNLLHVLPTLNSRALSGLYYKNFHNSVKRYQIMLPEQLKSGKFCSHCGCVYVPNFNASLQLTTNTEQGDSDELGGESMEGPKKCIQVNCLNCEKSKLFEWKSEFVVPTFGQD------VSPMINSTSSGKVSYA----VKKPQKSKTSTG	TNTLQTHQ-QTQRLDHLFTAGYSM-FTSCPSLSRYYMSEFQNTLIEYDLT-SAT--ERLACSSCGQIMVPGLNQKTRLIS----------KRRKNKPNKSTLQITCLTCSRVKVYHGSHKKKLPMSVEQQPSVPVVEPMKKKKKNNNHKNSLKALLSKPKAQQNMTN	14.826,25.330,23.902,14.560,21.577,24.724,10.930,20.513,23.989,11.540,18.381,20.852,12.340,14.991,22.492,9.128,14.334,24.507,6.687,14.812,21.584,8.338,12.010,19.545,7.309,9.164,21.915,3.573,9.972,21.814,3.839,10.447,18.016,5.476,7.009,17.519,2.809,5.333,19.718,0.049,6.978,17.632,1.697,5.864,14.346,2.160,2.282,15.664,-1.467,2.145,16.859,-2.813,3.444,13.500,-0.554,0.951,11.664,-1.586,-2.039,13.839,…	MTTNTLQTHQQTQRLDHLFTAGYSMFTSCPSLSRYYMSEFQNTLIEYDLTSATERLACSSCGQIMVPGLNQKTRLISKRRKNKPNKSTLQITCLTCSRVKVYHGSHKKKLPMSVEQQPSVPVVEPMKKKKKNNNHKNSLKALLSKPKAQQNMTNSNLSDFLSSL	101091	Choanephora cucurbitarum	Uncharacterized protein C16C4.19	[{'label': 'AFDB', 'accession': 'A0A1C7N1V4', 'href': 'https://www.alphafold.ebi.ac.uk/entry/A0A1C7N1V4'}, {'label': 'UniProt', 'accession': 'A0A1C7N1V4', 'href': 'https://www.uniprot.org/uniprot/A0A1C7N1V4'}]	result-2-0	FALSE
job_A	AF-A0A507FFW2-F1-model_v4	17.4	132	89	3	14	139	29	146	1	0.000179	175	198	146	LRQKYNLLHVLPTLNSRALSGLYYKNFHNSVKRYQIMLPEQLKSGKFCSHCGCVYVPNFNASLQLTTNTEQGDSDELGGESMEGPKKCIQVNCLNCEKSKLFEWKSEFVVPT------FGQDVSPMINSTSS	MNYLYQASSLFSQGASPSLSRFYAQSMKTVAARMVLRMDPQVKR-TICKGCCSLLIPGMNALVETK-------------DSNAGVPHVITTTCTLCSRTKNLPVTSNHALFTERVGVVVSKEEAPEDASSKD	-2.534,-40.285,46.605,-4.212,-37.806,44.311,-6.798,-38.025,41.483,-5.821,-35.490,38.767,-9.066,-33.829,37.654,-8.016,-32.099,34.405,-10.675,-29.347,34.376,-12.775,-29.125,31.198,-12.383,-25.530,29.974,-15.999,-24.693,29.064,-15.709,-21.846,26.542,-19.273,-20.526,26.792,-19.047,-16.990,25.352,-22.444,-15.696,24.203,-21.464,-14.001,20.901,-23.162,-10.602,21.212,-22.516,-8.970,17.791,-20.833,-5.720,…	MAKDHKKQFKHSSKHRSKQVTGADALVRMNYLYQASSLFSQGASPSLSRFYAQSMKTVAARMVLRMDPQVKRTICKGCCSLLIPGMNALVETKDSNAGVPHVITTTCTLCSRTKNLPVTSNHALFTERVGVVVSKEEAPEDASSKD	246404	Chytriomyces confervae	Uncharacterized protein	[{'label': 'AFDB', 'accession': 'A0A507FFW2', 'href': 'https://www.alphafold.ebi.ac.uk/entry/A0A507FFW2'}, {'label': 'UniProt', 'accession': 'A0A507FFW2', 'href': 'https://www.uniprot.org/uniprot/A0A507FFW2'}]	result-2-0	FALSE
job_A	AF-A0A1C1C7S5-F1-model_v4	20.2	202	141	9	1	198	1	186	1	4.59e-06	146	198	186	MNKDQAEKYQERSL-RQKYNLLHVLPTLNSRALSGLYYKNFHNSVKRYQIMLPEQLKSGKFCSHCGCVYVPNFNASLQLTTNTEQGDSDELGGESMEGPKKCIQVNCLNCE--KSKLFEWKSEFVVPTFGQDVSPMINSTSSGKVSYAVKKPQKSKTSTGKERSKKRK-LNSLTNLLSKRNQEKKMEKKKSSSLSLESFMKS	MSE--AQKLRVRFLQQSACNLF-----LSTPGTSRQLMRESQELGHEVSSRVAN--RGQFVCAACGTILLPQWTVRSTIRTNKSTAGRKDLKNGKV-TRRKVCSQRCSLCDHVTKDVISIASS-PQKEKKQPAAAAAAQSSSENVMSADTSLESTSKSTSKKRAKARKDREGLQALLHRSAQ-----TKNPPSLNLLDLLKK	-9.497,16.799,-18.262,-8.716,16.268,-21.921,-9.264,12.648,-23.045,-5.487,12.370,-23.639,-4.789,13.374,-20.002,-7.313,10.799,-18.689,-5.638,8.065,-20.791,-2.181,9.112,-19.508,-3.352,9.052,-15.850,-4.906,5.583,-16.388,-1.728,4.269,-18.083,0.471,5.531,-15.208,-1.880,4.027,-12.574,-2.021,0.641,-14.378,1.765,0.556,-14.953,2.349,1.435,-11.276,0.017,-1.394,-10.125,1.793,-3.907,-12.421,5.256,-2.803,-11.2…	MSEAQKLRVRFLQQSACNLFLSTPGTSRQLMRESQELGHEVSSRVANRGQFVCAACGTILLPQWTVRSTIRTNKSTAGRKDLKNGKVTRRKVCSQRCSLCDHVTKDVISIASSPQKEKKQPAAAAAAQSSSENVMSADTSLESTSKSTSKKRAKARKDREGLQALLHRSAQTKNPPSLNLLDLLKK	86049	Cladophialophora carrionii	Uncharacterized protein	[{'label': 'AFDB', 'accession': 'A0A1C1C7S5', 'href': 'https://www.alphafold.ebi.ac.uk/entry/A0A1C1C7S5'}, {'label': 'UniProt', 'accession': 'A0A1C1C7S5', 'href': 'https://www.uniprot.org/uniprot/A0A1C1C7S5'}]	result-0-0	FALSE
job_A	AF-A0A1B6CYP4-F1-model_v4	16.3	153	104	3	12	157	10	145	1	0.000202	157	198	154	RSLRQKYNLLHVLPTLNS-------RALSGLYYKNFHNSVKRYQIMLPEQLKSGKFCSHCGCVYVPNFNASLQLTTNTEQGDSDELGGESMEGPKKCIQVNCLNCEKSKLFEWKSEFVVPTFGQDVSPMINSTSSGKVSYAVKKPQKSKTSTG	KELLSRMNFLYQAANLTLTNPCEKRVNLAAYYGTLLKNVGKKGIQRLDPEIKR-TICKGCNLIMIPGNTVNIRLKKKP----------------NSCITWTCLKCYTVKRFMTKKDHKIWVERNEAVVEIIQIGQGRIDNGYDYSIEAKDKKN	-17.485,30.388,-19.859,-16.736,27.463,-17.508,-13.146,28.133,-16.370,-11.137,24.979,-17.204,-9.805,24.275,-13.691,-6.266,22.865,-13.997,-5.916,19.806,-11.721,-2.422,20.057,-10.219,-0.534,16.767,-10.722,-3.162,15.282,-13.127,-0.550,13.386,-15.208,1.129,11.962,-12.079,-2.262,10.867,-10.669,-3.144,9.237,-14.039,0.235,7.414,-14.065,-0.265,6.255,-10.448,-3.785,5.005,-11.316,-2.429,3.097,-14.357,0.317,…	MSSHKFIQGKELLSRMNFLYQAANLTLTNPCEKRVNLAAYYGTLLKNVGKKGIQRLDPEIKRTICKGCNLIMIPGNTVNIRLKKKPNSCITWTCLKCYTVKRFMTKKDHKIWVERNEAVVEIIQIGQGRIDNGYDYSIEAKDKKNVNTDLNQTQ	38151	Clastoptera arizonana	Uncharacterized protein	[{'label': 'AFDB', 'accession': 'A0A1B6CYP4', 'href': 'https://www.alphafold.ebi.ac.uk/entry/A0A1B6CYP4'}, {'label': 'UniProt', 'accession': 'A0A1B6CYP4', 'href': 'https://www.uniprot.org/uniprot/A0A1B6CYP4'}]	result-2-0	FALSE
job_A	AF-J3K2Z5-F1-model_v4	17.7	209	138	9	14	198	4	202	1	9.07e-06	153	198	202	LRQKYNLLHVLPTL---NSRALSGLYYKNFHNSVKRYQIMLPEQLKSGKFCSHCGCVYVPNFNASLQLTTNTEQGDSDELGGESMEGPKKCIQVNCLNCEKSKLFEWKSEFVV---PTFGQDVSPM--INSTSSGKVS------YAVKKPQKSKTST----GKERSKKRKLNSLTNLLSKRNQEKKMEKKKSS------SLSLESFMKS	MAARLEFLKKSALMLASDSPSTSAHLLAAHNCVLYELSKPMSFSQKR-EYCPSCGSICLPATTCTVSTRARAPKGARRGRMPPTND-KESCAVYNCLRCHRQTVQPFKKAKPNRPGGRIAADTSALNSLQPTSQTETSAPELNVAATLSSAKMKSSSDNASSKNRAKARKQQGLLAALA--------ASKQTSQPSPSTSLDLLDFLQP	11.199,16.046,13.232,9.161,17.757,10.480,5.402,17.793,11.294,4.661,15.802,8.100,7.121,12.991,8.965,5.461,12.541,12.386,2.001,12.501,10.721,3.061,9.794,8.216,4.585,7.689,11.023,1.453,8.096,13.204,-0.906,7.101,10.344,1.260,4.054,9.525,1.583,2.881,13.172,-2.123,3.443,14.012,-3.147,1.499,10.877,-0.896,-1.443,11.847,-2.333,-1.563,15.407,-5.931,-1.617,14.051,-5.117,-4.232,11.367,-6.538,-7.228,13.321,-9…	MSHMAARLEFLKKSALMLASDSPSTSAHLLAAHNCVLYELSKPMSFSQKREYCPSCGSICLPATTCTVSTRARAPKGARRGRMPPTNDKESCAVYNCLRCHRQTVQPFKKAKPNRPGGRIAADTSALNSLQPTSQTETSAPELNVAATLSSAKMKSSSDNASSKNRAKARKQQGLLAALAASKQTSQPSPSTSLDLLDFLQP	246410	Coccidioides immitis RS	Uncharacterized protein	[{'label': 'AFDB', 'accession': 'J3K2Z5', 'href': 'https://www.alphafold.ebi.ac.uk/entry/J3K2Z5'}, {'label': 'UniProt', 'accession': 'J3K2Z5', 'href': 'https://www.uniprot.org/uniprot/J3K2Z5'}]	result-2-0	FALSE
job_A	AF-A0A0J6F903-F1-model_v4	13.7	109	91	3	9	117	3	108	1	0.00019	175	198	108	YQERSLRQKYNLLHVLPTLNSRALSGLYYKNFHNSVKRYQIMLPEQLKSGKFCSHCGCVYVPNFNASLQLTTNTEQGDSDELGGESMEGPKKCIQVNCLNCEKSKLFEW	HMTARLEFLKKSALMLAS-DSPSTSAHLLAAHNCVLYELSKPISFSQKR-EYCPSCGSIRLPAITCTVSTRARAPKGARRGRMSPTND-KESCAVYNCLRCHRQTVQPF	-10.900,5.286,22.421,-8.570,2.192,22.836,-10.547,-0.377,20.766,-10.188,1.468,17.430,-6.399,1.853,17.799,-6.093,-1.897,18.548,-8.271,-2.692,15.484,-6.116,-0.496,13.193,-2.910,-2.106,14.529,-4.300,-5.667,14.176,-5.468,-5.073,10.571,-2.095,-3.534,9.616,0.034,-6.261,11.293,-2.066,-9.157,9.904,-1.898,-7.618,6.400,1.921,-7.363,6.591,2.208,-10.991,7.805,0.059,-12.245,4.881,1.835,-10.071,2.259,3.882,-12.…	MSHMTARLEFLKKSALMLASDSPSTSAHLLAAHNCVLYELSKPISFSQKREYCPSCGSIRLPAITCTVSTRARAPKGARRGRMSPTNDKESCAVYNCLRCHRQTVQPF	454284	Coccidioides posadasii RMSCC 3488	Uncharacterized protein	[{'label': 'AFDB', 'accession': 'A0A0J6F903', 'href': 'https://www.alphafold.ebi.ac.uk/entry/A0A0J6F903'}, {'label': 'UniProt', 'accession': 'A0A0J6F903', 'href': 'https://www.uniprot.org/uniprot/A0A0J6F903'}]	result-2-0	FALSE
job_A	AF-A0A137P8S3-F1-model_v4	17.7	208	109	5	10	159	5	208	1	0.00019	147	198	234	QERSLRQKYNLLHVLPTLNSRALSGLYYKNFHNSVKRYQIMLPEQLKSGKFCSHCGCVYVPNFNASLQLTTNTEQGDS-------------DELGGESMEG---------PKKCIQVNCLNCEKSKLFEWKSE------------------------------------FVVPTFGQDVSPMINSTSSGKVSYAVKKPQKSKTSTGKE	NSLQLNQLTKLSSAIASL-SPELSRYYLLNRADC---TANSLKASNHKLNYCKVCYSSLIPGKNAKVAINSNTKPNNNAVLNLQIDPPIKVDKSEKKLMQVKKKKQSNNNLQNFIEYKCEHCEQSSLLRGLSKSSKSELKSQFKKLKLAAKLEKEVKSNEKTINNQTSQLKANANTNTNIPPKSNTNNSNTSSKSKKPVKKKTTTLKS	15.563,20.347,-14.421,13.679,18.535,-11.587,10.145,17.521,-12.715,11.012,14.111,-14.265,11.778,12.247,-11.012,8.522,13.257,-9.241,6.428,11.987,-12.196,8.347,8.664,-12.232,7.909,8.182,-8.442,4.139,8.749,-8.832,3.917,6.259,-11.741,5.821,3.567,-9.760,3.459,4.148,-6.794,0.345,3.827,-9.011,1.653,0.713,-10.842,2.644,-1.036,-7.580,-0.833,-0.320,-6.129,-2.601,-1.563,-9.307,-0.636,-4.839,-9.548,-0.400,-5.…	MSNGNSLQLNQLTKLSSAIASLSPELSRYYLLNRADCTANSLKASNHKLNYCKVCYSSLIPGKNAKVAINSNTKPNNNAVLNLQIDPPIKVDKSEKKLMQVKKKKQSNNNLQNFIEYKCEHCEQSSLLRGLSKSSKSELKSQFKKLKLAAKLEKEVKSNEKTINNQTSQLKANANTNTNIPPKSNTNNSNTSSKSKKPVKKKTTTLKSLLAKKDDDSTSNSSTNFSLDDFLSNL	796925	Conidiobolus coronatus NRRL 28638	Uncharacterized protein	[{'label': 'AFDB', 'accession': 'A0A137P8S3', 'href': 'https://www.alphafold.ebi.ac.uk/entry/A0A137P8S3'}, {'label': 'UniProt', 'accession': 'A0A137P8S3', 'href': 'https://www.uniprot.org/uniprot/A0A137P8S3'}]	result-2-0	FALSE
job_A	AF-A0A420XWD0-F1-model_v4	19.6	198	130	9	10	198	5	182	1	2.79e-06	168	198	182	QERSLRQKYNLLHVLPTLNSRALSGLYYKNFHNSVKRYQIMLPEQLKSGKFCSHCGCVYVPNFNASLQLTTN----TEQGDSDELGGESMEGPKKCIQVNCLNCEKSKLFEWKSEFVVPTFGQDVSPMINSTSSGKVSYAVKKPQKSKTSTGKERSKKRKLNSLTNLLSKRNQEKKMEKKKSSS-----LSLESFMKS	VSPHLNYMTDAAHLL-AFTAPQVSAFIMSQRSGLLFANELNQPDTQRQ-HVCGACGHIMILGQNSSLKLETDKAIRQKQRPRNGQKLQREAGPSKVF--TCDSCGKYTRIQLPPPAPI----SRKKPLPVPAVSSRPDAVSKQPPTANAS-SKKRAKSRK-AGLQALLS----------QSGAAKTGLGLSLSDFMRK	26.669,0.163,-6.247,24.495,1.578,-3.388,24.050,5.266,-4.351,21.251,4.924,-6.987,18.679,2.690,-5.230,16.681,5.441,-3.455,15.998,7.714,-6.502,15.134,4.660,-8.537,12.639,3.430,-5.888,11.052,6.922,-5.896,10.804,6.978,-9.726,9.120,3.527,-9.677,6.687,4.811,-7.017,5.716,7.903,-9.071,5.486,6.000,-12.400,3.197,3.360,-10.823,0.879,6.039,-9.339,0.633,7.781,-12.753,-0.470,4.444,-14.299,-2.676,3.299,-11.360,-…	MASDVSPHLNYMTDAAHLLAFTAPQVSAFIMSQRSGLLFANELNQPDTQRQHVCGACGHIMILGQNSSLKLETDKAIRQKQRPRNGQKLQREAGPSKVFTCDSCGKYTRIQLPPPAPISRKKPLPVPAVSSRPDAVSKQPPTANASSKKRAKSRKAGLQALLSQSGAAKTGLGLSLSDFMRK	177199	Coniochaeta pulveracea	Uncharacterized protein	[{'label': 'AFDB', 'accession': 'A0A420XWD0', 'href': 'https://www.alphafold.ebi.ac.uk/entry/A0A420XWD0'}, {'label': 'UniProt', 'accession': 'A0A420XWD0', 'href': 'https://www.uniprot.org/uniprot/A0A420XWD0'}]	result-2-0	FALSE
job_A	AF-R7YH46-F1-model_v4	20.2	193	128	5	9	177	5	195	1	1.17e-07	220	198	218	YQERSLRQKYNLLHVLPTLNSRALSGLYYKNFHNSVKRYQIMLPEQLKSGKFCSHCGCVYVPNFNASLQLTTNTEQGDSDELGG-----ESMEGPKKCIQVNCLNCEKSKLFEWKSE--FVVPTFGQDVSPMINS-----------------TSSGKVSYAVKKPQKSKTSTGKERSKKRKLNSLTNLLSKRN	ALTARLRYLHDSAHLLA-LASPSTSAFMQTEFHKLALENDLKLPE-ARRREVCGACGSIFVPGVNAIVRQQSLRPPPHKVSKKEKAKQRSSVVESTTTAVYTCNRCSRKTLLVSKTQPSPKPSAAGSKAASAVPSPTPLSASLDSSVGPSTPTASSTASPTATGAVPSANASSKKRAKARKQGSLQAALAKSR	4.411,12.241,-20.060,5.776,8.889,-18.793,7.577,6.613,-21.275,5.832,3.305,-22.153,8.732,1.413,-20.703,8.494,3.398,-17.433,4.726,2.772,-17.259,5.267,-0.998,-17.737,7.950,-1.000,-14.986,5.665,0.864,-12.537,2.843,-1.634,-13.238,5.215,-4.604,-12.726,6.499,-3.221,-9.383,2.955,-2.451,-8.183,1.364,-5.788,-9.200,4.311,-7.917,-7.980,4.121,-6.123,-4.608,0.391,-6.966,-4.289,1.053,-10.639,-5.196,3.777,-10.796…	MASPALTARLRYLHDSAHLLALASPSTSAFMQTEFHKLALENDLKLPEARRREVCGACGSIFVPGVNAIVRQQSLRPPPHKVSKKEKAKQRSSVVESTTTAVYTCNRCSRKTLLVSKTQPSPKPSAAGSKAASAVPSPTPLSASLDSSVGPSTPTASSTASPTATGAVPSANASSKKRAKARKQGSLQAALAKSRTGPPASSSGGGFGLDLMDLMKTN	1168221	Coniosporium apollinis CBS 100218	Uncharacterized protein	[{'label': 'AFDB', 'accession': 'R7YH46', 'href': 'https://www.alphafold.ebi.ac.uk/entry/R7YH46'}, {'label': 'UniProt', 'accession': 'R7YH46', 'href': 'https://www.uniprot.org/uniprot/R7YH46'}]	result-2-0	FALSE
job_A	AF-A8N7N6-F1-model_v4	15.2	118	78	3	34	151	101	196	1	0.000957	146	198	223	GLYYKNFHNSVKRYQIMLPEQLKSGKFCSHCGCVYVPNFNASLQLTTNTEQGDSDELGGESMEGPKKCIQVNCLNCEKSKLFEWKSEFVVPTFGQDVSPMINSTSSGKVSYAVKKPQK	QFYARSIPTVAQRTTLKIDPSVKR-TLCKGCKTTLIPGVSVATRLRKLSSHG--------------HAMVYRCLNCKTTKRIPAPRI-------PDGSPSLETESEKSVTRKPARLPP	61.310,-19.887,-13.324,57.623,-20.643,-12.628,55.152,-17.721,-12.800,52.712,-18.141,-9.894,49.309,-17.075,-11.262,47.723,-15.516,-8.158,44.264,-17.154,-8.391,41.705,-14.391,-7.703,39.451,-15.868,-5.011,35.906,-14.667,-5.850,35.257,-12.347,-2.887,31.536,-13.011,-2.393,29.609,-9.835,-1.426,30.503,-8.941,2.127,27.169,-8.986,4.039,28.483,-6.286,6.427,29.403,-3.829,3.612,25.981,-3.136,2.076,25.915,0.4…	MGKNDKKEREVGPNINNVPNRDVLQRLNFMYQASAYLQRCGLEGLEETSQQSSTSNSKAEDVQSAQPGLGQEPGGSKCTNKKRKKSKSRKSTSEILDDLGQFYARSIPTVAQRTTLKIDPSVKRTLCKGCKTTLIPGVSVATRLRKLSSHGHAMVYRCLNCKTTKRIPAPRIPDGSPSLETESEKSVTRKPARLPPLSEQRDAGHVLFCGTEKIEHPEEETTA	240176	Coprinopsis cinerea okayama7#130	Uncharacterized protein	[{'label': 'AFDB', 'accession': 'A8N7N6', 'href': 'https://www.alphafold.ebi.ac.uk/entry/A8N7N6'}, {'label': 'UniProt', 'accession': 'A8N7N6', 'href': 'https://www.uniprot.org/uniprot/A8N7N6'}]	result-2-0	FALSE
job_A	AF-A0A5C3KSR2-F1-model_v4	18.2	214	121	10	13	196	4	193	1	4.03e-05	138	198	196	SLRQKYNLLHVLPTLNSRALSGLYYKNFHNSVKRYQIM--LPEQLKSGKFCSHCGCVYVPNFNASLQLTTNTEQGDSDELGGESMEGPKKCIQVNCLNCEKSKLFEWKSEF--------VVPTFGQDVSPM------------------INSTSSGKVSYAVKKPQKSKTSTGKERSKKRKLNSLTNLL--SKRNQEKKMEKKKSSSLSLESFM	SARFTQAIPYLLLPI-SPALSAIHCSKS-----RRQLSSSCPQ---DPAICSVCG-YYLHIGTSQSRVMS-----------RRNYSKRKRVLQTTCIACESIQITPLDKTTPCHPSKRIPEPEDGERTQPTPQPKDNHSESLPAPQSAGENVPAVGPAATASRVGPSDKASKAKARPKK---SGLQAMLSRSREQEEKRIKSSQRDEGGLSAFL	24.743,-12.859,1.958,25.290,-12.412,-1.782,26.053,-8.727,-2.569,23.960,-9.156,-5.663,20.806,-9.738,-3.554,20.986,-6.221,-2.062,21.518,-4.647,-5.511,18.445,-6.409,-6.987,16.350,-5.141,-4.037,17.556,-1.526,-4.585,16.762,-1.379,-8.350,12.968,-0.814,-7.975,13.578,2.188,-5.755,16.049,3.734,-8.251,13.600,3.168,-11.144,10.584,4.591,-9.230,11.078,8.283,-10.274,12.038,7.412,-13.860,9.568,4.620,-14.696,7.0…	MDPSARFTQAIPYLLLPISPALSAIHCSKSRRQLSSSCPQDPAICSVCGYYLHIGTSQSRVMSRRNYSKRKRVLQTTCIACESIQITPLDKTTPCHPSKRIPEPEDGERTQPTPQPKDNHSESLPAPQSAGENVPAVGPAATASRVGPSDKASKAKARPKKSGLQAMLSRSREQEEKRIKSSQRDEGGLSAFLGTL	230819	Coprinopsis marcescibilis	Uncharacterized protein	[{'label': 'AFDB', 'accession': 'A0A5C3KSR2', 'href': 'https://www.alphafold.ebi.ac.uk/entry/A0A5C3KSR2'}, {'label': 'UniProt', 'accession': 'A0A5C3KSR2', 'href': 'https://www.uniprot.org/uniprot/A0A5C3KSR2'}]	result-2-0	FALSE
job_A	AF-A0A835IW27-F1-model_v4	14.7	163	127	4	1	156	15	172	1	4.03e-05	190	198	219	MNKDQAEKYQERSLRQKYNLLHVLP-TLNSRALSGLYYKNFHNSVKRYQIMLPEQLKSGKFCSHCGCVYVPNFNASLQLTTNTEQGDSDELGGESMEGPKKCIQVNCLNCEKSKLFEWKSE------FVVPTFGQDVSPMINSTSSGKVSYAVKKPQKSKTST	VGKKAGDLKSILRMQHLQNIAVWAGGEAGMPSYAAFLGNRLGNCSEASSIPIDS---SFIPCQRCEAILQPGFNCTVRIETNGAKVRKRR--NKCHIPPKNNVVYTCHFCSNRNVKRGTPKHHTKDIFASELKTESTTVDKKSGSSNSVIKGSKKIKKPLGNV	59.769,-13.747,19.481,58.260,-10.768,17.722,54.542,-9.838,18.021,52.164,-7.694,15.897,50.939,-5.898,13.456,47.608,-6.519,11.686,45.921,-4.554,8.840,44.733,-4.818,5.620,41.314,-6.375,4.926,39.709,-8.501,2.390,39.412,-7.380,-1.227,37.908,-10.230,-3.213,34.831,-8.708,-4.784,33.690,-11.575,-7.031,33.301,-9.371,-10.150,31.203,-11.565,-12.491,27.744,-12.031,-10.857,27.026,-8.521,-9.453,26.145,-6.414,-1…	MTLRDEIITENKCKVGKKAGDLKSILRMQHLQNIAVWAGGEAGMPSYAAFLGNRLGNCSEASSIPIDSSFIPCQRCEAILQPGFNCTVRIETNGAKVRKRRNKCHIPPKNNVVYTCHFCSNRNVKRGTPKHHTKDIFASELKTESTTVDKKSGSSNSVIKGSKKIKKPLGNVPVSKSVPCSSTELAKEVPVEKSAATPKETTELLLSNGRKKRKRVVVL	261450	Coptis chinensis	Uncharacterized protein	[{'label': 'AFDB', 'accession': 'A0A835IW27', 'href': 'https://www.alphafold.ebi.ac.uk/entry/A0A835IW27'}, {'label': 'UniProt', 'accession': 'A0A835IW27', 'href': 'https://www.uniprot.org/uniprot/A0A835IW27'}]	result-2-0	FALSE
job_A	AF-A0A1R3GKP6-F1-model_v4	13.5	155	121	5	9	156	42	190	1	5.49e-05	183	198	774	YQERSLRQKYNLL-HVLPTLNSRALSGLYYKNFHNSVKRYQIMLPEQLKSGKF-CSHCGCVYVPNFNASLQLTTNTEQGDSDELGGESMEGPKKCIQVNCLNCEKSKLFEWKSEFVV-----PTFGQDVSPMINSTSSGKVSYAVKKPQKSKTST	KAILKHEHLQNLAVWASGEASIPSLASFFGHRLAADGEASAIPPDPS----FFPCQRCETILQPGFNCTVRVEKNRAKVRNKRKKLHIM--TQNSVVYNCHFCLHRNMKRGTPKGHMKEMHPPKLKAPVHKAVKSRLEKVVACSGKETNKDEVKK	-51.988,59.217,-43.487,-49.382,57.851,-44.808,-46.399,56.316,-46.767,-42.959,55.593,-47.278,-39.879,54.963,-47.092,-36.430,53.418,-47.651,-32.632,53.726,-47.241,-29.971,51.282,-45.829,-27.070,51.037,-43.349,-25.722,51.498,-39.964,-24.119,49.033,-37.502,-23.868,47.353,-34.082,-25.496,45.495,-31.256,-28.645,44.549,-29.374,-28.540,44.175,-25.632,-30.860,42.212,-23.415,-34.406,41.141,-22.955,-35.369,…	MGKRGGGSKQAANPQSKFHRTVSLREEASGKKQTKGGSTNVKAILKHEHLQNLAVWASGEASIPSLASFFGHRLAADGEASAIPPDPSFFPCQRCETILQPGFNCTVRVEKNRAKVRNKRKKLHIMTQNSVVYNCHFCLHRNMKRGTPKGHMKEMHPPKLKAPVHKAVKSRLEKVVACSGKETNKDEVKKVDVISSPVKAAENPTVDDPVTPMSRGRTLLDVNKRKRNKSGSKRPAESEINPKPDAEKTVDASIKRRRKSWMSLREIVESVQEDAKPIGAVVRLSGKGKGRRSHYEAFEFDGNRYDLEDPVLLVPEDKEQKPYVAIIKDISQTKAGTVMVNGQWFYRPEEAEKKGGGSWQSRDTRELFYSFHHDECPAESVMHRCVVHFVPLHKQLPNR…	93759	Corchorus olitorius	Uncharacterized protein	[{'label': 'AFDB', 'accession': 'A0A1R3GKP6', 'href': 'https://www.alphafold.ebi.ac.uk/entry/A0A1R3GKP6'}, {'label': 'UniProt', 'accession': 'A0A1R3GKP6', 'href': 'https://www.uniprot.org/uniprot/A0A1R3GKP6'}]	result-2-0	FALSE
job_A	AF-A0A2T2P7C2-F1-model_v4	20.3	197	135	7	10	197	7	190	1	1.6e-07	211	198	190	QERSLRQKYNLLHVLPTLNSRALSGLYYKNFHNSVKRYQIMLPE-----QLKSGKFCSHCGCVYVPNFNASLQLTTNTEQGDSDELGGESMEGPKKCIQVNCLNCEKSKLFEWKSEFVVPTFGQDVSPMINSTSSGKVSYAVKKPQKSKTSTGKERSKKRKLNSLTNLLSKRNQEKKMEKKKSS----SLSLESFMK	AEAQLSFLQEAAHLL-ALSAPTTSAALGAARDALLDTQEGELKASRSQLEAMRREFCGACGHLLVPGWSCRVSYET-SKSLPSKKDVASTPSRPEKNAVHTCLRCDRRNVFPLASRSAKHIKGRKVKVEPPPQMEDNASKVVKSVN----ASSKQRKKARKGG-LQAMLDKNKM------QTSAQGGLGLDLMDFMQ	-16.678,4.699,26.140,-13.558,3.629,24.199,-10.558,5.534,25.586,-9.091,7.602,22.737,-5.640,6.018,22.488,-3.226,8.471,20.833,-3.684,8.170,17.111,0.071,7.739,16.545,0.415,4.812,19.002,-2.502,2.991,17.326,-0.878,3.515,13.887,2.494,2.178,15.105,0.812,-0.837,16.768,-1.159,-1.708,13.589,1.965,-1.296,11.400,4.221,-3.410,13.664,1.547,-6.116,14.144,1.009,-6.250,10.343,4.788,-6.648,9.776,5.061,-9.439,12.385…	MASARPAEAQLSFLQEAAHLLALSAPTTSAALGAARDALLDTQEGELKASRSQLEAMRREFCGACGHLLVPGWSCRVSYETSKSLPSKKDVASTPSRPEKNAVHTCLRCDRRNVFPLASRSAKHIKGRKVKVEPPPQMEDNASKVVKSVNASSKQRKKARKGGLQAMLDKNKMQTSAQGGLGLDLMDFMQ	1448308	Corynespora cassiicola Philippines	Uncharacterized protein	[{'label': 'AFDB', 'accession': 'A0A2T2P7C2', 'href': 'https://www.alphafold.ebi.ac.uk/entry/A0A2T2P7C2'}, {'label': 'UniProt', 'accession': 'A0A2T2P7C2', 'href': 'https://www.uniprot.org/uniprot/A0A2T2P7C2'}]	result-2-0	FALSE
job_A	AF-W2RYX3-F1-model_v4	17.1	204	142	9	1	198	1	183	1	7.07e-06	150	198	183	MNKDQAEKYQERSLRQKYNLLHVLPTLNSRALSGLYYKNFHNSVKRYQIMLPEQLKSGKFCSHCGCVYVPNFNASLQLTTNTEQGDSDELGGESMEGPKKCIQVNCLNCEKSKLFEW-----KSEFVVPTFGQDVSPMINSTSSGKVSYAVKKPQKSKTSTGKERSKKRK-LNSLTNLLSKRNQEKKMEKKKSSSLSLESFMKS	MDKAK----VDFLNHASQQLC-----LSSPSTSAYLS---MNLDLQFNNQTNQ--TRTRSCKSCGTSNAAGFTSEENISISARA-QSKGQRKRSQQDRLATWTSHCLICGRNTKHSFTARAKPASSMKGALPIKASQEPLSPAPTTVGLNPQASHEPKLS-SKKRAKARKDREGLQALLNKTKL-----AAVPSKLSFMDLMKK	1.788,17.915,12.285,5.028,16.362,13.552,6.594,13.788,11.184,6.819,11.474,14.225,2.988,11.317,14.442,2.676,10.332,10.748,5.387,7.668,11.148,3.697,6.373,14.339,0.236,6.143,12.692,1.705,4.444,9.586,3.592,1.960,11.799,0.465,1.299,13.919,-1.650,0.706,10.768,0.924,-1.865,9.544,1.043,-3.688,12.914,-2.784,-3.833,13.045,-3.090,-4.981,9.387,-3.261,-8.704,10.301,-5.077,-8.497,13.670,-7.593,-5.712,12.888,-7.…	MDKAKVDFLNHASQQLCLSSPSTSAYLSMNLDLQFNNQTNQTRTRSCKSCGTSNAAGFTSEENISISARAQSKGQRKRSQQDRLATWTSHCLICGRNTKHSFTARAKPASSMKGALPIKASQEPLSPAPTTVGLNPQASHEPKLSSKKRAKARKDREGLQALLNKTKLAAVPSKLSFMDLMKK	1220924	Cyphellophora europaea CBS 101466	Uncharacterized protein	[{'label': 'AFDB', 'accession': 'W2RYX3', 'href': 'https://www.alphafold.ebi.ac.uk/entry/W2RYX3'}, {'label': 'UniProt', 'accession': 'W2RYX3', 'href': 'https://www.uniprot.org/uniprot/W2RYX3'}]	result-2-0	FALSE
job_A	AF-E9H346-F1-model_v4	13.1	129	105	3	1	129	10	131	1	0.000229	165	198	134	MNKDQAEKYQERSLRQKYNLLHVLPTLNSRALSGLYYKNFHNSVKRYQIMLPEQLKSGKFCSHCGCVYVPNFNASLQLTTNTEQGDSDELGGESMEGPKKCIQVNCLNCEKSKLFEWKSEFVVPTFGQD	TSGSDGFQRLNFLYQASIVALNAVPHY--PQITSVFGKNMISIGKKLQLKLDHSVKR-TICKGCKVLLIPGKSVEVKIKPIPASRKRKSRRG----NQRKIQEWKCMLCSCVKQFVLNPGYSLWAEQNM	22.997,10.762,19.603,23.004,7.519,21.635,19.795,5.583,20.948,20.335,3.142,23.813,16.952,1.498,23.200,16.143,-0.744,26.169,15.619,-4.185,24.560,12.034,-4.704,25.731,11.571,-8.424,25.012,7.873,-7.938,24.203,5.946,-11.069,23.197,5.533,-10.855,19.387,8.823,-8.950,18.742,9.999,-11.679,16.293,6.663,-11.380,14.460,7.204,-7.628,13.942,10.808,-8.298,12.776,9.496,-10.819,10.187,6.853,-8.328,9.004,9.522,-5.…	MNMSGKKTNTSGSDGFQRLNFLYQASIVALNAVPHYPQITSVFGKNMISIGKKLQLKLDHSVKRTICKGCKVLLIPGKSVEVKIKPIPASRKRKSRRGNQRKIQEWKCMLCSCVKQFVLNPGYSLWAEQNMDST	6669	Daphnia pulex	Uncharacterized protein	[{'label': 'AFDB', 'accession': 'E9H346', 'href': 'https://www.alphafold.ebi.ac.uk/entry/E9H346'}, {'label': 'UniProt', 'accession': 'E9H346', 'href': 'https://www.uniprot.org/uniprot/E9H346'}]	result-2-0	FALSE
job_A	AF-A0A5B6YTI0-F1-model_v4	12.9	155	121	6	9	156	85	232	1	0.000313	155	198	264	YQERSLRQKYNLLHVLP-TLNSRALSGLYYKNFHNSVKRYQIMLPEQLKSGKF-CSHCGCVYVPNFNASLQLTTNTEQGDS-DELGGESMEGPKKCIQVNCLNCEKSKLFEWK----SEFVVPTFGQDVSPMINSTSSGKVSYAVKKPQKSKTST	KSILKLQHIKNLAVWASGEASIPSFGAFFGHLLAACGEATGIPPDPS----LFPCQRCESILQPGYNCTVRIEKNRGKVRRRRKKPNNSTQ---NNVVYKCHFCLHQNLKRGTPRGYMKDICPSKAKPSSKPVPANSMVQKSVGKEKGSRSNVEM	-20.536,-32.492,-40.465,-16.812,-33.042,-39.894,-15.798,-34.421,-36.465,-12.204,-33.622,-35.518,-11.499,-35.346,-32.181,-9.832,-33.621,-29.223,-6.722,-35.501,-28.056,-5.208,-34.094,-24.801,-1.478,-34.309,-25.108,0.528,-34.571,-21.956,1.011,-32.723,-18.725,4.619,-31.509,-18.619,5.633,-32.239,-15.013,8.478,-29.783,-14.373,10.100,-31.510,-11.391,13.095,-29.219,-10.765,14.812,-29.163,-7.327,13.919,-2…	MSKTDFTPNKSIVCTGPFNTHQPKSLYSSANCSTDFLKEHSKPESKNMGKNGSNKKSPNLASGPLASITLREESSGKKQTNANAKSILKLQHIKNLAVWASGEASIPSFGAFFGHLLAACGEATGIPPDPSLFPCQRCESILQPGYNCTVRIEKNRGKVRRRRKKPNNSTQNNVVYKCHFCLHQNLKRGTPRGYMKDICPSKAKPSSKPVPANSMVQKSVGKEKGSRSNVEMDEIAPLAIDRDDPVTGSPATPLVKTRTTLLEG	16924	Davidia involucrata	Uncharacterized protein	[{'label': 'AFDB', 'accession': 'A0A5B6YTI0', 'href': 'https://www.alphafold.ebi.ac.uk/entry/A0A5B6YTI0'}, {'label': 'UniProt', 'accession': 'A0A5B6YTI0', 'href': 'https://www.uniprot.org/uniprot/A0A5B6YTI0'}]	result-2-0	FALSE
job_A	AF-A0A0V1PTC0-F1-model_v4	26	192	127	4	10	198	7	186	1	4.09e-09	265	198	186	QERSLRQKYNLLHVLPTLNSRALSGLYYKNFHNSVKRYQIMLPEQLKSGKFCSHCGCVYVPNFNASLQLTTNTEQGDSDELGGESMEGPKKCIQVNCLNCEKSKLFEWK---SEFVVPTFGQDVSPMINSTSSGKVSYAVKKPQKSKTSTGKERSKKRKLNSLTNLLSKRNQEKKMEKKKSSSLSLESFMKS	NQITSIHLLNLSHSVP---LNPLSKVYKDTFADFTNEKCINLPANYMEDTFCDKCESIFIPGITVSTRIIYKKSKSGT--------VSRRRLLRYTCLECYHKSDRALEMPTSKRSTPIPNSGTDTEANNKSSKPEEFKATWP-KSETSKSKQRLKKRKQNNLSNLLAMKKKEKENESKQFNSLSLMEFMNK	25.384,-7.329,-4.905,23.901,-7.194,-8.401,24.491,-3.781,-10.000,21.065,-2.128,-10.396,20.416,-0.603,-13.821,20.076,3.203,-14.006,16.344,2.822,-14.809,15.846,0.635,-11.709,17.650,3.296,-9.614,15.362,6.074,-10.945,12.259,3.904,-10.337,13.358,3.189,-6.745,14.063,6.934,-6.311,10.485,7.845,-7.386,9.160,5.219,-4.960,11.393,6.658,-2.182,9.999,10.171,-2.893,6.469,8.856,-2.282,7.800,7.426,1.016,9.537,10.6…	MDKLTNNQITSIHLLNLSHSVPLNPLSKVYKDTFADFTNEKCINLPANYMEDTFCDKCESIFIPGITVSTRIIYKKSKSGTVSRRRLLRYTCLECYHKSDRALEMPTSKRSTPIPNSGTDTEANNKSSKPEEFKATWPKSETSKSKQRLKKRKQNNLSNLLAMKKKEKENESKQFNSLSLMEFMNK	58627	Debaryomyces fabryi	Uncharacterized protein	[{'label': 'AFDB', 'accession': 'A0A0V1PTC0', 'href': 'https://www.alphafold.ebi.ac.uk/entry/A0A0V1PTC0'}, {'label': 'UniProt', 'accession': 'A0A0V1PTC0', 'href': 'https://www.uniprot.org/uniprot/A0A0V1PTC0'}]	result-2-0	FALSE
job_A	AF-A0A7S2MM34-F1-model_v4	13.3	150	125	4	9	157	16	161	1	0.000244	172	198	211	YQERSLRQKYNLLHVLPTLN-SRALSGLYYKNFHNSVKRYQIMLPEQLKSGKFCSHCGCVYVPNFNASLQLTTNTEQGDSDELGGESMEGPKKCIQVNCLNCEKSKLFEWKSEFVVPTFGQDVSPMINSTSSGKVSYAVKKPQKSKTSTG	LIQLRLKFLWETARQFSLEKTSSSLACHFGTELKRVAAEFGVSLPSSMLD-SLCTSCSVPLIPGVTCCVRIKKLPKSKKND--CKKSRRKSRNQILKSCKICGNPSSKTFPGSNSVANISPGNS-VRRSKASKKKSIGTMSSDFIRLSAA	7.687,16.221,-11.949,5.023,17.543,-9.540,5.504,15.601,-6.286,3.026,17.845,-4.420,0.363,15.850,-2.708,1.638,15.789,0.852,-1.474,13.854,1.790,-1.710,14.924,5.439,-2.029,11.311,6.606,-3.951,12.089,9.801,-2.921,9.139,11.995,-5.132,9.104,15.127,-2.876,8.351,18.154,-0.130,9.515,20.576,2.281,11.915,18.863,5.284,9.646,19.347,3.386,6.730,17.775,2.243,8.927,14.854,5.908,9.902,14.209,7.030,6.250,14.381,4.24…	MQSQGEDNIEITGPPLIQLRLKFLWETARQFSLEKTSSSLACHFGTELKRVAAEFGVSLPSSMLDSLCTSCSVPLIPGVTCCVRIKKLPKSKKNDCKKSRRKSRNQILKSCKICGNPSSKTFPGSNSVANISPGNSVRRSKASKKKSIGTMSSDFIRLSAAPRKASAKSSPGRLLLDPKRKRQKKNAEEKKVQPQSLSSVQQLLGSMRFKF	35687	Dictyocha speculum	Hypothetical protein	[{'label': 'AFDB', 'accession': 'A0A7S2MM34', 'href': 'https://www.alphafold.ebi.ac.uk/entry/A0A7S2MM34'}, {'label': 'UniProt', 'accession': 'A0A7S2MM34', 'href': 'https://www.uniprot.org/uniprot/A0A7S2MM34'}]	result-2-0	FALSE
job_A	AF-A0A6A5S002-F1-model_v4	18.5	200	147	6	5	197	19	209	1	4.62e-08	233	198	209	QAEKYQERSLRQKYNLLHVLPTLNSRALSGLYYKNFHNSVKRYQIMLPEQLKSG---KFCSHCGCVYVPNFNASLQLTTNTEQGDSDELGGESMEGPKKCIQVNCLNCEKSKLFEWKSEFVVPTFGQDVSPMINSTSSGK-VSYAVKKPQKSKTSTGKERSKKRKLNSLTNLLSKRNQEKKMEKKKSSS---LSLESFMK	DATELVERRSNYLRKAAHIL-AVSSPTAAAFLGSAQDRLLEDAEIELQQKEVDALRRSFCGACGSPMIAGWSCKVTHQADRKRVRKGRKLLKSTTQPSKQVIYICLRCERQTIQSLQARPAKHLRKSTATKTPQPLPEPKQQAQEASKVVKSVNASSKERKKARKG-GLAAMLEK-------SKSQNTSSGGLDLMDFGM	5.255,3.190,50.535,5.695,5.962,47.866,8.137,3.942,45.686,5.753,0.948,45.390,2.914,3.158,44.044,5.196,4.719,41.380,6.218,1.243,40.098,2.585,0.056,39.800,1.541,3.161,37.808,4.376,2.545,35.282,3.381,-1.116,34.735,-0.262,-0.108,34.132,0.874,2.583,31.643,3.038,0.008,29.795,0.159,-2.521,29.581,-2.282,0.157,28.346,0.320,1.220,25.737,0.797,-2.408,24.544,-2.979,-2.947,24.194,-3.226,0.317,22.202,-0.415,-0.…	MVHSCSRQARLEQHHAQMDATELVERRSNYLRKAAHILAVSSPTAAAFLGSAQDRLLEDAEIELQQKEVDALRRSFCGACGSPMIAGWSCKVTHQADRKRVRKGRKLLKSTTQPSKQVIYICLRCERQTIQSLQARPAKHLRKSTATKTPQPLPEPKQQAQEASKVVKSVNASSKERKKARKGGLAAMLEKSKSQNTSSGGLDLMDFGM	1150837	Didymella exigua CBS 183.55	Uncharacterized protein	[{'label': 'AFDB', 'accession': 'A0A6A5S002', 'href': 'https://www.alphafold.ebi.ac.uk/entry/A0A6A5S002'}, {'label': 'UniProt', 'accession': 'A0A6A5S002', 'href': 'https://www.uniprot.org/uniprot/A0A6A5S002'}]	result-2-0	FALSE
job_A	AF-A0A1S8BLJ2-F1-model_v4	17.4	224	148	11	1	198	1	213	1	9.69e-07	176	198	214	MNKDQAE-KYQERSLRQKYNLLHVLPTLNSRALSGLYYKNFHNSVKRYQIMLPEQLKSGKFCSHCGCVYVPNFNASLQLTT---NTEQGDSDELGGESMEG---PKKCIQVNCLNCEKSKLFEW--------KSEFVVPTFGQDVSPM---INSTSSGKVSYAVKKPQK--SKTSTGKERSKKRKLNSLTNLLSKRNQEKKMEKKKSS------SLSLESFMKS	MDRTAAETRDLSARLKYLHEAAHVMA-LASPETSSFLESQYSHLLAENDLIPPESRKR-EVCGACGTILIPGISCTVTQEQVPPRKSKKKGSKVQKLGQSEAGKGCKMKIYSCLRCSSKARLQIPSKKARMGTRKPARSPSGESPAPTTAAITQTPAAEPDAPATAPANPAPANANSKKRAKARK-GGLQALLA--------NSKKETNPSKGFGLDLMDLMRS	16.993,14.397,-20.146,14.239,13.272,-22.513,13.236,9.616,-22.007,12.371,7.302,-24.892,8.775,6.125,-25.378,10.116,2.542,-24.976,11.793,3.039,-21.552,8.616,4.681,-20.176,6.537,1.628,-21.242,9.069,-0.870,-19.795,9.266,1.116,-16.523,5.431,1.165,-16.348,5.333,-2.638,-16.886,8.029,-3.215,-14.217,6.102,-1.033,-11.710,2.837,-2.954,-12.381,4.604,-6.330,-12.026,6.230,-5.382,-8.685,2.880,-4.134,-7.265,0.800…	MDRTAAETRDLSARLKYLHEAAHVMALASPETSSFLESQYSHLLAENDLIPPESRKREVCGACGTILIPGISCTVTQEQVPPRKSKKKGSKVQKLGQSEAGKGCKMKIYSCLRCSSKARLQIPSKKARMGTRKPARSPSGESPAPTTAAITQTPAAEPDAPATAPANPAPANANSKKRAKARKGGLQALLANSKKETNPSKGFGLDLMDLMRSN	420778	Diplodia seriata	Uncharacterized protein	[{'label': 'AFDB', 'accession': 'A0A1S8BLJ2', 'href': 'https://www.alphafold.ebi.ac.uk/entry/A0A1S8BLJ2'}, {'label': 'UniProt', 'accession': 'A0A1S8BLJ2', 'href': 'https://www.uniprot.org/uniprot/A0A1S8BLJ2'}]	result-2-0	FALSE
job_A	AF-K1W5P4-F1-model_v4	18.7	208	133	9	1	196	1	184	1	2.04e-06	180	198	252	MNKDQAEKYQERSLRQKYNLLHVLPTLNSRALSGLYYKNFHNSVKRYQIMLPEQLKSGKFCSHCGCVYVPNFNASLQLTTNTE-QGDSDELGGESMEGPKKCIQVNCLNCEKSKLFEWKSEFVVPTFGQDVS-----PMINSTSSGKVSYAVKKPQKSKTSTGKERSKKRKLNSLTNLLSKRNQEKKMEKKKSSS------LSLESFM	MDP----KELSARLRFLNDSAHLLATT-APATSRYIMTRHNALMFDSKIDLSESQRR-DACGACGTIMTLGWEATLEQDTPKRRKGKSKPGTDASKA--PKTMIYSCGACSKKTRISSGITKPPGRHRKAMSNSSSNPVSIVTNTTPQATSTPTPSSKKRQKSKK-------GGLAAILA---------KNQASQSSSGFGLDLMDFM	21.520,1.385,-9.953,22.123,5.088,-9.497,20.314,6.876,-6.617,18.685,9.028,-9.219,17.584,5.948,-11.254,16.280,4.195,-8.098,14.294,7.313,-7.078,12.681,7.571,-10.557,11.864,3.819,-10.597,10.202,3.988,-7.141,7.993,6.931,-8.246,7.069,5.185,-11.535,6.004,1.989,-9.695,4.030,3.956,-7.047,2.229,6.200,-9.577,1.489,3.297,-11.968,0.019,1.265,-9.066,-2.273,4.204,-8.103,-3.354,4.695,-11.763,-4.218,0.964,-12.013…	MDPKELSARLRFLNDSAHLLATTAPATSRYIMTRHNALMFDSKIDLSESQRRDACGACGTIMTLGWEATLEQDTPKRRKGKSKPGTDASKAPKTMIYSCGACSKKTRISSGITKPPGRHRKAMSNSSSNPVSIVTNTTPQATSTPTPSSKKRQKSKKGGLAAILAKNQASQSSSGFGLDLMDFMKKSLLSDSGLTFPCEVRALGTNTKWDHKSLARRNTALELVTNNTFGILSEKACLDHGERPLTTKPRPE	1072389	Drepanopeziza brunnea f. sp. 'multigermtubi' MB_m1	RNAse P Rpr2/Rpp21/SNM1 subunit domain-containing protein	[{'label': 'AFDB', 'accession': 'K1W5P4', 'href': 'https://www.alphafold.ebi.ac.uk/entry/K1W5P4'}, {'label': 'UniProt', 'accession': 'K1W5P4', 'href': 'https://www.uniprot.org/uniprot/K1W5P4'}]	result-2-0	FALSE
job_A	AF-B4N1Q9-F1-model_v4	13.8	188	121	5	1	148	1	187	1	0.000109	164	198	187	MNKDQAEKYQERS-----LRQKYNLLHVLPTLNSRALSGLYYKNFHNSVKRYQIMLPEQLKSGKFCSHCGCVYVPNFNASLQLTT-------NTEQGDSDELGGESMEG--------------------------PKKCIQVNCLNCEKSKLFEWKS--EFVVPTFGQDVSPMINSTSSGKVSYAVKK	MTKNKRKGLITQNSVCSRMNYLYQASQLMAESHHNILAAYYGKLCRNVGTKAQIHIAPAVKR-TLCRRCSLPLIPGVNSTLQMEEQRREPKRKVEESEESTLKAKSKKRRRYRPRRRKGSKPPIDTDHQKIVTDDTYGSLQLQCHLCQSQRRFVMDTRQPKECWIEHEDAIDHVVTLDKEKQPQQEQK	-26.484,11.897,24.635,-26.809,10.448,21.048,-25.780,13.520,18.952,-22.083,13.264,19.974,-21.693,9.654,18.735,-22.907,10.706,15.248,-20.320,13.548,15.133,-17.501,11.104,16.014,-18.649,8.685,13.272,-18.762,11.494,10.651,-15.177,12.474,11.576,-14.036,8.819,11.330,-15.732,8.530,7.901,-14.063,11.721,6.573,-10.649,10.377,7.686,-11.362,6.939,6.111,-12.473,8.624,2.837,-9.271,10.738,2.865,-7.127,7.616,3.4…	MTKNKRKGLITQNSVCSRMNYLYQASQLMAESHHNILAAYYGKLCRNVGTKAQIHIAPAVKRTLCRRCSLPLIPGVNSTLQMEEQRREPKRKVEESEESTLKAKSKKRRRYRPRRRKGSKPPIDTDHQKIVTDDTYGSLQLQCHLCQSQRRFVMDTRQPKECWIEHEDAIDHVVTLDKEKQPQQEQK	7260	Drosophila willistoni	Uncharacterized protein	[{'label': 'AFDB', 'accession': 'B4N1Q9', 'href': 'https://www.alphafold.ebi.ac.uk/entry/B4N1Q9'}, {'label': 'UniProt', 'accession': 'B4N1Q9', 'href': 'https://www.uniprot.org/uniprot/B4N1Q9'}]	result-2-0	FALSE
job_A	AF-A0A0R3RX83-F1-model_v4	10	159	131	7	1	157	9	157	1	0.000179	134	198	212	MNKDQAEKYQERSLRQKYNLLHVLPTLN-SRALSGLYYKNFHNSVKRYQIMLPEQLKSGK-FCSHCGCVYVPNFNASLQLTTNTEQGDSDELGGESMEGPKKCIQVNCLNCEKSKLFEWKSEFVVPTFGQDVSPMINSTSSGKVSYAVKKPQKSKTSTG	VGK--SGRLAYRMVRHFRKYAQKCIELGIPAPFAAEMTRNASELLKDLGLEE----KTKVCHCFRCNLELTSTKTVSFRLSASKRK-MKKKCKWKRYKR-PAQLIAVCKGCGAE--MKGGALAIRHYERESIEVSFDQSSRRESCGFSERSAFSTPGTS	29.597,4.622,2.758,28.264,2.866,-0.380,27.019,-0.531,0.850,27.123,-3.148,-1.918,24.777,-3.919,-4.722,26.596,-7.000,-6.038,27.509,-6.573,-9.717,25.422,-9.162,-11.575,22.728,-6.903,-13.074,22.537,-7.277,-16.864,21.019,-4.464,-18.987,17.571,-5.938,-18.172,18.021,-5.753,-14.379,19.199,-2.102,-14.571,15.905,-1.310,-16.363,13.881,-3.275,-13.789,15.682,-1.368,-10.990,14.807,1.960,-12.691,11.166,0.811,-1…	MRSGITETVGKSGRLAYRMVRHFRKYAQKCIELGIPAPFAAEMTRNASELLKDLGLEEKTKVCHCFRCNLELTSTKTVSFRLSASKRKMKKKCKWKRYKRPAQLIAVCKGCGAEMKGGALAIRHYERESIEVSFDQSSRRESCGFSERSAFSTPGTSLPETPISNQITGKKISSSARRRKTASKLQRLLSSQTPIRKDTSLQGFLEAFKINT	1147741	Elaeophora elaphi	Uncharacterized protein	[{'label': 'AFDB', 'accession': 'A0A0R3RX83', 'href': 'https://www.alphafold.ebi.ac.uk/entry/A0A0R3RX83'}, {'label': 'UniProt', 'accession': 'A0A0R3RX83', 'href': 'https://www.uniprot.org/uniprot/A0A0R3RX83'}]	result-2-0	FALSE
job_A	AF-A0A433PE48-F1-model_v4	16	256	143	8	6	192	3	255	1	9.65e-06	163	198	264	AEKYQERSLRQKYNLLHVLPTLNSRALSGLYYKNFHNSVKRYQIMLPEQLKSGKFCSHCGCVYVPNFNASLQLTT-----------NTEQGDSDELGGESMEGPK---------------------------------------KCIQVNCLNCEKSKLFEW-------KSEFVVPTFGQDVSPMIN-------STSSGKVSYAVKKPQKS-----KTSTGKERSKKRKLNSLTNLLSKRNQEKKMEKKKSSSLSL	AARETTARLTFLWSASHKV-FAGCPSLSSYYMHHFQLLAGQKELSLADAVRK-QFCSYCAALFVPGVNCTVEVEKRQRKKRRRTGGKKQKSKVDNDTEEALIPTKDIITTSPTAPARRNQPLPIIRFTPLDSTVSTSKSPPKHRNTITYHCYTCGRTTHFPGTTIPPPGRRSPVAFSSTSATTPARNLSAIATPKQSPSTPTRSIKTPSGSLPTTPATEGGKKKNKK-KIMDLQSLLTKEKERERERAKEKGTVKL	7.513,7.641,-26.071,8.962,4.064,-26.248,10.646,4.197,-22.793,7.332,5.051,-21.057,5.597,1.992,-22.581,8.455,-0.305,-21.488,8.321,1.086,-17.919,4.548,0.452,-17.703,4.909,-3.107,-19.094,7.609,-3.868,-16.481,5.487,-2.461,-13.603,2.473,-4.539,-14.761,4.704,-7.653,-14.914,6.178,-7.139,-11.398,2.672,-6.471,-10.034,1.174,-9.610,-11.657,4.191,-11.796,-10.722,3.968,-10.779,-7.029,0.294,-11.861,-6.769,0.921…	MAAARETTARLTFLWSASHKVFAGCPSLSSYYMHHFQLLAGQKELSLADAVRKQFCSYCAALFVPGVNCTVEVEKRQRKKRRRTGGKKQKSKVDNDTEEALIPTKDIITTSPTAPARRNQPLPIIRFTPLDSTVSTSKSPPKHRNTITYHCYTCGRTTHFPGTTIPPPGRRSPVAFSSTSATTPARNLSAIATPKQSPSTPTRSIKTPSGSLPTTPATEGGKKKNKKKIMDLQSLLTKEKERERERAKEKGTVKLTDGRFYGLK	2340872	Endogone sp. FLAS-F59071	RNAse P Rpr2/Rpp21/SNM1 subunit domain-containing protein	[{'label': 'AFDB', 'accession': 'A0A433PE48', 'href': 'https://www.alphafold.ebi.ac.uk/entry/A0A433PE48'}, {'label': 'UniProt', 'accession': 'A0A433PE48', 'href': 'https://www.uniprot.org/uniprot/A0A433PE48'}]	result-2-0	FALSE
job_A	AF-A0A6G1GGU9-F1-model_v4	18.3	212	131	8	1	196	6	191	1	8.52e-06	167	198	194	MNKDQAEKYQERSLRQKYNLLHVLPTLNSRALSGLYYKNFHNSVKRYQIMLPEQLKSGKFCSHCGCVYVPNFNASLQLTTNTEQGDSDELGGESM--------EGPKKCIQVNCLNCEKSKLFEWKSEFVVPTFGQDVSPMINSTSSGKVSYAVKKPQKSKTSTGKERSKKRKLNSLTNLLSKRNQEKKMEKKKSS--------SLSLESFM	IPSGADANADAARLRFLQGAAKAL-TVAAPGIASHIATDM----NRLFPPIPSAPTPASLCMACGLPLQPGTNCKVSIHHTGTSRI------KRRAYASFIRSHKGAGCRVLRCSRCNSETLELIKKKSVA-----DIAPAEEQLATEAIRDQVKAITATA-KTSKQRAKERKQRSLQGLLS---------KAKSENPPSSSGFGLNLMDFM	28.787,-7.850,-7.073,26.628,-7.490,-10.208,27.624,-4.785,-12.734,25.282,-1.887,-12.765,24.950,-1.196,-16.490,24.203,2.536,-16.857,20.778,2.572,-18.617,20.716,4.266,-21.944,18.092,7.052,-22.284,15.753,4.570,-24.055,16.019,2.024,-21.204,15.017,4.687,-18.631,11.650,5.192,-20.405,11.054,1.426,-20.709,11.885,1.045,-16.985,9.478,3.899,-16.070,6.706,2.215,-18.120,7.485,-1.151,-16.487,7.394,0.539,-13.034…	MAPQSIPSGADANADAARLRFLQGAAKALTVAAPGIASHIATDMNRLFPPIPSAPTPASLCMACGLPLQPGTNCKVSIHHTGTSRIKRRAYASFIRSHKGAGCRVLRCSRCNSETLELIKKKSVADIAPAEEQLATEAIRDQVKAITATAKTSKQRAKERKQRSLQGLLSKAKSENPPSSSGFGLNLMDFMKHR	1392243	Eremomyces bilateralis CBS 781.70	uncharacterized protein	[{'label': 'AFDB', 'accession': 'A0A6G1GGU9', 'href': 'https://www.alphafold.ebi.ac.uk/entry/A0A6G1GGU9'}, {'label': 'UniProt', 'accession': 'A0A6G1GGU9', 'href': 'https://www.uniprot.org/uniprot/A0A6G1GGU9'}]	result-2-0	FALSE
job_A	AF-A0A0B1NVH6-F1-model_v4	10.6	179	143	4	6	169	2	178	1	0.000131	157	198	192	AEKYQERSLRQKYNLLHVLPTLNSRALSGLYYKNFHNSVKRYQIMLPEQLKSGKFCSHCGCVYVPNFNASLQLTTNTEQGDSDELGG-ESMEGPKKCIQVNCLNCEKSKLFEWK--------------SEFVVPTFGQDVSPMINSTSSGKVSYAVKKPQKSKTSTGKERSKKRKLNSL	AITEVSARISFLNDSAHLLFAC-APETSRYLMMKRNKLAFDNNIDL-AETRMSKTCNACGTMMIIGWQGSISNVSGISNEKKKKRKKVADKKQQPRLLIYECNTCHRKTRQILSTNLKTLQDRRSLKMTQLKLESFKNNSEAESKPQNLSTPTLSTRKRRKTKKITLETLIEQKKDPQP	-15.157,5.697,23.451,-15.033,7.181,19.877,-11.245,6.751,19.403,-11.413,2.969,20.010,-14.269,2.537,17.477,-12.368,4.507,14.790,-9.251,2.363,15.406,-11.274,-0.882,15.174,-12.818,0.348,11.882,-9.383,1.250,10.417,-8.177,-2.267,11.339,-11.288,-3.944,9.849,-10.886,-1.986,6.574,-7.163,-2.877,6.542,-7.689,-6.633,6.995,-10.713,-6.837,4.648,-8.722,-5.208,1.813,-5.758,-7.575,2.379,-8.158,-10.567,2.145,-9.80…	MAITEVSARISFLNDSAHLLFACAPETSRYLMMKRNKLAFDNNIDLAETRMSKTCNACGTMMIIGWQGSISNVSGISNEKKKKRKKVADKKQQPRLLIYECNTCHRKTRQILSTNLKTLQDRRSLKMTQLKLESFKNNSEAESKPQNLSTPTLSTRKRRKTKKITLETLIEQKKDPQPSSFGFDLMDFLKKA	52586	Erysiphe necator	Putative rnase p rpr2 rpp21 snm1 subunit domain-containing protein	[{'label': 'AFDB', 'accession': 'A0A0B1NVH6', 'href': 'https://www.alphafold.ebi.ac.uk/entry/A0A0B1NVH6'}, {'label': 'UniProt', 'accession': 'A0A0B1NVH6', 'href': 'https://www.uniprot.org/uniprot/A0A0B1NVH6'}]	result-2-0	FALSE
job_A	AF-A0A2S4PTC8-F1-model_v4	10.2	205	158	6	13	192	5	208	1	1.16e-05	159	198	354	SLRQKYNLLHVLPTL--NSRAL-SGLYYKNFHNSVKRYQIMLPEQLKSGKFCSHCGCVYVPNFNASLQLTTN-TEQGDSDELGGESMEGPKKCIQVNCLNCEKSKLFEWKSEFVVPTFGQDV--------------SPMINSTSSGKVSYAVKKPQKSKTSTGKERSKKRKL-------NSLTNLLSKRNQEKKMEKKKSSSLSL	EVSARIRFLNESANLLFKSAPETSRYLMTKRNKLAWDNNVDI-AETNLSKTCNACGTLMIIGWLGAISIEPGIPKRQKRQRKKVEIKKQQPRILIYECNTCHRKTRQNLGSRLITVKERKSLRISSLQTQCLPNKYESEPNTQNISMLASSTRKRRRTKKNTLETILEQKRKPQSSLFGLDLMDFLKKASSIISQSIEVDSNAAL	45.570,10.823,3.097,43.359,7.966,4.513,39.902,9.273,3.447,39.606,7.297,0.158,39.897,3.745,1.602,37.553,4.502,4.546,34.999,5.992,2.097,35.257,2.931,-0.205,34.739,0.596,2.807,31.737,2.630,4.095,30.257,2.405,0.562,30.900,-1.374,0.279,29.240,-2.068,3.673,26.245,0.115,2.688,25.863,-1.495,-0.787,26.233,-5.064,0.616,23.680,-4.375,3.396,21.084,-3.047,0.906,21.606,-6.175,-1.270,21.236,-8.603,1.682,18.336,…	MMTSEVSARIRFLNESANLLFKSAPETSRYLMTKRNKLAWDNNVDIAETNLSKTCNACGTLMIIGWLGAISIEPGIPKRQKRQRKKVEIKKQQPRILIYECNTCHRKTRQNLGSRLITVKERKSLRISSLQTQCLPNKYESEPNTQNISMLASSTRKRRRTKKNTLETILEQKRKPQSSLFGLDLMDFLKKASSIISQSIEVDSNAALPNHLAWQNIFNDWDTIVANSNAFNFAIPLSVPSRIRQSLHQAHAAGKSSLSGSKSLDFAELYPSAAADLQIKIINKAVCFGQGLALMATFSSDGLKILFAGSYHNGNAYTWFEPHVSQETGEVDFQTFPNFLEALQAAFDDPDAYA	225359	Erysiphe pulchra	Uncharacterized protein	[{'label': 'AFDB', 'accession': 'A0A2S4PTC8', 'href': 'https://www.alphafold.ebi.ac.uk/entry/A0A2S4PTC8'}, {'label': 'UniProt', 'accession': 'A0A2S4PTC8', 'href': 'https://www.uniprot.org/uniprot/A0A2S4PTC8'}]	result-2-0	FALSE
job_A	AF-A0A072P2S1-F1-model_v4	17.5	194	142	8	8	198	3	181	1	2.79e-06	173	198	181	KYQERSLRQKYNLLHVLPTLNSRALSGLYYKNFHNSVK-RYQIMLPEQLKSGKFCSHCGCVYVPNFNASLQLTTNTEQGDSDELGGESMEGPKKCIQVNCLNCEKSKLFEWKSEFVVP--TFGQDVSPMINSTSSGKVSYAVKKPQKSKTSTGKERSKKRKLNSLTNLLSKRNQEKKMEKKKSSSLSLESFMKS	DAQAARSRFLQASGHAL-CLSSPSTSRHLMT---ESSQLTHWAE-----ASPDSCTACGSLFLPGWTMSFGLASTNQKSESKAKSPEKQAQ-EKTRRLKCGVCHRVTKATMSYPIKTRRQNIIQSGKSPKAQLVAGPEPGLVNGKSSKPLSSKQRAKARRDRDGLQSSL-NRNAQNRM----APALNLMDLMKK	23.068,0.310,-12.414,21.182,1.208,-9.174,19.355,4.102,-10.890,17.827,1.849,-13.596,16.426,-0.552,-10.954,15.030,2.408,-8.966,13.365,3.777,-12.137,11.853,0.314,-12.811,10.524,-0.076,-9.227,8.936,3.411,-9.376,7.314,2.552,-12.742,5.904,-0.753,-11.384,4.610,0.982,-8.220,2.982,3.812,-10.235,1.441,1.295,-12.684,0.135,-0.925,-9.842,-1.489,2.141,-8.201,-3.127,3.165,-11.519,-4.481,-0.371,-12.139,-5.583,-1…	MVDAQAARSRFLQASGHALCLSSPSTSRHLMTESSQLTHWAEASPDSCTACGSLFLPGWTMSFGLASTNQKSESKAKSPEKQAQEKTRRLKCGVCHRVTKATMSYPIKTRRQNIIQSGKSPKAQLVAGPEPGLVNGKSSKPLSSKQRAKARRDRDGLQSSLNRNAQNRMAPALNLMDLMKK	1182545	Exophiala aquamarina CBS 119918	Uncharacterized protein	[{'label': 'AFDB', 'accession': 'A0A072P2S1', 'href': 'https://www.alphafold.ebi.ac.uk/entry/A0A072P2S1'}, {'label': 'UniProt', 'accession': 'A0A072P2S1', 'href': 'https://www.uniprot.org/uniprot/A0A072P2S1'}]	result-2-0	FALSE
job_A	AF-A0A0D2FKX2-F1-model_v4	20.8	197	130	8	12	198	2	182	1	4.85e-05	129	198	182	RSLRQKYNLLHVLPTLN-------SRALSGLYYKNFHNSVKRYQIMLPEQLKSGKFCSHCGCVYVPNFNASLQLTTNTEQGDSDELGGESMEGPKKCIQVNCLNCEKS--KLFEWKSEFVVPTFGQDVSPMINSTSSGKVSYAVKKPQKSKTSTGKERSKKRKLNS-LTNLLSKRNQEKKMEKKKSSSLSLESFMKS	ETLKTRVDYLQASARILFLSSPSTSRHLSFQGLE-----LAELQ-TPPGEHQSSEACSACGNLLTPGWTTRTKAVTRLLKRR-QVTTPEKESARGKTISKQCQVCYRTSRETKTLQPDTRKRQSRQSAA----SRKPVEEPSQYQPVEKSSKVSSKKRAKARKDREGLQALLNKSTQ-----NKPSPSLNLMDLMKR	-21.376,5.614,9.549,-22.147,3.126,6.704,-22.091,5.818,3.954,-18.478,6.838,4.739,-17.192,3.233,4.676,-18.787,2.552,1.265,-17.155,5.789,0.002,-13.707,4.697,1.303,-14.188,1.259,-0.322,-15.228,2.895,-3.637,-12.177,5.228,-3.622,-9.787,2.351,-2.801,-11.337,0.084,-5.484,-11.224,2.878,-8.112,-7.586,3.628,-7.191,-6.599,-0.046,-7.695,-8.305,-0.125,-11.139,-6.677,3.147,-12.297,-3.228,2.325,-10.825,-1.652,1.…	METLKTRVDYLQASARILFLSSPSTSRHLSFQGLELAELQTPPGEHQSSEACSACGNLLTPGWTTRTKAVTRLLKRRQVTTPEKESARGKTISKQCQVCYRTSRETKTLQPDTRKRQSRQSAASRKPVEEPSQYQPVEKSSKVSSKKRAKARKDREGLQALLNKSTQNKPSPSLNLMDLMKR	348802	Exophiala xenobiotica	Uncharacterized protein	[{'label': 'AFDB', 'accession': 'A0A0D2FKX2', 'href': 'https://www.alphafold.ebi.ac.uk/entry/A0A0D2FKX2'}, {'label': 'UniProt', 'accession': 'A0A0D2FKX2', 'href': 'https://www.uniprot.org/uniprot/A0A0D2FKX2'}]	result-2-0	FALSE
job_A	AF-A0A4U0V2N5-F1-model_v4	17.3	208	137	10	9	198	4	194	1	0.000229	130	198	194	YQERSLRQKYNLLHVLPTLNSRALSGLYYKNFHNSVKRYQIMLPEQLKSGKFCSHCGCVYVPNFNASLQLTTNTEQG-DSDELGGESMEGPKKCIQVNCLNCEKSKLFEWKSEFVVPT-FGQDVSPMINSTSSGK----VSYAVKKPQKSKTST-----GKERSKKRKLNSLTNLLSKRNQEKKMEKKKSSS-------LSLESFMKS	TASTRIDFLRNAADLL-TVSSPAISARLRCVQHQVADDQGVGTLK--DGGKVCTACGTALLPGWSCKT-ITHDEKRARRPMAIRKAGLTLDVKTLRLQCSLCNAITTLQSKKPCKIPKERTTKPVPALEITQEPKAQPSLSANSNSPKLANSATSRKTRGKK-------TSLQALLAASQRQQR------NNQPTAKRGLDLMDFMKP	-6.333,9.971,28.110,-6.199,8.353,24.643,-5.616,4.593,25.081,-8.738,3.472,23.125,-7.380,5.394,20.078,-3.982,3.655,19.824,-5.551,0.194,20.279,-7.980,0.963,17.390,-5.123,2.280,15.157,-2.994,-0.816,15.950,-5.947,-3.206,15.458,-6.499,-1.596,12.011,-2.759,-2.032,11.240,-2.714,-5.711,12.238,-5.968,-6.527,10.378,-4.672,-4.764,7.219,-1.259,-6.511,7.406,-2.898,-9.960,7.843,-5.234,-9.242,4.878,-2.405,-7.918…	MSTTASTRIDFLRNAADLLTVSSPAISARLRCVQHQVADDQGVGTLKDGGKVCTACGTALLPGWSCKTITHDEKRARRPMAIRKAGLTLDVKTLRLQCSLCNAITTLQSKKPCKIPKERTTKPVPALEITQEPKAQPSLSANSNSPKLANSATSRKTRGKKTSLQALLAASQRQQRNNQPTAKRGLDLMDFMKP	329885	Friedmanniomyces endolithicus	Uncharacterized protein	[{'label': 'AFDB', 'accession': 'A0A4U0V2N5', 'href': 'https://www.alphafold.ebi.ac.uk/entry/A0A4U0V2N5'}, {'label': 'UniProt', 'accession': 'A0A4U0V2N5', 'href': 'https://www.uniprot.org/uniprot/A0A4U0V2N5'}]	result-2-0	FALSE
job_A	AF-A0A428SLQ8-F1-model_v4	17.3	196	141	7	8	197	79	259	1	5.52e-06	177	198	259	KYQERSLRQKYNLLHVLPTLNSRALSGLYYKNFHNSVKRYQIMLPEQLKSGKFCSHCGCVYVPNFNASLQLTTN-----TEQGDSDELGGESMEGPK-KCIQVNCLNCEKSKLFEWKSEFVVPTFGQDVSPMINSTSSGKVSYAVKKPQKSKTSTGKERSKKRKLNSLTNLLSKRNQEKKMEKKKSSSLSLESFMK	SELPGTVDFLTDAAHLL-RMTAPETSAHLMSVRGQLLFQ-QGIPPSDVQRQHVCGRCGLIMIPGQGATLKVDARQAIRRKAKGVKSTKPAPEVPEPSGPCKVFHCNSCQQDTKISLPPPGPATRRKAAIQSKV------KKPTAPEPIKPTANASSKKRAKNRKAG-LQALLSGQKQ------QVANPLSLAHFMK	-5.502,66.505,-24.462,-7.300,63.814,-26.521,-6.842,61.752,-29.404,-8.168,58.209,-29.815,-7.959,56.263,-33.003,-9.427,52.759,-32.885,-10.363,50.566,-35.917,-9.077,47.421,-37.609,-11.140,44.191,-37.343,-10.232,41.419,-39.815,-10.731,37.673,-39.166,-9.879,35.236,-41.952,-9.265,31.650,-40.881,-7.638,30.016,-43.922,-9.528,26.711,-44.267,-7.792,24.370,-46.693,-9.587,21.838,-47.928,-9.566,18.738,-48.864…	MFLVKDEGRGCVRGTKSQWGWVISADPHSKSDRLHVKACVSAKVLLKQTTTSSFNYNIQSHLPQRTIGHIHTLETMALSELPGTVDFLTDAAHLLRMTAPETSAHLMSVRGQLLFQQGIPPSDVQRQHVCGRCGLIMIPGQGATLKVDARQAIRRKAKGVKSTKPAPEVPEPSGPCKVFHCNSCQQDTKISLPPPGPATRRKAAIQSKVKKPTAPEPIKPTANASSKKRAKNRKAGLQALLSGQKQQVANPLSLAHFMK	131363	Fusarium ambrosium	Uncharacterized protein	[{'label': 'AFDB', 'accession': 'A0A428SLQ8', 'href': 'https://www.alphafold.ebi.ac.uk/entry/A0A428SLQ8'}, {'label': 'UniProt', 'accession': 'A0A428SLQ8', 'href': 'https://www.uniprot.org/uniprot/A0A428SLQ8'}]	result-2-0	FALSE
job_A	AF-A0A0N0V7E2-F1-model_v4	20.6	189	124	9	4	177	169	346	1	8.56e-07	176	198	360	DQAEKYQERS---LRQKYNLL----HVLPTLNSRALSGLYYKNFHNSVKRYQIMLPEQLKSGKFCSHCGCVYVPNFNASLQLTTNTE---QGDSDELGGESM-----EGPKKCIQVNCLNCEKSKLFEWKSEFVVPTFGQDVSPMINSTSSGKVSYAVKKPQKSKTSTGKERSKKRKLNSLTNLLSKRN	QQSLKLVIMSLLELPGTIDFLTDAAHLLRTT-APETSAHLMSHRGNLLSQFR-VAPSDVQRQHACGGCGLIMIPGQDAMLKLEARRNMQNKKKGKKSGSNSAPKDNKEGP--CKILHCDNCQRDTKITLPAP------GPAVRRKTAQSKVKKTSAPVDPLKQTSNASSRKRARNRKAG-LQALLSGQK	6.282,11.815,-1.954,6.698,13.104,1.594,3.987,13.355,4.265,3.961,15.606,7.328,2.900,13.715,10.467,1.646,15.736,13.452,1.600,14.322,16.987,0.284,16.636,19.734,-1.467,16.249,23.091,-4.800,18.038,22.659,-6.743,19.020,25.805,-10.250,20.434,25.283,-9.464,21.024,21.552,-10.046,19.006,18.347,-9.758,19.508,14.552,-6.271,21.094,14.713,-5.216,22.147,11.170,-3.361,24.985,9.393,-5.625,27.701,8.014,-5.219,26.9…	MFALYLTADLQGVTNLRPDDTQDNPFWYMFKVQCTSCRETHSNYVGVNRFETNEMSGSRGEANFVWKCKNCKRESSASVKSGPAAYEQTEPAKAQKIIEFDCRGLEFVEFKAEGEWLAEGAETGTKFTAIDLEEGEWFEYDEKSNEEVSINEVKLNFKADNEKKTRRRQQSLKLVIMSLLELPGTIDFLTDAAHLLRTTAPETSAHLMSHRGNLLSQFRVAPSDVQRQHACGGCGLIMIPGQDAMLKLEARRNMQNKKKGKKSGSNSAPKDNKEGPCKILHCDNCQRDTKITLPAPGPAVRRKTAQSKVKKTSAPVDPLKQTSNASSRKRARNRKAGLQALLSGQKQQSANPLSLSHFMK	179993	Fusarium langsethiae	Uncharacterized protein	[{'label': 'AFDB', 'accession': 'A0A0N0V7E2', 'href': 'https://www.alphafold.ebi.ac.uk/entry/A0A0N0V7E2'}, {'label': 'UniProt', 'accession': 'A0A0N0V7E2', 'href': 'https://www.uniprot.org/uniprot/A0A0N0V7E2'}]	result-2-0	FALSE
job_A	AF-S8C9E2-F1-model_v4	13.6	147	112	6	1	145	18	151	1	0.000109	181	198	151	MNKDQAEKYQERSLRQKYNLLHVLP-TLNSRALSGLYYKNFHNSVKRYQIMLPEQLKSGKFCSHCGCVYVPNFNASLQLTTNTEQGDSDELGGESMEGPKKCIQVNCLNCEKSKLFEWKSEFVVPTFGQD-VSPMINSTSSGKVSYA	INAK-----TTLKLGHLQNLAVWAAAESSIPPLAAFFGERLAATMEAVGTRSDP---SLFICERCETILQPGNNCTVRIETN-RPKKKKKKNEPSSDAIQNVVVSRCHFCSHRNVVRGTR----RGYLKDILPPKLKPSTTGRVETA	43.316,19.963,32.028,40.909,20.633,30.133,37.391,21.928,29.419,36.646,22.083,25.693,33.156,23.508,25.168,31.865,21.389,22.252,29.978,23.694,19.890,26.643,22.092,18.969,26.924,22.412,15.189,23.395,23.436,14.245,23.298,21.673,10.867,20.804,23.997,9.213,18.978,21.555,6.897,19.593,23.315,3.583,16.562,22.001,1.654,18.575,20.430,-1.199,16.859,21.795,-4.326,15.630,18.640,-6.114,16.292,18.731,-9.880,13.1…	GGATTRDVSGSGRKQRRINAKTTLKLGHLQNLAVWAAAESSIPPLAAFFGERLAATMEAVGTRSDPSLFICERCETILQPGNNCTVRIETNRPKKKKKKNEPSSDAIQNVVVSRCHFCSHRNVVRGTRRGYLKDILPPKLKPSTTGRVETA	192259	Genlisea aurea	Uncharacterized protein	[{'label': 'AFDB', 'accession': 'S8C9E2', 'href': 'https://www.alphafold.ebi.ac.uk/entry/S8C9E2'}, {'label': 'UniProt', 'accession': 'S8C9E2', 'href': 'https://www.uniprot.org/uniprot/S8C9E2'}]	result-2-0	FALSE
job_A	AF-A0A1A9YCP4-F1-model_v4	16.4	176	113	5	10	182	12	156	1	6.62e-05	163	198	158	QERSLRQKYNLLHVLPTL---NSRALSGLYYKNFHNSVKRYQIMLPEQLKSGKFCSHCGCVYVPNFNASLQLTTNTEQGDSDELGGESMEGPKKCIQVNCLNCEKSKLFEWKSEFVVPTFGQDVSPMINSTSSGKVSYAVKKPQKSKTSTGKERSKKRKLNSLTNLLSKRNQEKKM	QGRECFKRMNFLYQASMLMAGRSNVLSAFYGQLCKNIGKKATLKIGPGIKR-DFCKRCSLAQKPGLTSCLSAQSQKRRRNSAPIDE------SAKVQLVCKLCGYKRHFNINSNYKYWLDNPE---------------SVVEERSLDVKDTNSNENKTDL---------RNEKKNR	-26.226,9.570,35.197,-23.898,6.556,35.685,-21.480,6.352,32.705,-22.027,2.804,31.355,-18.571,1.119,31.339,-17.830,0.710,27.616,-16.538,-2.876,27.248,-12.728,-2.363,27.297,-12.323,-4.724,24.266,-14.902,-3.344,21.791,-12.941,-2.226,18.696,-15.257,-1.055,15.913,-14.509,-3.086,12.763,-12.212,-5.613,14.582,-13.337,-8.519,12.354,-12.963,-6.397,9.189,-9.387,-5.421,10.217,-8.538,-9.126,10.788,-9.919,-10.0…	MKRKDKNKNFLQGRECFKRMNFLYQASMLMAGRSNVLSAFYGQLCKNIGKKATLKIGPGIKRDFCKRCSLAQKPGLTSCLSAQSQKRRRNSAPIDESAKVQLVCKLCGYKRHFNINSNYKYWLDNPESVVEERSLDVKDTNSNENKTDLRNEKKNRRV	201502	Glossina fuscipes fuscipes	Uncharacterized protein	[{'label': 'AFDB', 'accession': 'A0A1A9YCP4', 'href': 'https://www.alphafold.ebi.ac.uk/entry/A0A1A9YCP4'}, {'label': 'UniProt', 'accession': 'A0A1A9YCP4', 'href': 'https://www.uniprot.org/uniprot/A0A1A9YCP4'}]	result-2-0	FALSE
job_A	AF-A0A1B0FHN9-F1-model_v4	15.2	170	116	5	10	156	12	176	1	2.61e-05	172	198	184	QERSLRQKYNLLHVLPTL---NSRALSGLYYKNFHNSVKRYQIMLPEQLKSGKFCSHCGCVYVPNFNASLQLTTNTEQGDSDELGGESMEGPKKCIQVNCLNCEKSKLFEWKS--------------EFVVPTFGQDVSPMIN------STSSGKVSYAVKKPQKSKTST	QGRECFKRMNFLYQASMLMAGRNNVLSAFYGQLCKNVGKKATLKIEPNIKR-DFCKRCSLAQKPGLTTYLSAQSQKRRRSANSVPIDE----SAQVQLVCKLCGYKRHFNVNSNYKFWLDDPESVVEKRILDAKDTNITTVSTVSIRQIDTPSQDFPYIHGNKDTSKCNR	-26.955,3.445,40.585,-24.346,0.831,39.479,-22.188,2.165,36.586,-22.329,-0.547,33.885,-18.696,-1.632,33.315,-18.063,-0.547,29.686,-16.757,-3.707,27.958,-13.000,-2.935,27.860,-12.578,-4.677,24.454,-15.193,-2.960,22.244,-13.110,-1.800,19.250,-15.383,-0.017,16.769,-15.010,-1.803,13.411,-13.024,-4.790,14.856,-14.611,-7.215,12.352,-14.080,-4.817,9.412,-10.371,-4.444,10.347,-10.014,-8.260,10.537,-11.648…	MKRKNKNKNFLQGRECFKRMNFLYQASMLMAGRNNVLSAFYGQLCKNVGKKATLKIEPNIKRDFCKRCSLAQKPGLTTYLSAQSQKRRRSANSVPIDESAQVQLVCKLCGYKRHFNVNSNYKFWLDDPESVVEKRILDAKDTNITTVSTVSIRQIDTPSQDFPYIHGNKDTSKCNRLFSYLTGY	37546	Glossina morsitans morsitans	Uncharacterized protein	[{'label': 'AFDB', 'accession': 'A0A1B0FHN9', 'href': 'https://www.alphafold.ebi.ac.uk/entry/A0A1B0FHN9'}, {'label': 'UniProt', 'accession': 'A0A1B0FHN9', 'href': 'https://www.uniprot.org/uniprot/A0A1B0FHN9'}]	result-2-0	FALSE
job_A	AF-K7N1C5-F1-model_v4	14.4	166	121	5	3	156	31	187	1	9.05e-05	154	198	266	KDQAEKYQERSLRQKYNLLHVLPTLNSRALSGLYYKNFHNSVKRYQIMLPEQLKSGKFCSHCGCVYVPNFNASLQLTTNTEQGDSDELGGESMEGPKKCIQVNCLNCEKSKLFE------------WKSEFVVPTFGQDVSPMINSTSSGKVSYAVKKPQKSKTST	KAASNTKSKLRFEHLKNLAVWAT--AIPSLGAFYGHQFAAFGEATGIPPDP---SLITCQRCETILQPGFNSTVRIEKNQSKLRHRHKKSGNITQN--KVVYKCHFCLHQNLKRGTPKGHIKGICPSKDKSSLE--STPPSKSITSDSSKLEKGILSKDEANEINV	-52.425,0.040,55.379,-50.184,0.739,53.184,-48.247,3.224,51.091,-46.561,4.012,47.808,-45.638,4.521,44.855,-42.502,5.055,42.668,-41.761,6.595,39.213,-39.397,7.300,36.260,-35.982,6.512,35.024,-34.530,7.183,31.558,-34.285,5.251,28.291,-30.803,4.731,26.877,-28.936,1.494,25.858,-28.495,-0.225,23.197,-27.332,-2.569,20.420,-28.173,-4.158,17.062,-28.646,-7.950,17.499,-28.218,-10.182,14.468,-30.866,-12.857…	MGKKGGAKKLESVSHTPISLREEATGKIQTKAASNTKSKLRFEHLKNLAVWATAIPSLGAFYGHQFAAFGEATGIPPDPSLITCQRCETILQPGFNSTVRIEKNQSKLRHRHKKSGNITQNKVVYKCHFCLHQNLKRGTPKGHIKGICPSKDKSSLESTPPSKSITSDSSKLEKGILSKDEANEINVFPLRDVANVDGLATPSSTNTTTLSKKAIKTINKSAKQVAKSASTSNKRRRKSWTSLKEIAQSNEHKNNPIANLTIPFFL	3847	Glycine max	Uncharacterized protein	[{'label': 'AFDB', 'accession': 'K7N1C5', 'href': 'https://www.alphafold.ebi.ac.uk/entry/K7N1C5'}, {'label': 'UniProt', 'accession': 'K7N1C5', 'href': 'https://www.uniprot.org/uniprot/K7N1C5'}]	result-0-0	FALSE
job_A	AF-A0A420J0C9-F1-model_v4	14.5	206	138	8	10	197	8	193	1	7.04e-05	147	198	195	QERSLRQKYNLLHVLPTLNSRALSGLYYKNFHNSVKRYQIMLPEQLKSGKFCSHCGCVYVPNFNASLQLTTN-TEQGDSDELGGESMEGPKKCIQVNCLNCEKSKLFEW----------KSEFV--VPTFGQDVSPMINSTSSGKVSYAVKKPQKSKTSTGKERSKKRKLNSLTNLLSKRNQEKKMEKKKSS-----SLSLESFMK	MSARIRFLNDSAHLLAAS-APETSRYLMLKRNALASDNKID-PVETNMSKTCNACGTLMIIGWQGTAYIESRGTGKKMKDSRQRAKKRQRSRTLVYECNTCHRKSRDDLNSSLKSRQKLKSSRCKPIPSMKKPSNHEQEKNSNVALTPPSGIPKVNRKRKN---------NTLEALIA---------KKKSSQTSSVDFDLMDFLK	20.723,17.620,0.413,22.220,14.470,-1.143,21.728,14.737,-4.924,19.943,11.498,-5.913,21.299,10.400,-9.336,18.659,11.046,-11.925,18.539,7.319,-12.864,17.593,6.137,-9.344,14.753,8.677,-9.095,13.458,7.443,-12.493,13.606,3.802,-11.285,11.700,4.608,-8.056,9.019,6.402,-10.135,8.795,3.475,-12.607,8.370,0.954,-9.756,5.749,3.213,-8.120,3.667,3.733,-11.288,3.892,0.072,-12.405,2.750,-1.097,-8.954,-0.250,1.296…	MIAVPSDMSARIRFLNDSAHLLAASAPETSRYLMLKRNALASDNKIDPVETNMSKTCNACGTLMIIGWQGTAYIESRGTGKKMKDSRQRAKKRQRSRTLVYECNTCHRKSRDDLNSSLKSRQKLKSSRCKPIPSMKKPSNHEQEKNSNVALTPPSGIPKVNRKRKNNTLEALIAKKKSSQTSSVDFDLMDFLKKA	62708	Golovinomyces cichoracearum	Putative rnase p rpr2 rpp21 snm1 subunit domain-containing protein	[{'label': 'AFDB', 'accession': 'A0A420J0C9', 'href': 'https://www.alphafold.ebi.ac.uk/entry/A0A420J0C9'}, {'label': 'UniProt', 'accession': 'A0A420J0C9', 'href': 'https://www.uniprot.org/uniprot/A0A420J0C9'}]	result-2-0	FALSE
job_A	AF-T1EJA4-F1-model_v4	19	121	82	4	1	119	1	107	1	2.77e-05	222	198	113	MNKDQAEKYQERSLRQKYNLLH-VLPTLNSRA-LSGLYYKNFHNSVKRYQIMLPEQLKSGKFCSHCGCVYVPNFNASLQLTTNTEQGDSDELGGESMEGPKKCIQVNCLNCEKSKLFEWKS	MAANCAKRDAFLRLNFIFQAAHTMLKQTPKNDNLIKFYGDLFKSISKKNVIKIHPEIKR-QFCKKCSMLLIPGLSCSTRIQKLKKH-------------KQKVQVVECLSCKTTKNFIVNP	6.025,-27.926,-18.755,6.657,-24.546,-20.433,6.797,-22.192,-17.431,4.748,-19.195,-18.658,7.865,-17.152,-19.500,5.992,-13.902,-20.267,4.503,-13.715,-16.743,7.887,-14.548,-15.119,9.570,-11.392,-16.513,6.622,-9.259,-15.350,6.956,-10.692,-11.805,10.753,-10.087,-11.837,10.161,-6.478,-12.979,7.460,-5.910,-10.317,9.801,-7.313,-7.618,12.651,-5.003,-8.739,10.378,-1.914,-8.712,9.018,-2.843,-5.266,12.551,-3.…	MAANCAKRDAFLRLNFIFQAAHTMLKQTPKNDNLIKFYGDLFKSISKKNVIKIHPEIKRQFCKKCSMLLIPGLSCSTRIQKLKKHKQKVQVVECLSCKTTKNFIVNPYHQLWI	6412	Helobdella robusta	Uncharacterized protein	[{'label': 'AFDB', 'accession': 'T1EJA4', 'href': 'https://www.alphafold.ebi.ac.uk/entry/T1EJA4'}, {'label': 'UniProt', 'accession': 'T1EJA4', 'href': 'https://www.uniprot.org/uniprot/T1EJA4'}]	result-2-0	FALSE
job_A	AF-D3B2W0-F1-model_v4	12.9	170	128	4	8	157	186	355	1	0.000514	149	198	440	KYQERSLRQKYNLLHVLPTLNSRALSGLYYKNFHNSV-KRYQIMLPEQLKSG---KFCSHCGCVYVPNFNASLQLTTNTEQGDSDEL---GGESMEGPKKCIQVNCLNCEKSKLFEWKSE-------------FVVPTFGQDVSPMINSTSSGKVSYAVKKPQKSKTSTG	RRDVERLNHLWKAASLMQVGGATDEARWLMFNFGECAVDNYVSGVPTERKSSGGIRICVKCANHLVPGVNCTLRVKHKSSSGNQSLQQQRKSRKDNKTVGFIKIHCNQCQSTQSITTETQNKRLKRSTQSKKLLQSLSTTTTIAPSHEVKTNSKEESKKKTSTSSSSSAS	-50.719,-10.710,57.981,-47.954,-13.388,58.181,-46.454,-16.109,57.377,-43.143,-17.654,56.215,-41.721,-20.841,55.687,-38.304,-21.847,54.322,-36.816,-25.182,53.993,-33.231,-25.926,52.934,-31.771,-29.296,52.577,-28.165,-30.120,51.648,-27.037,-33.544,50.612,-23.290,-34.040,50.229,-22.222,-37.662,49.711,-18.629,-38.577,48.863,-17.764,-41.939,47.448,-14.247,-42.803,46.329,-13.819,-46.019,44.413,-10.374,…	MNNNNNNNNKFKTNSNYNKNYNNNNANNQNNNNKINTNKNYNSNYNSNYNQNNNNNYSNSYIELINNGGDINSINTTTINNNSNSNSKNNNNNKNQQQQQQPKVSINDTQKKEKSKQFEKQRNDNSNRLNYWNNQMVATKSSDSNNVAATASGDNVTNNHQSLSDMYNNQANTSNSIKTYIDYSERRDVERLNHLWKAASLMQVGGATDEARWLMFNFGECAVDNYVSGVPTERKSSGGIRICVKCANHLVPGVNCTLRVKHKSSSGNQSLQQQRKSRKDNKTVGFIKIHCNQCQSTQSITTETQNKRLKRSTQSKKLLQSLSTTTTIAPSHEVKTNSKEESKKKTSTSSSSSASSSSILTTSEDNINNNNKQTTQTNDQQIKSIVNNQNITSKKNNKS…	670386	Heterostelium album PN500	Uncharacterized protein	[{'label': 'AFDB', 'accession': 'D3B2W0', 'href': 'https://www.alphafold.ebi.ac.uk/entry/D3B2W0'}, {'label': 'UniProt', 'accession': 'D3B2W0', 'href': 'https://www.uniprot.org/uniprot/D3B2W0'}]	result-2-0	FALSE
job_A	AF-C0NRP2-F1-model_v4	18.4	206	149	6	7	198	3	203	1	1.81e-06	165	198	203	EKYQERSLRQKYNLLHVLPTLNSRALSGLYYKNFHNSVKRYQIMLPEQLKSGKFCSHCGCVYVPNFNASLQLTTNTEQGDSDELGGESMEGPKKCIQVNCLNCEKSKLFEWK-----SEFVVPTFGQDVSPMINSTSSGKVSYAVKKPQKSKTST---------GKERSKKRKLNSLTNLLSKRNQEKKMEKKKSSSLSLESFMKS	SSVSTTQLKFLKSSAQYLAAQ-SPSTSSHLLSVHNQLLRDELKLLSV-AQHREFCGACGTART-ADSSKTIALKNHNGVLKRPKKEASSTEPSPIVIYKCLRCHRQKILTSKGNIKPLNPRKPRLGAAAPSAQTSIQSARVDAPIQGIESTSTTTLQKSTDNHNSKRRAKIRKQQGLMAALA--AGKKQHAQSQTSSLDLLDFLKH	2.591,-19.064,-15.213,2.694,-15.262,-14.526,2.848,-14.818,-10.812,6.395,-13.349,-10.551,5.876,-10.668,-13.256,2.623,-9.357,-11.695,4.300,-8.820,-8.279,7.133,-6.772,-9.876,4.603,-4.802,-12.003,2.427,-4.027,-8.919,5.508,-2.734,-7.030,6.621,-0.614,-10.028,3.115,0.899,-10.465,2.979,1.764,-6.718,6.490,3.321,-6.665,6.086,5.294,-9.938,2.684,6.607,-8.730,4.203,7.640,-5.349,7.015,9.519,-7.166,4.527,11.251…	MPSSVSTTQLKFLKSSAQYLAAQSPSTSSHLLSVHNQLLRDELKLLSVAQHREFCGACGTARTADSSKTIALKNHNGVLKRPKKEASSTEPSPIVIYKCLRCHRQKILTSKGNIKPLNPRKPRLGAAAPSAQTSIQSARVDAPIQGIESTSTTTLQKSTDNHNSKRRAKIRKQQGLMAALAAGKKQHAQSQTSSLDLLDFLKH	447093	Histoplasma capsulatum G186AR	Uncharacterized protein	[{'label': 'AFDB', 'accession': 'C0NRP2', 'href': 'https://www.alphafold.ebi.ac.uk/entry/C0NRP2'}, {'label': 'UniProt', 'accession': 'C0NRP2', 'href': 'https://www.uniprot.org/uniprot/C0NRP2'}]	result-0-0	FALSE
job_A	AF-A0A287VHU8-F1-model_v4	11.3	168	128	5	2	156	108	267	1	0.000116	168	198	428	NKDQAEKYQERSLRQKYNLLH-VLPTLNSRALSGLYYKNFHNSVKRYQIMLPEQLKSGK-FCSHCGCVYVPNFNASLQLTTNTEQGDSDELGGESMEGPKKCIQVNCLNCEKSKLFEWK-----------SEFVVPTFGQDVSPMINSTSSGKVSYAVKKPQKSKTST	GKTHADAPSLLRVQHLQRLGAWASGEAGVGSIGALLGRRFAMNTEAAGVPIG----ASTFLCQRCESILQPGFNCTIRIKNNKKKAKRRKKSNL----GQNNVVYACHFCGDENLIRGSGKGIVKSLLSSRKPVSTSIMLKGVNMPTVTTKKGIEHSVTAASQLESSH	-66.001,43.831,10.025,-65.027,40.537,8.401,-63.772,37.320,9.892,-62.322,34.471,7.805,-60.576,31.632,8.385,-58.942,29.097,6.024,-57.456,26.085,6.516,-54.971,23.749,4.712,-55.229,21.289,1.914,-54.086,17.794,2.625,-52.722,15.995,-0.475,-53.583,12.253,-0.329,-52.703,9.632,-3.015,-53.794,7.283,-5.268,-52.227,4.348,-6.027,-51.022,2.015,-8.727,-48.562,-0.944,-8.684,-47.779,-3.709,-10.094,-46.037,-6.462,…	PRRVSASSPDWRRPCSGPASAHLRPGPPPIFLLYAQAASAPHTRAQPQGVASILPRTRRQARVRRASSTSVLDAKKNFNMGKKPGSAGPSSASRPMNQAVSLREETSGKTHADAPSLLRVQHLQRLGAWASGEAGVGSIGALLGRRFAMNTEAAGVPIGASTFLCQRCESILQPGFNCTIRIKNNKKKAKRRKKSNLGQNNVVYACHFCGDENLIRGSGKGIVKSLLSSRKPVSTSIMLKGVNMPTVTTKKGIEHSVTAASQLESSHRMMDFDLLGDAHVDIPQKIGVESTDDKCMNIIEPAASKNIPTCEPDVTSRAEFLVGSNFVTPRKSKLAEATAPITSAEALKTRSTLKSKGQNCGSVAGKIPGSYSNSASNTKSAPDDSTQAAGSSRKRARKG…	112509	Hordeum vulgare subsp. vulgare	Uncharacterized protein	[{'label': 'AFDB', 'accession': 'A0A287VHU8', 'href': 'https://www.alphafold.ebi.ac.uk/entry/A0A287VHU8'}, {'label': 'UniProt', 'accession': 'A0A287VHU8', 'href': 'https://www.uniprot.org/uniprot/A0A287VHU8'}]	result-2-0	FALSE
job_A	AF-A0A2J6SUV9-F1-model_v4	14.1	198	124	6	9	198	5	164	1	3.34e-05	169	198	165	YQERSLRQKYNLLHVLPTLNSRALSGLYYKNFHNSVKRYQIMLPEQLKSGKFCSHCGCVYVPNFNASLQLTTNTEQGDSDELGGESMEGPKKCIQVNCLNCEKSKLFEWKSEFVVPTFGQDVSPMINSTSSGKVSYAVKKPQKSKTSTGKERSKKRKLNSLTNLLSKRNQEKKMEKKKSSS--------LSLESFMKS	ELSARLRYLNDSAHLLANT-APSTSRQLRSRCDVLMSENDLGPSDAHRQ-DACGACGTIMVLGWAGTMKTGPQPSRRRKPRPDGQAIK-QTKALIYECKTCHRKTRFPLSEPPPATRYKKASSN------------------------SKKRAKARKRGGLEALLTAK-----------KAGPEASGFGLDLMDFMKK	7.675,20.110,-9.776,7.641,16.435,-10.840,8.812,15.780,-14.407,6.117,14.329,-16.732,8.431,11.419,-17.274,8.758,10.832,-13.503,4.969,10.901,-13.008,4.514,8.456,-15.937,7.129,6.106,-14.384,5.490,6.214,-10.917,2.093,5.329,-12.451,3.610,2.491,-14.541,5.333,0.961,-11.479,2.140,1.334,-9.405,-0.254,-0.145,-12.010,2.148,-3.012,-12.850,2.412,-3.822,-9.118,-1.415,-4.024,-8.864,-1.691,-6.195,-12.035,0.896,-8…	MSSPELSARLRYLNDSAHLLANTAPSTSRQLRSRCDVLMSENDLGPSDAHRQDACGACGTIMVLGWAGTMKTGPQPSRRRKPRPDGQAIKQTKALIYECKTCHRKTRFPLSEPPPATRYKKASSNSKKRAKARKRGGLEALLTAKKAGPEASGFGLDLMDFMKKS	1095630	Hyaloscypha bicolor E	Uncharacterized protein	[{'label': 'AFDB', 'accession': 'A0A2J6SUV9', 'href': 'https://www.alphafold.ebi.ac.uk/entry/A0A2J6SUV9'}, {'label': 'UniProt', 'accession': 'A0A2J6SUV9', 'href': 'https://www.uniprot.org/uniprot/A0A2J6SUV9'}]	result-2-0	FALSE
job_A	AF-A0A1E4RIJ4-F1-model_v4	24.3	164	91	7	33	196	2	132	1	7.07e-06	172	198	132	SGLYYKNFHNSVKRYQIMLPEQLKSGKFCSHCGCVYVPNFNASLQLTTNTEQGDSDELGGESMEGPKKCIQVNCLNCEKSKLFEWKSEFVVPTFGQDVSPMINSTSSGKVSYAVKKPQKSKTSTGKERSKKRKLNSLTNLLSKRNQEKKMEKKKSSSLSLESFM	SKKYAVEFADVANHQQINLPEVIDD-AFCNGCGVISIPGITSSSRISYRKLKTK------KKKKNASRRLVIRCLECNHTKE---HDSLVTQSIKPINS------SSSDVSNK-KQSRKRKT------------NDLSSLLA----AKKKQETKKTSLDLMEFM	12.958,-1.546,-14.485,9.994,-2.016,-12.055,7.838,0.758,-13.624,7.868,-0.869,-17.091,6.708,-4.210,-15.663,3.818,-2.516,-13.791,2.551,-0.914,-17.041,2.971,-4.055,-19.186,1.303,-6.110,-16.423,-1.667,-3.689,-16.175,-2.010,-3.742,-19.995,-2.015,-7.570,-20.099,-4.481,-7.711,-17.160,-6.832,-5.239,-18.915,-6.521,-6.967,-22.320,-7.276,-10.401,-20.803,-9.990,-9.038,-18.430,-8.264,-10.794,-15.521,-9.612,-9.…	MSKKYAVEFADVANHQQINLPEVIDDAFCNGCGVISIPGITSSSRISYRKLKTKKKKKNASRRLVIRCLECNHTKEHDSLVTQSIKPINSSSSDVSNKKQSRKRKTNDLSSLLAAKKKQETKKTSLDLMEFM	984485	Hyphopichia burtonii NRRL Y-1933	Uncharacterized protein	[{'label': 'AFDB', 'accession': 'A0A1E4RIJ4', 'href': 'https://www.alphafold.ebi.ac.uk/entry/A0A1E4RIJ4'}, {'label': 'UniProt', 'accession': 'A0A1E4RIJ4', 'href': 'https://www.uniprot.org/uniprot/A0A1E4RIJ4'}]	result-2-0	FALSE
job_A	AF-A0A067QM21-F1-model_v4	11.8	245	143	8	13	196	7	239	1	0.000401	125	198	242	SLRQKYNLLHVLPTLNSRALSGLYYKNFHNSVKRYQIMLPEQLKSGKFCSHCGCVYVPNFNASLQLTTN--TEQGDSDELGGESMEGPKKCIQVNCLNCEKSKLFEW-----------------------------------KSEFVVPTFGQD------------------------VSPMINSTSSGKVSYAVKKPQKSKTSTGKERSKKRKLNSLTNLLSKRNQEKKMEKKKSSSLSLESFM	TTKFQLTLPLVLHSI-SPGLAAYHVSR----ARALGVDDPALATS--HCKRCG-GYLFDGTSEIRVVRPGISKRRKLSRKLSKDKDSDSRVVSKTCLTCGYCDEVTLDRGNATLFPMPRKRTKTSCSSPQGIITLPTDLSHARNDLNPPKLASMTPSPLPSRSASQIPTSNPVSRPSSLPPTAKSTPESSSVPGSSKPARSKGRNKKTGLQDM----LARNRERERQEQQKKAGEGSAGGLAAFL	-19.474,16.536,18.907,-15.672,16.772,18.538,-13.905,13.754,20.090,-11.302,14.680,22.724,-7.682,14.699,21.468,-6.831,11.872,23.923,-9.577,9.544,22.594,-8.336,10.053,18.995,-4.757,9.089,19.983,-6.034,5.940,21.736,-8.108,4.969,18.660,-5.014,5.366,16.405,-2.655,3.357,18.667,-5.126,0.509,19.364,-4.760,-1.176,15.900,-0.987,-1.267,16.321,-1.258,-2.941,19.745,-3.958,-5.392,18.583,-2.036,-6.400,15.400,0.1…	MAASSSTTKFQLTLPLVLHSISPGLAAYHVSRARALGVDDPALATSHCKRCGGYLFDGTSEIRVVRPGISKRRKLSRKLSKDKDSDSRVVSKTCLTCGYCDEVTLDRGNATLFPMPRKRTKTSCSSPQGIITLPTDLSHARNDLNPPKLASMTPSPLPSRSASQIPTSNPVSRPSSLPPTAKSTPESSSVPGSSKPARSKGRNKKTGLQDMLARNRERERQEQQKKAGEGSAGGLAAFLSGL	933084	Jaapia argillacea MUCL 33604	Uncharacterized protein	[{'label': 'AFDB', 'accession': 'A0A067QM21', 'href': 'https://www.alphafold.ebi.ac.uk/entry/A0A067QM21'}, {'label': 'UniProt', 'accession': 'A0A067QM21', 'href': 'https://www.uniprot.org/uniprot/A0A067QM21'}]	result-2-0	FALSE
job_A	AF-A0A7N1A912-F1-model_v4	15.4	149	116	5	8	155	32	171	1	0.000294	165	198	301	KYQERSLRQKYNLL-HVLPTLNSRALSGLYYKNFHNSVKRYQIMLPEQLKSGKFCSHCGCVYVPNFNASLQLTTNTEQGDSDELGGESMEGPKKCIQVNCLNCEKSKLFEWKSEFVVPTFGQDVSPMINSTSSGKVSYAVKKPQKSKTS	KAGFLKLQHLQNLAVWASGDAAVPSLGAFFGNRFAACAEVMGVPPDQ---SLFTCERCETILHPGDNCTVRIEKNKARKRHKHKG--SKAPTQNNVVYKCHFCSHPTIKRGTLKGH---MKQICPPKDKPTPKPRVQAAM-RPKNTDTE	57.947,49.537,42.057,60.296,46.882,40.562,61.222,46.289,36.852,60.497,43.735,34.172,61.813,41.163,32.815,63.170,38.318,30.570,62.024,36.383,27.425,62.107,33.087,25.472,60.978,30.410,24.328,58.842,27.700,22.679,56.067,25.276,23.718,53.677,23.994,20.983,50.204,22.850,22.158,47.170,23.055,19.808,43.937,24.351,21.387,40.639,22.920,20.274,38.557,23.806,17.280,36.115,20.887,17.268,35.023,21.023,13.576,…	MGKQGGKQKTGTGGASSGGVLREGNNGKKQSKAGFLKLQHLQNLAVWASGDAAVPSLGAFFGNRFAACAEVMGVPPDQSLFTCERCETILHPGDNCTVRIEKNKARKRHKHKGSKAPTQNNVVYKCHFCSHPTIKRGTLKGHMKQICPPKDKPTPKPRVQAAMRPKNTDTESCTTNSASTSTAIGNFAPEPCTRDSDNTFSAVEVATRENVDSTCISDTPHPVTPLVTTRRSLLDTKKRTRSKSGSKKEAEFNAARTDEPSTVSASKKRRKKTSTSLKDLVKSSESAKSRNLSDLTIPLFL	63787	Kalanchoe fedtschenkoi	Uncharacterized protein	[{'label': 'AFDB', 'accession': 'A0A7N1A912', 'href': 'https://www.alphafold.ebi.ac.uk/entry/A0A7N1A912'}, {'label': 'UniProt', 'accession': 'A0A7N1A912', 'href': 'https://www.uniprot.org/uniprot/A0A7N1A912'}]	result-2-0	FALSE
job_A	AF-H2AYR5-F1-model_v4	36.9	203	110	4	1	198	3	192	1	3.29e-16	467	198	192	MNKDQAEKYQERSLRQKYNLLHVLPTLNSRALSGLYYKNFHNSVKRYQIMLPEQLKSG--KFCSHCGCVYVPNFNASLQLTTNTEQGDSDELGGESMEGPKKCIQVNCLNCEKSKLFEWKSEFVVPTFGQDVSPMINSTSSGKVSYAVKKPQKSKTSTGKERSKKRKLNSLTNLLSKRNQEKKMEKKKS---SSLSLESFMKS	LNKEQTERFRDRHIRQEYELLHLLPAVGIPELSGLYLKSFYNSTKKYRLTLPTSITDANSKFCGTCGVLFVPTFNLSMKVITPYDKDDKAA---------PTSLQYECLNCRKTSNFEI----EVPKKLKHSHHVDATSGKLKSETFLEDKKKVIKSSAKDRAKKRKMNSLSNLLNKKKKEDERKSKNQGSLSSLSLDSFMKR	-24.372,5.192,26.476,-20.568,4.932,26.208,-19.288,1.702,24.628,-16.870,-0.388,26.677,-13.243,0.565,25.878,-12.347,-3.022,24.859,-15.356,-3.212,22.498,-14.317,0.158,20.998,-10.747,-1.104,20.374,-12.046,-4.352,18.803,-14.441,-2.306,16.626,-11.602,0.034,15.530,-9.332,-2.888,14.563,-12.142,-4.653,12.644,-13.128,-1.391,10.874,-9.551,-0.557,9.773,-9.013,-4.183,8.666,-12.231,-4.116,6.582,-11.295,-0.815,…	MSLNKEQTERFRDRHIRQEYELLHLLPAVGIPELSGLYLKSFYNSTKKYRLTLPTSITDANSKFCGTCGVLFVPTFNLSMKVITPYDKDDKAAPTSLQYECLNCRKTSNFEIEVPKKLKHSHHVDATSGKLKSETFLEDKKKVIKSSAKDRAKKRKMNSLSNLLNKKKKEDERKSKNQGSLSSLSLDSFMKR	1071382	Kazachstania africana CBS 2517	Uncharacterized protein	[{'label': 'AFDB', 'accession': 'H2AYR5', 'href': 'https://www.alphafold.ebi.ac.uk/entry/H2AYR5'}, {'label': 'UniProt', 'accession': 'H2AYR5', 'href': 'https://www.uniprot.org/uniprot/H2AYR5'}]	result-2-0	FALSE
job_A	AF-A0A1X7R9C2-F1-model_v4	37.5	205	94	7	1	198	1	178	1	2.24e-13	395	198	178	MNKDQAEKYQERSLRQKYNLLHVLPTLNSRALSGLYYKNFHNSVKRYQIMLPEQLKSG--KFCSHCGCVYVPNFNASLQLTTNTEQGDSDELGGESMEGPKKCIQVNCLNCEKSKLFEWKSEFVVPTFGQDVSPMINSTSSGKVSYAVKKPQKSKTSTGKERSKKRKLNSLTNLLSKRNQEKKMEKKKS-----SSLSLESFMKS	MNRTQRERFRDRHLRQKYDLLHSLPTLQTPALAGLYLKSFYNATKRYDITLPSEITDADTKFCGNCGLVHIPMVNTDIEATSHDG---------------QESLSFKCRHCNHKASFRSNS---IESKLSSVAP---TSLSGSPSSAPQ--NKITKSTAKGRAKKRKQNSLNNLLA----NKKKEQNNGSSASLSSLTLESFMKR	-20.506,2.663,21.099,-18.041,1.326,23.700,-14.396,2.527,23.404,-13.060,-1.049,23.180,-15.625,-1.869,20.453,-14.617,1.304,18.528,-10.898,0.356,18.656,-11.699,-3.197,17.484,-13.898,-1.787,14.684,-11.133,0.651,13.584,-8.506,-2.123,13.445,-10.848,-4.477,11.535,-11.853,-1.682,9.105,-8.203,-0.749,8.364,-7.191,-4.417,7.943,-10.096,-5.007,5.525,-9.081,-1.971,3.406,-5.447,-3.180,3.382,-6.445,-6.769,2.445,…	MNRTQRERFRDRHLRQKYDLLHSLPTLQTPALAGLYLKSFYNATKRYDITLPSEITDADTKFCGNCGLVHIPMVNTDIEATSHDGQESLSFKCRHCNHKASFRSNSIESKLSSVAPTSLSGSPSSAPQNKITKSTAKGRAKKRKQNSLNNLLANKKKEQNNGSSASLSSLTLESFMKR	1789683	Kazachstania saulgeensis	Similar to Saccharomyces cerevisiae YDR478W SNM1 Subunit of RNase MRP, which cleaves pre-rRNA and has a role in cell cycle-regulated degradation of daughter cell-specific mRNAs	[{'label': 'AFDB', 'accession': 'A0A1X7R9C2', 'href': 'https://www.alphafold.ebi.ac.uk/entry/A0A1X7R9C2'}, {'label': 'UniProt', 'accession': 'A0A1X7R9C2', 'href': 'https://www.uniprot.org/uniprot/A0A1X7R9C2'}]	result-2-0	FALSE
job_A	AF-A0A7J7LPH0-F1-model_v4	13.4	164	120	6	9	157	29	185	1	0.000215	162	198	262	YQERSLRQKYNLLHVLP-TLNSRALSGLYYKNFHNSVKRYQIMLPEQLKSGK-FCSHCGCVYVPNFNASLQLTTNTEQGDSDELGGESMEGPK-KCIQVNCLNCEKSKLFEWK------------SEFVVPTFGQDVSPMINSTSSGKVSYAVKKPQKSKTSTG	KSILKMQHLQNLASWAAGEASMPSLGAFFGHRLASFGEAVGTPI----DSSLVSCQRCESILQPGFNCTVRIENN---GATVRRRRKKLSNPTQNTVIYTCHFCLHRNLKRGTQKGYVKDVYNSKNPKPVPESKPICSKNQNTANSGRTTKAIEEIPVAVSKPN	29.314,-31.879,76.832,30.411,-30.031,73.677,28.688,-28.080,70.895,29.834,-26.917,67.675,28.764,-26.259,64.230,29.870,-25.936,60.896,27.443,-25.460,58.015,28.992,-24.612,54.649,27.283,-24.006,51.985,25.494,-24.709,48.659,27.230,-24.331,45.300,24.255,-24.234,42.933,25.764,-23.735,39.457,23.635,-20.963,37.925,23.589,-21.727,34.192,23.638,-18.131,32.993,23.396,-18.476,29.224,25.087,-15.305,27.939,22.…	MGNNRNMKGLAAQSHGQPQRAAGGSTNVKSILKMQHLQNLASWAAGEASMPSLGAFFGHRLASFGEAVGTPIDSSLVSCQRCESILQPGFNCTVRIENNGATVRRRRKKLSNPTQNTVIYTCHFCLHRNLKRGTQKGYVKDVYNSKNPKPVPESKPICSKNQNTANSGRTTKAIEEIPVAVSKPNIENSPATPAPLLLDRPKRKRKAPGSNKKAETTLDVVKKGSAASKNRRKSWSSLKDIVEKNKNQGDLIISNLAIPFPL	39325	Kingdonia uniflora	Uncharacterized protein	[{'label': 'AFDB', 'accession': 'A0A7J7LPH0', 'href': 'https://www.alphafold.ebi.ac.uk/entry/A0A7J7LPH0'}, {'label': 'UniProt', 'accession': 'A0A7J7LPH0', 'href': 'https://www.uniprot.org/uniprot/A0A7J7LPH0'}]	result-2-0	FALSE
job_A	AF-A0A0A8L146-F1-model_v4	33.7	181	103	6	21	197	2	169	1	1.43e-10	293	198	169	LHVLPTLNSRALSGLYYKNFHNSVKRYQIMLPEQLK--SGKFCSHCGCVYVPNFNASLQLTTNTEQGDSDELGGESMEG-PKKCIQVNCLNCEKSKLFEWK-SEFVVPTFGQDVSPMINSTSSGKVSYAVKKPQKSKTSTGKERSKKRKLNSLTNLLSKRNQEKKMEKKKSSSLSLESFMK	IHHVQRLGEPQLSGLYLKSFYNTSKRYRLPLPDDIRGDNTKFCGNCGCVRVAGYNLTMSFYTETED-----------EGMVIQKLKYTCHHCQEDHVFEVDKTENKAASSSREASPKVE-IQWPKRSSLEDVEKVKKNITAKERAKKRKQSTLSNLLAS-KKGKEESKKNTVSLSLMDFMK	-14.100,3.358,8.764,-10.579,3.881,7.269,-11.408,1.722,4.215,-14.704,3.580,3.578,-12.972,7.005,3.574,-11.321,5.989,0.265,-14.802,6.037,-1.335,-15.516,9.597,-0.107,-12.628,10.989,-2.217,-11.293,13.067,0.738,-7.645,12.053,1.395,-7.344,14.553,4.241,-9.618,12.363,6.392,-7.518,9.246,5.665,-4.510,10.541,7.672,-6.775,11.524,10.609,-8.402,8.071,10.745,-5.005,6.342,10.290,-3.617,8.356,13.242,-6.728,7.507,1…	MIHHVQRLGEPQLSGLYLKSFYNTSKRYRLPLPDDIRGDNTKFCGNCGCVRVAGYNLTMSFYTETEDEGMVIQKLKYTCHHCQEDHVFEVDKTENKAASSSREASPKVEIQWPKRSSLEDVEKVKKNITAKERAKKRKQSTLSNLLASKKGKEESKKNTVSLSLMDFMK	1427455	Kluyveromyces dobzhanskii CBS 2104	WGS project CCBQ000000000 data, contig 00107	[{'label': 'AFDB', 'accession': 'A0A0A8L146', 'href': 'https://www.alphafold.ebi.ac.uk/entry/A0A0A8L146'}, {'label': 'UniProt', 'accession': 'A0A0A8L146', 'href': 'https://www.uniprot.org/uniprot/A0A0A8L146'}]	result-2-0	FALSE
job_A	AF-A0A5P2U6Y8-F1-model_v4	33.5	200	119	4	1	197	2	190	1	4.71e-13	385	198	190	MNKDQAEKYQERSLRQKYNLLHVLPTLNSRALSGLYYKNFHNSVKRYQIMLPEQLKS--GKFCSHCGCVYVPNFNASLQLTTNTEQGDSDELGGESMEGPKKCIQVNCLNCEKSKLFEWK-SEFVVPTFGQDVSPMINSTSSGKVSYAVKKPQKSKTSTGKERSKKRKLNSLTNLLSKRNQEKKMEKKKSSSLSLESFMK	SGRRDREKFMDRTMAHKYNMVHHVQRLGEPQLSGLYLKNFYNTAKRYRLPLPESIRADNVKFCGNCGCVRIAGYNLTMNLLRETDENGV----------VTRNLRYQCGHCQSEYNFEVDKTEPKKDPSSKEASPKVDIQWPRQSSPEVNDDKIKKNTTAKERAKKRKQSTLSNLLAS-KKEKEESKKKNVSLSLMDFMK	18.153,-8.048,-30.703,17.566,-7.754,-26.925,18.185,-11.168,-25.320,15.485,-12.782,-23.130,17.777,-12.238,-20.097,18.128,-8.491,-20.836,14.322,-8.208,-21.112,13.914,-9.930,-17.702,16.496,-7.578,-16.112,14.743,-4.590,-17.742,11.351,-5.788,-16.411,12.744,-6.203,-12.849,14.391,-2.746,-12.929,11.180,-1.181,-14.310,8.972,-2.850,-11.652,11.365,-1.959,-8.787,11.609,1.654,-10.031,7.805,2.081,-10.308,7.335…	MSGRRDREKFMDRTMAHKYNMVHHVQRLGEPQLSGLYLKNFYNTAKRYRLPLPESIRADNVKFCGNCGCVRIAGYNLTMNLLRETDENGVVTRNLRYQCGHCQSEYNFEVDKTEPKKDPSSKEASPKVDIQWPRQSSPEVNDDKIKKNTTAKERAKKRKQSTLSNLLASKKEKEESKKKNVSLSLMDFMK	28985	Kluyveromyces lactis	Snm1	[{'label': 'AFDB', 'accession': 'A0A5P2U6Y8', 'href': 'https://www.alphafold.ebi.ac.uk/entry/A0A5P2U6Y8'}, {'label': 'UniProt', 'accession': 'A0A5P2U6Y8', 'href': 'https://www.uniprot.org/uniprot/A0A5P2U6Y8'}]	result-2-0	FALSE
job_A	AF-A0A1B2JDE8-F1-model_v4	20.4	191	121	7	10	196	4	167	1	2.63e-07	216	198	170	QERSLRQKYNLLHVLPTLNSRALSGLYYKNFHNSVKRYQI----MLPEQLKSGKFCSHCGCVYVPNFNASLQLTTNTEQGDSDELGGESMEGPKKCIQVNCLNCEKSKLFEWKSEFVVPTFGQDVSPMINSTSSGKVSYAVKKPQKSKTSTGKERSKKRKLNSLTNLLSKRNQEKKMEKKKSSSLSLESFM	QSTTAKLLYNSSHSV--LNLQPLSHKYGRKFHAFIETEGLKTEQREPDEFST-KFCKHCHNLFIPGWTCSIRIAY--------KKSAERNRKRKRELTHECLNCGFIRSYPILQE--QPKLDIEDEDEDEPKRHNLSLLSSKTGPMKKKKK---------LSNLEEMLQAKRQAERKK-----SLSLKEFM	15.767,17.851,-12.770,18.211,14.965,-12.121,17.993,12.121,-14.699,17.445,9.749,-11.730,14.198,11.543,-10.774,12.767,11.269,-14.322,13.575,7.517,-14.511,11.937,6.863,-11.104,8.813,8.749,-12.263,8.730,6.795,-15.565,8.968,3.424,-13.740,6.319,4.570,-11.226,3.947,5.701,-14.028,4.597,2.434,-15.935,3.562,0.415,-12.852,0.310,2.453,-12.724,-0.530,2.105,-16.456,-0.182,-1.717,-16.497,-2.277,-2.659,-13.419,-…	MSAQSTTAKLLYNSSHSVLNLQPLSHKYGRKFHAFIETEGLKTEQREPDEFSTKFCKHCHNLFIPGWTCSIRIAYKKSAERNRKRKRELTHECLNCGFIRSYPILQEQPKLDIEDEDEDEPKRHNLSLLSSKTGPMKKKKKLSNLEEMLQAKRQAERKKSLSLKEFMQNL	4922	Komagataella pastoris	BA75_02658T0	[{'label': 'AFDB', 'accession': 'A0A1B2JDE8', 'href': 'https://www.alphafold.ebi.ac.uk/entry/A0A1B2JDE8'}, {'label': 'UniProt', 'accession': 'A0A1B2JDE8', 'href': 'https://www.uniprot.org/uniprot/A0A1B2JDE8'}]	result-2-0	FALSE
job_A	AF-A0A1G4IV62-F1-model_v4	36.5	208	109	6	1	198	3	197	1	6.04e-13	372	198	197	MNKDQAEKYQERSLRQKYNLLHVLPTLNSRALSGLYYKNFHNSVKRYQIMLPEQLK--SGKFCSHCGCVYVPNFNASLQLTTN-TEQGDSDELGGESMEGPKKCIQVNCLNCEKSKLFEWKSEFVVPTFGQDVSPMINSTSSGKVSYAVKKPQKS-------KTSTGKERSKKRKLNSLTNLLSKRNQEKKMEKKKSSSLSLESFMKS	LNRQQREKFVTSHMNQKYNLVHMASLTGPPQLSGLYLKSFYNAAKRNRLQLPEHITGDGTKFCGKCGCVRIGGVNVRQRLEDVSDELSN----------GGNQVLSYECLDCGDLKSFPIKRTGVRENTGKPVAGPFTESMRSKM-PGIKEAQKSGSENGIGKRSSAKERAKKRKLSTLSNLLSKKNGEK--QPKKSSLLNLEDFLKK	-16.576,-2.310,31.604,-18.432,-1.906,28.266,-17.249,0.978,26.027,-20.043,3.134,24.573,-20.743,2.238,20.898,-19.804,5.718,19.582,-16.537,5.660,21.592,-15.770,2.165,20.190,-16.433,3.357,16.589,-14.163,6.405,17.134,-11.501,4.130,18.697,-11.663,1.685,15.729,-11.244,4.562,13.210,-8.331,6.098,15.178,-6.623,2.690,15.657,-7.037,1.732,11.957,-5.642,5.140,10.862,-2.690,4.784,13.285,-1.849,1.299,11.908,-2.1…	MSLNRQQREKFVTSHMNQKYNLVHMASLTGPPQLSGLYLKSFYNAAKRNRLQLPEHITGDGTKFCGKCGCVRIGGVNVRQRLEDVSDELSNGGNQVLSYECLDCGDLKSFPIKRTGVRENTGKPVAGPFTESMRSKMPGIKEAQKSGSENGIGKRSSAKERAKKRKLSTLSNLLSKKNGEKQPKKSSLLNLEDFLKK	1230905	Lachancea mirantina	LAMI_0B04192g1_1	[{'label': 'AFDB', 'accession': 'A0A1G4IV62', 'href': 'https://www.alphafold.ebi.ac.uk/entry/A0A1G4IV62'}, {'label': 'UniProt', 'accession': 'A0A1G4IV62', 'href': 'https://www.uniprot.org/uniprot/A0A1G4IV62'}]	result-2-0	FALSE
job_A	AF-C5DH82-F1-model_v4	37.6	199	103	5	1	198	3	181	1	8.81e-14	412	198	181	MNKDQAEKYQERSLRQKYNLLHVLPTLNSRALSGLYYKNFHNSVKRYQIMLPEQLKSG-KFCSHCGCVYVPNFNASLQLTTNTEQGDSDELGGESMEGPKKCIQVNCLNCEKSKLFEWKSEFVVPTFGQDVSPMINSTSSGKVSYAVKKPQKSKTSTGKERSKKRKLNSLTNLLSKRNQEKKMEKKKSSSLSLESFMKS	LNRQQREKFMASHICHKYNLLHVLPGIGQSQLSGLYLKSFYNGVKRNQLQLPEPLVNGSKFCDSCGVVYIAGVNLDMKVQE----AENDGVG-------AKSLVYTCRNCGKHKHFQISVKIREPTPKPAEAFVAK-------WPAKKDESKVKKLTGKERAKKRKLDSLSSMLSRKREEEESKKKL--SLSLDDFLQK	21.425,7.574,-25.124,17.775,8.725,-24.993,15.344,5.793,-24.506,12.317,5.706,-26.822,9.143,6.918,-25.024,7.405,3.522,-25.399,10.491,1.708,-24.037,10.582,4.153,-21.080,6.872,3.514,-20.300,7.384,-0.282,-20.490,10.511,-0.013,-18.304,8.630,2.189,-15.782,5.704,-0.288,-15.568,8.057,-3.285,-15.180,10.209,-1.445,-12.589,7.224,-0.313,-10.455,5.706,-3.831,-10.710,9.043,-5.366,-9.631,9.265,-3.030,-6.594,5.65…	MSLNRQQREKFMASHICHKYNLLHVLPGIGQSQLSGLYLKSFYNGVKRNQLQLPEPLVNGSKFCDSCGVVYIAGVNLDMKVQEAENDGVGAKSLVYTCRNCGKHKHFQISVKIREPTPKPAEAFVAKWPAKKDESKVKKLTGKERAKKRKLDSLSSMLSRKREEEESKKKLSLSLDDFLQK	559295	Lachancea thermotolerans CBS 6340	KLTH0E02090p	[{'label': 'AFDB', 'accession': 'C5DH82', 'href': 'https://www.alphafold.ebi.ac.uk/entry/C5DH82'}, {'label': 'UniProt', 'accession': 'C5DH82', 'href': 'https://www.uniprot.org/uniprot/C5DH82'}]	result-2-0	FALSE
job_A	AF-A0A7D8YVA6-F1-model_v4	17.8	196	142	6	9	196	29	213	1	9.14e-08	219	198	216	YQERSLRQKYNLLHVLPTLNSRALSGLYYKNFHNSVKRYQIMLPEQLKSGKFCSHCGCVYVPNFNASLQLTTNTEQGDSDELGGESMEGPKKCIQVNCLNCEKSKLFEW---KSEFVVPTFGQDVSPMINSTSSGKVSYAVKKPQKSKTSTGKERSKKRKLNSLTNLLSKRNQEKKMEKKKSSS-----LSLESFM	ELSARLQYLNDSAHLLSAT-APETSRHLMSRHDSLRFDSSLDPPNTQKR-KACGACGTIMILGWNGVLELKQLGRKNKRRQ---GEVSNPQRAVVYTCDCCGSKTRNSFPAPHQKYKPGTKSSKTVSAAAAASSATLTKGNPGLGQSSNSNSKKRAKSRKQSSLQAILA------KQKASEGASASGFGLNLMDFM	71.749,7.818,-41.058,71.863,6.762,-37.419,69.756,8.168,-34.561,67.509,7.173,-32.258,66.601,4.401,-30.267,64.928,5.121,-27.047,62.637,4.049,-24.352,59.410,2.328,-23.681,58.703,3.674,-20.158,55.644,2.604,-18.315,55.305,2.875,-14.926,52.947,3.765,-12.191,49.339,3.119,-12.175,49.168,4.476,-8.637,46.714,1.909,-7.244,44.871,4.337,-4.983,43.890,1.652,-2.456,41.154,3.799,-0.982,40.393,1.792,2.139,36.650,…	MDILESHNASPSRAIFTSKFDTTIMASPELSARLQYLNDSAHLLSATAPETSRHLMSRHDSLRFDSSLDPPNTQKRKACGACGTIMILGWNGVLELKQLGRKNKRRQGEVSNPQRAVVYTCDCCGSKTRNSFPAPHQKYKPGTKSSKTVSAAAAASSATLTKGNPGLGQSSNSNSKKRAKSRKQSSLQAILAKQKASEGASASGFGLNLMDFMKNG	1316786	Lachnellula cervina	Uncharacterized protein	[{'label': 'AFDB', 'accession': 'A0A7D8YVA6', 'href': 'https://www.alphafold.ebi.ac.uk/entry/A0A7D8YVA6'}, {'label': 'UniProt', 'accession': 'A0A7D8YVA6', 'href': 'https://www.uniprot.org/uniprot/A0A7D8YVA6'}]	result-2-0	FALSE
job_A	AF-A0A6S7NC02-F1-model_v4	16.8	160	119	5	1	156	28	177	1	2.95e-05	185	198	246	MNKDQAEKYQERSLRQKYNLLH-VLPTLNSRALSGLYYKNFHNSVKRYQIMLPEQLKSGKFCSHCGCVYVPNFNASLQLTTNTEQGDSDELGGESMEGPKKCIQVNCLNCEKSKLFEWKSEFVVPTFGQD---VSPMINSTSSGKVSYAVKKPQKSKTST	TNAK-----SSLKLQHIKNLAMWATHDASIPSLGAFFSHHFAASSEALATPVDP---SLFTCQRCESILHPGYNCTIRIENNKKKARQK--GKKSCHYPQNNIVYTCHFCMHKNMKRGTPRNTNPPKPKPNTILAPPLNDPDKGKMGILVKNDSDPAIPT	66.264,41.811,23.201,63.064,40.389,23.807,60.310,38.177,24.202,57.383,36.677,23.375,55.138,34.227,22.750,52.007,32.890,20.987,48.705,32.328,22.352,46.142,30.145,20.762,42.597,31.501,20.956,39.935,29.005,19.815,36.802,31.034,18.978,33.481,29.090,18.716,32.162,29.578,15.222,28.466,30.425,15.670,25.411,29.285,13.834,24.794,27.118,10.815,21.497,28.722,9.752,20.361,26.371,6.959,17.284,28.148,5.622,17.…	MGKKGSPAFSGPQMSVTIREASTGKKHTNAKSSLKLQHIKNLAMWATHDASIPSLGAFFSHHFAASSEALATPVDPSLFTCQRCESILHPGYNCTIRIENNKKKARQKGKKSCHYPQNNIVYTCHFCMHKNMKRGTPRNTNPPKPKPNTILAPPLNDPDKGKMGILVKNDSDPAIPTLTLLESKKKRNRSGAKKKVAYDPNAEKSENASTNRKRRKSWTSLKEIAESNDNDNRQKLMNITIPFSME	75948	Lactuca saligna	Uncharacterized protein	[{'label': 'AFDB', 'accession': 'A0A6S7NC02', 'href': 'https://www.alphafold.ebi.ac.uk/entry/A0A6S7NC02'}, {'label': 'UniProt', 'accession': 'A0A6S7NC02', 'href': 'https://www.uniprot.org/uniprot/A0A6S7NC02'}]	result-2-0	FALSE
job_A	AF-A0A7J7BF36-F1-model_v4	13.5	244	138	8	1	182	2	234	1	1.59e-05	152	198	245	MNKDQAEKYQERSLRQKYNLLHVLPTLN-SRALSGLYYKNFHNSVKRYQIMLPEQLKSGKFCSHCGCVYVPNFNASLQLTTNTEQGDSDELG------------GESMEG----------------PKKCIQVNCLNCEKSKLFEWKSE---------FVVPTFGQ------------------------DVSPMINSTSSGKVSYAVKKPQKSKTSTGKERSKKRKLNSLTNLLSKRNQEKKM	MSR--SYRHEENSIKFLCGLVEILPNLGVDPKMESLYLSRCYKLAENQSIDLPEVFKSRFRCTRCLSRH--DNYKSNRIDK-------IKMDKFSKKLLKKTENGKNLTNYQQKYLKKVKNVNCGTNSNILVQTCIVCGYKQKVYLKKPAKFAKNTLQGIVGNETKIKKKRKKDRFAGLKKEVVLSLQTKNATKVLGAKKPTEVKSNNSLKRVVVQQKESFNAKKKKFLSLKSMLEESKQKKKA	29.114,-22.432,-23.043,26.825,-19.825,-21.430,24.622,-18.732,-24.351,25.130,-15.326,-26.049,21.344,-14.797,-25.522,21.581,-13.979,-21.777,23.826,-10.924,-22.332,21.392,-9.459,-24.909,18.394,-9.589,-22.524,20.387,-8.204,-19.549,21.507,-5.293,-21.778,17.902,-4.800,-22.988,16.694,-4.638,-19.349,19.506,-2.162,-18.466,18.640,0.027,-21.495,14.885,0.088,-20.743,15.671,0.816,-17.059,17.844,3.811,-18.103,…	MMSRSYRHEENSIKFLCGLVEILPNLGVDPKMESLYLSRCYKLAENQSIDLPEVFKSRFRCTRCLSRHDNYKSNRIDKIKMDKFSKKLLKKTENGKNLTNYQQKYLKKVKNVNCGTNSNILVQTCIVCGYKQKVYLKKPAKFAKNTLQGIVGNETKIKKKRKKDRFAGLKKEVVLSLQTKNATKVLGAKKPTEVKSNNSLKRVVVQQKESFNAKKKKFLSLKSMLEESKQKKKAISPLQNFLKSI	370605	Lamprigera yunnana	Uncharacterized protein	[{'label': 'AFDB', 'accession': 'A0A7J7BF36', 'href': 'https://www.alphafold.ebi.ac.uk/entry/A0A7J7BF36'}, {'label': 'UniProt', 'accession': 'A0A7J7BF36', 'href': 'https://www.uniprot.org/uniprot/A0A7J7BF36'}]	result-2-0	FALSE
job_A	AF-E4ZM95-F1-model_v4	18.1	182	138	6	6	179	2	180	1	1.25e-07	224	198	194	AEKYQERSLRQKYNLLHVLPTLNSRALSGLYYKNFHNSVKRYQIMLPEQLKSG---KFCSHCGCVYVPNFNASLQLTTNTEQGDSDELGGESME---GPKKCIQVNCLNCEKSKLFEW--KSEFVVPTFGQDVSPMINSTSSGKVSYAVKKPQKSKTSTGKERSKKRKLNSLTNLLSKRNQE	AQLEQQRRAQFLQEAAHLLAVP-SPAAASFLGRARDQVVRDAELEIAPKEVDAYRRSICGACGNVMIPGWSCITSIRS-QSRGGGSQKGKDSKKVNIAPERKTALECLRCHRETIQTLPPKPPRRIRRSRAHAQPEPAAEVTVSRKLADNAAMKTANATSKQRQKARKGG-LQAMLEKSKTQ	-4.227,16.469,20.018,-6.871,14.567,17.951,-4.891,14.712,14.663,-1.723,13.316,16.309,-3.777,10.387,17.686,-5.236,9.669,14.212,-1.714,9.801,12.706,-0.489,7.274,15.320,-3.561,5.076,14.642,-2.907,5.216,10.861,0.761,4.249,11.441,-0.217,1.344,13.748,-2.796,0.008,11.245,-0.194,0.218,8.447,2.462,-1.678,10.485,-0.071,-4.325,11.623,-1.149,-4.807,7.977,2.493,-5.477,6.977,2.977,-7.963,9.866,-0.179,-9.854,8.7…	MAQLEQQRRAQFLQEAAHLLAVPSPAAASFLGRARDQVVRDAELEIAPKEVDAYRRSICGACGNVMIPGWSCITSIRSQSRGGGSQKGKDSKKVNIAPERKTALECLRCHRETIQTLPPKPPRRIRRSRAHAQPEPAAEVTVSRKLADNAAMKTANATSKQRQKARKGGLQAMLEKSKTQNTGTGGFDLMDFAM	985895	Leptosphaeria maculans JN3	Uncharacterized protein	[{'label': 'AFDB', 'accession': 'E4ZM95', 'href': 'https://www.alphafold.ebi.ac.uk/entry/E4ZM95'}, {'label': 'UniProt', 'accession': 'E4ZM95', 'href': 'https://www.uniprot.org/uniprot/E4ZM95'}]	result-2-0	FALSE
job_A	AF-A0A068S7U9-F1-model_v4	22.3	206	132	7	8	196	8	202	1	9.11e-07	185	198	205	KYQERSLRQKYNLLHVLPTLNSRALSGLYYKNFHNSVKRYQIMLPEQLKSGKFCSHCGCVYVPNFNASLQLTTNTEQGDSDELGGESMEGPKKCIQVNCLNCEKSKLFEWKSEFVVPTF--GQD----------VSPMINSTSSGKVSYAVKKPQK-----SKTSTGKERSKKRKLNSLTNLLSKRNQEKKMEKKKSSSLSLESFM	KQSADRAEFLYHASHLL-FATCPELSRFYMSEFQQSLRQQETKAAKAIAR-QMCARCGQIFVPGLNASVVLKT----TKRYRHGIQKSNRHRNQLVYKCNACQYEKRLQGSERDIPKTSLLSDDDTKTAAPIVHASPATTKTTMTTSRQPQQQPQKQNATTSPLATGKK-----KKNKKNNLQALIASRKQNETKSSSAFGLDDFL	11.538,20.209,18.161,10.825,17.688,20.933,9.712,14.247,19.668,6.256,13.509,21.120,6.220,10.016,22.647,3.117,8.182,21.281,0.673,7.518,24.043,-0.495,3.888,24.525,-4.073,4.804,23.452,-2.664,6.405,20.266,-0.823,3.160,19.361,-3.861,0.954,20.229,-5.976,3.211,17.957,-3.436,2.944,15.094,-3.384,-0.884,15.435,-7.225,-0.995,15.414,-7.401,1.221,12.285,-4.792,-0.992,10.554,-6.657,-4.258,11.385,-10.140,-2.870,…	MAKSIPTKQSADRAEFLYHASHLLFATCPELSRFYMSEFQQSLRQQETKAAKAIARQMCARCGQIFVPGLNASVVLKTTKRYRHGIQKSNRHRNQLVYKCNACQYEKRLQGSERDIPKTSLLSDDDTKTAAPIVHASPATTKTTMTTSRQPQQQPQKQNATTSPLATGKKKKNKKNNLQALIASRKQNETKSSSAFGLDDFLSSL	1263082	Lichtheimia corymbifera JMRC:FSU:9682	Uncharacterized protein	[{'label': 'AFDB', 'accession': 'A0A068S7U9', 'href': 'https://www.alphafold.ebi.ac.uk/entry/A0A068S7U9'}, {'label': 'UniProt', 'accession': 'A0A068S7U9', 'href': 'https://www.uniprot.org/uniprot/A0A068S7U9'}]	result-2-0	FALSE
job_A	AF-A0A6A6SYT9-F1-model_v4	18	205	139	9	12	197	2	196	1	2.8e-07	196	198	196	RSLRQKYNLLHVLPTLNS-------RALSGLYYKNFHNSVKRYQIMLPEQLKSG---KFCSHCGCVYVPNFNASLQLTTNTEQG-DSDEL-GGESMEGPKKCIQVNCLNCEKSKLFEWKSEFVVPTFGQDVSPMINSTSSGKVSYAVKKPQKSKTSTG----KERSKKRKLNSLTNLLSKRNQEKKMEKKKSSS---LSLESFMK	ERLAGRVSFLQEAAFLLSISSPAASATLGAARDR-LLEAEETDRTSLSNKDWEAIRRETCGACGNLMVPGWSCRIAQEPRQRDSPKSQKVPSNEANQHVQKDIVYACLRCSRETVQPLPYKFASRPLKKEKRKSFTTDSAFPQNQPSGGDAAKMTISGNASSKQRAKARK-GGLQALLS--------QSKTAASGKGLDLMDFMQ	20.119,4.395,-7.469,18.483,7.450,-9.145,16.833,5.523,-12.024,15.075,3.128,-9.585,13.739,5.776,-7.175,12.285,7.652,-10.176,10.643,4.421,-11.449,9.062,3.660,-8.032,7.716,7.238,-7.767,6.403,7.154,-11.365,4.541,3.860,-10.750,3.089,5.258,-7.487,1.909,8.538,-9.092,0.471,6.687,-12.120,-1.336,4.278,-9.743,-2.847,7.246,-7.831,-3.975,8.986,-11.065,-5.719,5.805,-12.299,-7.196,4.871,-8.874,-10.665,6.329,-9.6…	MERLAGRVSFLQEAAFLLSISSPAASATLGAARDRLLEAEETDRTSLSNKDWEAIRRETCGACGNLMVPGWSCRIAQEPRQRDSPKSQKVPSNEANQHVQKDIVYACLRCSRETVQPLPYKFASRPLKKEKRKSFTTDSAFPQNQPSGGDAAKMTISGNASSKQRAKARKGGLQALLSQSKTAASGKGLDLMDFMQ	1314788	Lophiostoma macrostomum CBS 122681	Uncharacterized protein	[{'label': 'AFDB', 'accession': 'A0A6A6SYT9', 'href': 'https://www.alphafold.ebi.ac.uk/entry/A0A6A6SYT9'}, {'label': 'UniProt', 'accession': 'A0A6A6SYT9', 'href': 'https://www.uniprot.org/uniprot/A0A6A6SYT9'}]	result-2-0	FALSE
job_A	AF-A0A6A6QU34-F1-model_v4	19.1	214	150	7	1	197	1	208	1	3.37e-07	201	198	210	MNKDQA--EKYQERSLRQKYNLLHVLPTLNSRA---LSGLYYKNFHNSVKRYQIMLPEQLKSG---KFCSHCGCVYVPNFNASLQLTTNTEQGDSDELGGESMEGPKKCIQVNCLNCEKSKLFEWKSEFVVPTFGQDVSPMINSTSSGKVSYAVKKPQKSKTSTG-----KERSKKRKLNSLTNLLSKRNQEKKMEKKKSS----SLSLESFMK	MSAANASDRQAVQSRLRYLKDAAHLLHAQSPTAAAVLGAQYDKLLVD--RNLDIEASQKEWDSHRRDICGACGNLLIPGLSCQVTQETSSPKASTGPKSKRPVGDVEKEMVYTCAKCDAKTIQPLQRPAKLLRRQPRISKSQDQTNTNPRATAVSSDDTSTAPKSANASSKKRAKARKQGGLQALLDK----SKSDTSKSRQGDFGLDLMDFMK	-32.976,12.317,7.774,-29.566,13.625,6.468,-27.649,14.105,9.767,-27.533,10.398,10.750,-25.993,9.406,7.381,-23.323,12.147,7.670,-22.242,10.979,11.154,-22.117,7.303,10.059,-20.019,8.277,6.997,-17.576,10.196,9.255,-17.290,7.223,11.668,-16.590,4.932,8.682,-13.865,7.295,7.369,-12.170,7.520,10.804,-12.206,3.695,11.046,-10.644,3.378,7.552,-7.863,5.836,8.524,-7.240,3.961,11.799,-7.025,0.555,10.042,-4.615,…	MSAANASDRQAVQSRLRYLKDAAHLLHAQSPTAAAVLGAQYDKLLVDRNLDIEASQKEWDSHRRDICGACGNLLIPGLSCQVTQETSSPKASTGPKSKRPVGDVEKEMVYTCAKCDAKTIQPLQRPAKLLRRQPRISKSQDQTNTNPRATAVSSDDTSTAPKSANASSKKRAKARKQGGLQALLDKSKSDTSKSRQGDFGLDLMDFMKGT	390894	Lophium mytilinum	Uncharacterized protein	[{'label': 'AFDB', 'accession': 'A0A6A6QU34', 'href': 'https://www.alphafold.ebi.ac.uk/entry/A0A6A6QU34'}, {'label': 'UniProt', 'accession': 'A0A6A6QU34', 'href': 'https://www.uniprot.org/uniprot/A0A6A6QU34'}]	result-2-0	FALSE
job_A	AF-I3SUY6-F1-model_v4	13.2	158	129	4	1	156	80	231	1	0.000244	166	198	334	MNKDQAEKYQERSLRQKYNLLHVLPTLNS-RALSGLYYKNFHNSVKRYQIMLPEQLKSGKFCSHCGCVYVPNFNASLQLTTNTEQGDSDELGGESMEGPKKCIQVNCLNCEKSKLFEWK-SEFVVPTFGQDVSPMINSTSSGKVSYAVKKPQKSKTST	QTKPASNIKSNLRVDHLKKLAVWATNDTPILSLGAFYGQHLATVAEAAGVPPDS---SLTTCQRCETVLHPGFNSTVRIEKSRSK---VRHRHKSGNISQNNIVYTCNFCLHKNLKKGTPKGHLKGICPSKEKPSLELTPRRPITHESSKFEKGIVSK	-0.789,54.737,-40.172,-2.986,52.193,-39.242,-3.890,49.326,-37.363,-4.281,46.519,-35.550,-4.486,43.162,-33.801,-2.714,40.225,-32.419,-5.483,38.340,-30.712,-6.080,34.773,-32.076,-4.085,31.806,-33.089,-6.856,29.193,-33.119,-7.668,26.723,-35.907,-7.105,24.765,-39.049,-5.432,22.505,-41.160,-7.391,19.254,-41.711,-7.979,17.226,-44.933,-7.097,15.019,-47.132,-5.936,11.892,-48.632,-7.730,8.509,-48.704,-6.5…	MTSENLSSFFFLNFCTETRAFPILQHSVSPFPIWCSTKFPINRTAFNMGKRGGAKNSSHLGSRSQNNPISLREEATGKIQTKPASNIKSNLRVDHLKKLAVWATNDTPILSLGAFYGQHLATVAEAAGVPPDSSLTTCQRCETVLHPGFNSTVRIEKSRSKVRHRHKSGNISQNNIVYTCNFCLHKNLKKGTPKGHLKGICPSKEKPSLELTPRRPITHESSKFEKGIVSKDEANEIDVFASRVAAKDVALVDGLPTPSCSSTPTLSEGKKRMGNSSTSKKAIETASLSAKVEGKPLSTASKRRRKSWISLKDIAKGKEHDNNQVANLTIPFFL	34305	Lotus japonicus	Uncharacterized protein	[{'label': 'AFDB', 'accession': 'I3SUY6', 'href': 'https://www.alphafold.ebi.ac.uk/entry/I3SUY6'}, {'label': 'UniProt', 'accession': 'I3SUY6', 'href': 'https://www.uniprot.org/uniprot/I3SUY6'}]	result-2-0	FALSE
job_A	AF-A0A498JC11-F1-model_v4	15	153	119	5	8	157	45	189	1	0.000333	166	198	386	KYQERSLRQKYNLLHVLP-TLNSRALSGLYYKNFHNSVKRYQIMLPEQLKSGKFCSHCGCVYVPNFNASLQLTTNTEQGDSDELGGESMEGPKKCIQVNCLNCEKSKLFEWKSEFVVPTFGQDVSPMINSTSSGKVSYAVKKP--QKSKTSTG	AKAALKLEHLQRLVVWTGAEASVPSLGALFGRTLAAAQEAIVVPPEP---SLFPCQRCETVLQPGFNCTVRIEKNRAKAQ--RRSKKLINFSQNNVVYTCHFCSHQNLKRGTPNAHMKTI---CPPKAKTTSKLNLAKSISKKFVNSKKTTAG	37.966,3.811,79.224,40.284,2.685,76.332,41.805,1.138,74.090,43.297,0.357,70.636,43.378,-1.890,68.409,45.616,-3.209,65.547,47.392,-6.302,64.126,47.807,-8.729,62.319,48.842,-11.712,60.152,49.193,-15.471,59.982,49.010,-18.344,57.548,46.937,-20.210,54.919,48.458,-21.146,51.486,46.495,-23.403,49.184,45.618,-22.713,45.482,44.794,-24.262,42.469,42.199,-22.830,40.119,38.634,-22.815,39.618,37.431,-19.581,…	MGRRGGGGGGGGKRVPNTAFASTNNISLRELTGKKQTKGGSSINAKAALKLEHLQRLVVWTGAEASVPSLGALFGRTLAAAQEAIVVPPEPSLFPCQRCETVLQPGFNCTVRIEKNRAKAQRRSKKLINFSQNNVVYTCHFCSHQNLKRGTPNAHMKTICPPKAKTTSKLNLAKSISKKFVNSKKTTAGDEVSKAHEIAPSTGGEIPTVDTPAGEDEVSKANEVAPSAGTEIPSVDTPATPAVKTGITLLLGGKKRRRNNSATKKPAEPESSPTSIGEERAKEPDDWERMQLDCISCGHSWYAARDAVSMLTIDAPSSNKNVGTAPLATAKFQGVEKKLASPRESDKATKDTVRKTTEAYMPVLEAQRSFSKSKKEENSESAKKPE	3750	Malus domestica	Uncharacterized protein	[{'label': 'AFDB', 'accession': 'A0A498JC11', 'href': 'https://www.alphafold.ebi.ac.uk/entry/A0A498JC11'}, {'label': 'UniProt', 'accession': 'A0A498JC11', 'href': 'https://www.uniprot.org/uniprot/A0A498JC11'}]	result-2-0	FALSE
job_A	AF-A0A4P9ZHC7-F1-model_v4	17.1	192	123	7	6	197	2	157	1	4.04e-06	193	198	157	AEKYQERSLRQKYNLLHVLPTLNSRALSGLYYKNFHNSVKRYQIMLPEQLKSGKFCSHCGCVYVPNFNASLQLTTNTEQGDSDELGGESMEGPKKCIQVNCLNCEKSKLFEWKSEFVVPTFGQDVSPMINSTSSGKVSYAVKKPQKSKTSTGKERSKKRKLNSLTNLLSKRNQEKKMEKKKSSSLSLESFMK	DGELKDAEVVHLYNLAHFKPF--SPILSQ-HAVRADTYALHHGLAYPS---HFSHCPNCGTRSFCGLTSSYKIAY-MKTKDANAKGPKKKQLRKRVLHVKCLCCGCIQKTD----LLNKKDKKDTSP----------APGLDTKRRKK---------------KGDLLALLDKKKELERKVKPTLDLMGFMQ	27.633,-1.183,-9.882,24.680,-3.651,-10.168,22.864,-2.098,-7.147,22.346,1.396,-8.632,20.713,-0.005,-11.805,18.191,-2.006,-9.707,17.230,1.063,-7.636,16.754,3.112,-10.840,14.350,0.466,-12.253,12.196,0.480,-9.077,12.089,4.307,-9.167,11.124,4.194,-12.877,8.275,1.684,-12.270,7.151,3.829,-9.307,7.044,6.982,-11.496,5.068,5.181,-14.254,2.515,4.059,-11.626,2.208,7.703,-10.452,1.784,9.364,-13.875,-1.751,7.9…	MDGELKDAEVVHLYNLAHFKPFSPILSQHAVRADTYALHHGLAYPSHFSHCPNCGTRSFCGLTSSYKIAYMKTKDANAKGPKKKQLRKRVLHVKCLCCGCIQKTDLLNKKDKKDTSPAPGLDTKRRKKKGDLLALLDKKKELERKVKPTLDLMGFMQ	27322	Metschnikowia bicuspidata	Uncharacterized protein	[{'label': 'AFDB', 'accession': 'A0A4P9ZHC7', 'href': 'https://www.alphafold.ebi.ac.uk/entry/A0A4P9ZHC7'}, {'label': 'UniProt', 'accession': 'A0A4P9ZHC7', 'href': 'https://www.uniprot.org/uniprot/A0A4P9ZHC7'}]	result-2-0	FALSE
job_A	AF-A0A421J8K0-F1-model_v4	22.9	192	110	7	6	197	3	156	1	1.5e-07	231	198	156	AEKYQERSLRQKYNLLHVLPTLNSRALSGLYYKNFHNSVKRYQIMLPEQLKSGKFCSHCGCVYVPNFNASLQLTTNTEQGDSDELGGESMEGPKKCIQVNCLNCEKSKLFEWKSEFVVPTFGQDVSPMINSTSSGKVSYAVKKPQKSKTSTGKERSKKRKLNSLTNLLSKRNQEKKMEKKKSSSLSLESFMK	GNHTVSASALHLLNLAH---ATASSPLNRRYTYLFSRHVEDHEIVLPNEFESQRFCLSCGLKYIPGVNVKIRVDY-----------KRRNGQCANQLVYTCSGCNAKHRFDL----EVPKKKEPSEP-----------TEPTEPIKSK---SRQRAKKRK-TTLSNMLAQKKSDTAR-----PSLDLMKFMK	10.495,16.898,-24.677,8.741,13.455,-24.969,11.046,11.384,-22.688,9.683,12.615,-19.321,6.108,11.498,-20.127,7.229,7.922,-20.926,9.252,7.736,-17.667,6.217,8.794,-15.574,3.914,6.433,-17.539,6.235,3.475,-16.756,6.203,4.345,-13.018,2.382,4.568,-13.060,2.208,1.233,-14.938,4.318,-0.525,-12.244,2.054,0.961,-9.535,-1.015,-0.374,-11.409,0.544,-3.864,-11.773,1.170,-3.840,-7.997,-2.521,-2.903,-7.554,-3.841,-…	MSGNHTVSASALHLLNLAHATASSPLNRRYTYLFSRHVEDHEIVLPNEFESQRFCLSCGLKYIPGVNVKIRVDYKRRNGQCANQLVYTCSGCNAKHRFDLEVPKKKEPSEPTEPTEPIKSKSRQRAKKRKTTLSNMLAQKKSDTARPSLDLMKFMK	2028340	Meyerozyma sp. JA9	Uncharacterized protein	[{'label': 'AFDB', 'accession': 'A0A421J8K0', 'href': 'https://www.alphafold.ebi.ac.uk/entry/A0A421J8K0'}, {'label': 'UniProt', 'accession': 'A0A421J8K0', 'href': 'https://www.uniprot.org/uniprot/A0A421J8K0'}]	result-2-0	FALSE
job_A	AF-A0A5N6MVC5-F1-model_v4	13.4	149	121	4	10	156	37	179	1	0.000148	173	198	576	QERSLRQKYNLLHVLPT--LNSRALSGLYYKNFHNSVKRYQIMLPEQLKSGKFCSHCGCVYVPNFNASLQLTTNTEQGDSDELGGESMEGPKKCIQVNCLNCEKSKLFEWKSEFVVPTFGQDVSPMINSTSSGKVSYAVKKPQKSKTST	SALKLQHIKNLA-LWASRDASIPSLGAYFGHHLAASSEAFGAPLDR---SLFICQRCESILHPDYNCTIRIKKNKK--NARHKGKKITNRPQNNTVYTCHFCSHRNMKRGNPINTSQPKVKPSPKSNNLKASNTASSSGMTKDKVIAKD	67.719,-25.556,50.793,67.159,-26.083,47.732,66.390,-26.907,44.023,64.930,-25.789,41.155,63.133,-26.547,38.732,61.375,-26.294,35.289,58.742,-26.260,33.680,56.148,-25.113,31.059,53.180,-24.919,29.742,49.565,-25.374,28.422,46.386,-23.230,28.861,43.077,-23.576,30.645,39.369,-23.401,29.644,37.194,-21.230,31.967,33.668,-22.431,32.902,30.696,-20.017,32.564,27.804,-20.443,35.066,24.553,-22.120,34.080,21.…	MGKKGSGKKGPATTTGPQMSITMREASTGKKQTNVKSALKLQHIKNLALWASRDASIPSLGAYFGHHLAASSEAFGAPLDRSLFICQRCESILHPDYNCTIRIKKNKKNARHKGKKITNRPQNNTVYTCHFCSHRNMKRGNPINTSQPKVKPSPKSNNLKASNTASSSGMTKDKVIAKDIAAPLGPTSDEPHGGKMDIVELNQALKVKDESFDTLKVKDGSNASGPATPLTATTLTLLESKMKRRNRSGSKKKVTPEAENSPIAEKSSNRRKRKSWTSLKEIAEQNENEKRKKLMDLIIPFSMQRNTAPRPQTGAILHPAHLSPTDVLPVTKMADTPPLFSGDSCASPSPTADANRSPKKRRMIVYEDDVNQVPSSLLDTDDDEEVGSENLKPIGNVVR…	192012	Mikania micrantha	BAH domain-containing protein	[{'label': 'AFDB', 'accession': 'A0A5N6MVC5', 'href': 'https://www.alphafold.ebi.ac.uk/entry/A0A5N6MVC5'}, {'label': 'UniProt', 'accession': 'A0A5N6MVC5', 'href': 'https://www.uniprot.org/uniprot/A0A5N6MVC5'}]	result-2-0	FALSE
job_A	AF-G8XZL6-F1-model_v4	20.8	192	115	7	10	197	6	164	1	1.24e-06	208	198	164	QERSLRQKYNLLHVLPTLNSRALSGLYYKNFHNSVKRYQIMLPEQLKSGKFCSHCGCVYVPNFNASLQLTTNTEQGDSDELGGESMEGPKKCIQVNCLNCEKSKLFEWKSEFVVPTFGQDVSPMINSTSSGKVSYAVKKPQKSKTSTG----KERSKKRKLNSLTNLLSKRNQEKKMEKKKSSSLSLESFMK	NQRTALYLDSISRSVGL--NPFC-SVYREALEKHAEYKGVKLPDGYVGSTFCPQCGWVVVAGVTSRTRVVAAPDG------------GGGRVLERRCLRCQSVSKSELADA---PAHRDDGA------------SADAAQQRAGTMSEGQRAKERAKKRKRNTLAGLL---DKKEKDGGKKSKTLDLMDFMK	-10.664,-21.423,11.351,-12.570,-18.526,12.959,-10.999,-15.031,12.932,-10.801,-13.156,16.244,-12.742,-9.874,16.561,-9.408,-7.966,16.583,-8.274,-9.703,13.355,-11.625,-8.848,11.702,-11.198,-5.153,12.642,-7.627,-5.177,11.238,-8.871,-6.736,7.967,-11.689,-4.144,7.845,-9.248,-1.209,8.256,-7.055,-2.722,5.507,-10.064,-3.247,3.187,-11.219,0.378,3.629,-7.688,1.765,3.094,-7.602,-0.096,-0.262,-11.190,0.801,-1…	MELTANQRTALYLDSISRSVGLNPFCSVYREALEKHAEYKGVKLPDGYVGSTFCPQCGWVVVAGVTSRTRVVAAPDGGGGRVLERRCLRCQSVSKSELADAPAHRDDGASADAAQQRAGTMSEGQRAKERAKKRKRNTLAGLLDKKEKDGGKKSKTLDLMDFMK	559304	Millerozyma farinosa CBS 7064	Piso0_005664 protein	[{'label': 'AFDB', 'accession': 'G8XZL6', 'href': 'https://www.alphafold.ebi.ac.uk/entry/G8XZL6'}, {'label': 'UniProt', 'accession': 'G8XZL6', 'href': 'https://www.uniprot.org/uniprot/G8XZL6'}]	result-2-0	FALSE
job_A	AF-A0A0C9N7C6-F1-model_v4	20.9	186	125	7	1	176	1	174	1	4.08e-08	231	198	195	MNK---DQAEKYQERSLRQKYNLLHVLPTLNSRALSGLYYKNFHNSVKRYQIMLPEQLKSGKFCSHCGCVYVPNFNASLQLTTNTEQGDSDELGGESMEGPKKCIQVNCLNCEKSKLFEW--KSEFVVPTFGQD-----VSPMINSTSSGKVSYAVKKPQKSKTSTGKERSKKRKLNSLTNLLSKR	MSTTTNSLQTHQQTSRLDFLFEAGHTMFSQ-CPSLSRYYMNEFQNTLTEYELTAHKPIAR-LSCKSCGQINVPGLNHRIEITHHQSRKQNK---TKKILQSKNTIKSTCLTCGNTSLYHGSNKKKMPKPIMQQESVIAAAKPIITTSAITSISAPTGESLKKKKNKGKK-------NNLKALLSKQ	-23.473,29.931,15.596,-22.227,26.407,14.943,-18.429,26.199,14.375,-17.096,24.884,17.737,-18.096,21.158,17.563,-15.871,20.152,14.606,-12.515,20.447,16.467,-13.197,17.784,19.147,-14.499,15.367,16.474,-11.308,15.616,14.354,-9.076,14.878,17.400,-11.049,11.675,18.139,-10.853,10.708,14.428,-7.039,11.167,14.319,-6.534,9.229,17.598,-8.572,6.299,16.166,-6.555,6.356,12.896,-3.164,6.496,14.697,-4.178,3.589,…	MSTTTNSLQTHQQTSRLDFLFEAGHTMFSQCPSLSRYYMNEFQNTLTEYELTAHKPIARLSCKSCGQINVPGLNHRIEITHHQSRKQNKTKKILQSKNTIKSTCLTCGNTSLYHGSNKKKMPKPIMQQESVIAAAKPIITTSAITSISAPTGESLKKKKNKGKKNNLKALLSKQQKPGNNNSNSSGGLGDFLSSL	91626	Mucor ambiguus	Uncharacterized protein	[{'label': 'AFDB', 'accession': 'A0A0C9N7C6', 'href': 'https://www.alphafold.ebi.ac.uk/entry/A0A0C9N7C6'}, {'label': 'UniProt', 'accession': 'A0A0C9N7C6', 'href': 'https://www.uniprot.org/uniprot/A0A0C9N7C6'}]	result-2-0	FALSE
job_A	AF-A0A146IG80-F1-model_v4	14.9	167	100	5	12	155	18	165	1	0.000179	148	198	194	RSLRQKYNLLHVLPTLN-------------SRA----------LSGLYYKNFHNSVKRYQIMLPEQLKSGKFCSHCGCVYVPNFNASLQLTTNTEQGDSDELGGESMEGPKKCIQVNCLNCEKSKLFEWKSEFVVPTFGQDVSPMINSTSSGKVSYAVKKPQKSKTS	RDIMQRLNFMYQASVYLGTVLPVPPTPAPTKRAKRVRKMNVHDLSKVYAGSMKTVSNKTMIKMDPAVKR-TLCSGCNLVLVPGSTASVRVKSSKEHG--------------HVMFYRCAACDSTRRIPAPPTL----RSQPATAGPSSSSEMQIDSPPPPKHARRPP	-1.531,42.113,-13.107,-4.641,40.204,-14.277,-6.398,38.005,-11.668,-6.214,34.457,-13.114,-9.691,32.918,-12.629,-9.700,30.261,-9.872,-11.767,27.680,-11.831,-9.585,26.879,-14.873,-8.663,23.168,-14.678,-4.829,23.193,-14.616,-3.583,21.966,-17.946,-2.136,18.442,-17.301,0.781,19.306,-19.546,1.802,22.210,-17.256,2.193,20.015,-14.125,5.672,20.390,-12.597,7.478,16.983,-12.529,5.245,15.352,-15.202,7.823,12.…	MAKKNKDEIPNPQTVVNRDIMQRLNFMYQASVYLGTVLPVPPTPAPTKRAKRVRKMNVHDLSKVYAGSMKTVSNKTMIKMDPAVKRTLCSGCNLVLVPGSTASVRVKSSKEHGHVMFYRCAACDSTRRIPAPPTLRSQPATAGPSSSSEMQIDSPPPPKHARRPPHFARDGHIVFRGIEQLVPDPERGDGIYIT	658473	Mycena chlorophos	Uncharacterized protein	[{'label': 'AFDB', 'accession': 'A0A146IG80', 'href': 'https://www.alphafold.ebi.ac.uk/entry/A0A146IG80'}, {'label': 'UniProt', 'accession': 'A0A146IG80', 'href': 'https://www.uniprot.org/uniprot/A0A146IG80'}]	result-2-0	FALSE
job_A	AF-A0A1E3PPD9-F1-model_v4	18.2	241	135	7	10	197	9	240	1	5.89e-07	199	198	240	QERSLRQKYNLLHVLPTLNSRALSGLYYKNFHNSVKRYQIMLPEQLKSGKFCSHCGCVYVPNFNASLQLTTNTEQGD-----------------------------SDELGGESMEGPKKCIQVNCLNCEKSKLFEW-----------------------KSEFVVPTFGQDVSPMINSTSSGKVSYAVKKPQKSKTSTGKERSKKRKLN-SLTNLLSKRNQEKKMEKKKSSSLSLESFMK	NQLHVRHLFQSSFL--TAPD-PLSQAFYLKSLQTASSKSITMPESVKARLCCPDCFINWIPGWTLSVRLHLFGQGNSRGRQRKQSRKQKSLEKLTEKLKAKGTNPSDLKITKPKKLSRKRVLRYTCLNCDGHQDFALPTVSELIGSKNISTHTANKITAVDKNFSINNPSNFTTKESNNTTKTKLA-SLLKPLNDEASSSKKRAKARKQSASLQQMMS-----KKKEQENTTSLNLMDFMK	-20.540,25.860,7.353,-22.165,22.890,9.120,-19.703,21.200,11.487,-20.787,17.592,10.921,-20.111,16.233,14.424,-18.737,12.679,14.257,-20.922,10.010,15.861,-19.403,8.206,18.901,-19.134,5.129,16.761,-17.203,6.998,14.027,-14.878,8.422,16.725,-14.265,4.903,18.123,-13.495,3.404,14.679,-11.181,6.382,13.993,-9.448,5.884,17.389,-8.840,2.139,16.791,-7.537,2.959,13.301,-5.163,5.655,14.696,-3.959,3.294,17.484,…	MSQNSLTPNQLHVRHLFQSSFLTAPDPLSQAFYLKSLQTASSKSITMPESVKARLCCPDCFINWIPGWTLSVRLHLFGQGNSRGRQRKQSRKQKSLEKLTEKLKAKGTNPSDLKITKPKKLSRKRVLRYTCLNCDGHQDFALPTVSELIGSKNISTHTANKITAVDKNFSINNPSNFTTKESNNTTKTKLASLLKPLNDEASSSKKRAKARKQSASLQQMMSKKKEQENTTSLNLMDFMK	857566	Nadsonia fulvescens var. elongata DSM 6958	Uncharacterized protein	[{'label': 'AFDB', 'accession': 'A0A1E3PPD9', 'href': 'https://www.alphafold.ebi.ac.uk/entry/A0A1E3PPD9'}, {'label': 'UniProt', 'accession': 'A0A1E3PPD9', 'href': 'https://www.uniprot.org/uniprot/A0A1E3PPD9'}]	result-2-0	FALSE
job_A	AF-E5R2P3-F1-model_v4	19.4	216	135	8	14	198	5	212	1	6.67e-07	170	198	213	LRQKYNLLHVLPTL---NSRALSGLYYKNFHNS-VKRYQIMLPE--QLKSGKFCSHCGCVYVPNFNASLQLTT-----NTEQGDSDELGGESMEG-----PKKCIQVNCLNCEKSKLFEWKSEFVVPTFGQDVSPMINSTSSGKVSYAVKK---------------PQKSKTSTGKERSKKRKLNSLTNLLSKRNQEKKMEKKKSSSLSLESFMKS	VSARLDFLKASARLLSQQSPSTSAHLMTAHNKTAIQDKSSRLSIKDQM---EACPACGSVRTPGMNSRVFTRTQPLPKAARPVHKSRHKKLSQDVLSHPSAQKCLVYECLRCAHEVVQRLPQSARPVHRKRKASPMAIASSSTSYQMPLRTAVDQTERLAPGSATPKMESENSSSKKRAKMRKQKGLLASLATQKQ-----SKASSSLGLLDFLQS	-21.096,6.715,23.136,-20.137,5.765,19.543,-16.581,6.959,18.789,-16.238,9.151,15.669,-15.574,6.999,12.671,-12.421,9.026,11.832,-10.788,8.454,15.254,-11.554,4.716,14.924,-9.914,4.594,11.449,-6.820,6.434,12.746,-6.596,4.058,15.742,-6.892,0.914,13.542,-4.286,2.319,11.109,-1.832,3.286,13.892,-2.225,-0.057,15.747,-1.741,-2.011,12.474,1.543,-0.141,11.817,2.799,-0.762,15.382,2.053,-4.518,15.081,3.343,-4.…	MSQPVSARLDFLKASARLLSQQSPSTSAHLMTAHNKTAIQDKSSRLSIKDQMEACPACGSVRTPGMNSRVFTRTQPLPKAARPVHKSRHKKLSQDVLSHPSAQKCLVYECLRCAHEVVQRLPQSARPVHRKRKASPMAIASSSTSYQMPLRTAVDQTERLAPGSATPKMESENSSSKKRAKMRKQKGLLASLATQKQSKASSSLGLLDFLQSS	535722	Nannizzia gypsea CBS 118893	Uncharacterized protein	[{'label': 'AFDB', 'accession': 'E5R2P3', 'href': 'https://www.alphafold.ebi.ac.uk/entry/E5R2P3'}, {'label': 'UniProt', 'accession': 'E5R2P3', 'href': 'https://www.uniprot.org/uniprot/E5R2P3'}]	result-2-0	FALSE
job_A	AF-G0VGG5-F1-model_v4	15.5	135	89	6	13	134	33	155	1	0.000547	149	198	170	SLRQKYNLLHVLPTLNSR--------ALSGLYYKNFHNSVKRYQIMLPEQLKSGKFCSHCGCVYVPNFNASLQLTTNTEQGDSDELGGESMEGPK---KCIQVNCLNCEKSKLFE--WKSEFVVPTFGQDVSPMI	EKLQRMSYLYQLSTWTTMTNLSDDSQSIARLYARDIDLISKKSKISMLPTVKR-SLCKKCHRVLIPSVTVRSEIRNLSQHN----------KKLNKNNDVMELIC-NCGQIKRFPIGLNRNYKTHSEKDDVLTTI	38.849,-10.403,-46.994,36.967,-12.816,-44.688,33.145,-12.666,-45.008,31.589,-12.342,-41.533,28.710,-14.852,-41.427,25.467,-13.079,-40.433,24.283,-15.175,-37.484,20.890,-13.584,-36.712,17.905,-15.823,-37.444,15.205,-14.576,-35.027,14.159,-17.597,-32.941,10.491,-18.411,-33.677,7.939,-17.451,-30.995,7.507,-20.257,-28.441,3.742,-20.953,-28.668,2.159,-23.318,-26.105,-0.532,-25.802,-27.285,-3.075,-23.2…	MAKKEKKGGKAGQRITEDGIILVDPPRDVANKEKLQRMSYLYQLSTWTTMTNLSDDSQSIARLYARDIDLISKKSKISMLPTVKRSLCKKCHRVLIPSVTVRSEIRNLSQHNKKLNKNNDVMELICNCGQIKRFPIGLNRNYKTHSEKDDVLTTISTINKDSSDSIHYRE	1064592	Naumovozyma castellii CBS 4309	Uncharacterized protein	[{'label': 'AFDB', 'accession': 'G0VGG5', 'href': 'https://www.alphafold.ebi.ac.uk/entry/G0VGG5'}, {'label': 'UniProt', 'accession': 'G0VGG5', 'href': 'https://www.uniprot.org/uniprot/G0VGG5'}]	result-2-0	FALSE
job_A	AF-A7T4E5-F1-model_v4	15.6	160	114	5	1	157	1	142	1	5.84e-05	175	198	148	MNKDQAEKYQERSLRQKYNLL--HVLPTLNSRALSGLYYKNFHNSVKRYQIMLPEQLKSGKFCSHCGCVYVPNFNASLQLTTNTEQGDSDELGGESMEGPKKCIQVNCLNCEKSKLFEWKSEFVVPTFGQDVSPMINSTSSGKVSYAVKK-PQKSKTSTG	MGRDSNQRDGYNRLNFLYQAACATIASNPRNTGLARFYASTMKTIGERLVLKLDPSIKR-TVCKHCCALMVPGVTSKVRIRARR----------------ERHVVETCLSCGVVKRYLARKDYKLWS-EQAQGPVDKATPAPIDRCSKNKESNESKKKGG	3.646,28.901,-1.515,4.926,27.469,-4.814,4.599,23.704,-5.381,8.183,22.591,-6.136,8.153,21.106,-9.676,10.342,18.171,-8.550,7.829,17.328,-5.776,4.881,17.329,-8.235,6.792,14.994,-10.604,7.574,12.743,-7.617,3.831,12.468,-6.798,2.954,11.945,-10.511,5.463,9.047,-10.686,4.118,7.504,-7.444,0.511,7.786,-8.734,1.427,6.152,-12.090,3.113,3.196,-10.327,0.109,2.800,-7.981,-2.339,2.861,-10.939,-0.180,0.293,-12.8…	MGRDSNQRDGYNRLNFLYQAACATIASNPRNTGLARFYASTMKTIGERLVLKLDPSIKRTVCKHCCALMVPGVTSKVRIRARRERHVVETCLSCGVVKRYLARKDYKLWSEQAQGPVDKATPAPIDRCSKNKESNESKKKGGKVEDPD	45351	Nematostella vectensis	Predicted protein	[{'label': 'AFDB', 'accession': 'A7T4E5', 'href': 'https://www.alphafold.ebi.ac.uk/entry/A7T4E5'}, {'label': 'UniProt', 'accession': 'A7T4E5', 'href': 'https://www.uniprot.org/uniprot/A7T4E5'}]	result-2-0	FALSE
job_A	AF-A0A1B7SBT6-F1-model_v4	23.1	190	100	7	11	198	2	147	1	8.01e-06	191	198	147	ERSLRQKYNLLHVLPTLNSRALSGLYYKNFHNSVKRYQIMLPEQLKS--GKFCSHCGCVYVPNFNASLQLTTNTEQGDSDELGGESMEGPKKCIQVNCLNCEKSKLFEWKSEFVVPTFGQDVSPMINSTSSGKVSYAVKKPQKSKTSTGKERSKKRKLNSLTNLLSKRNQEKKMEKKKSSSLSLESFMKS	ADKAVYQYNLVHA---AKDGRLRRQLRRRFLATCHRHSLMLPEAVGEDGYIFCHRCEDVLVSGINLQIRVRYESKDG-----------VRKRLLCYKCLGCRHEMTKD------VLVQGK------------EAGKSVEK------SNAKERARKRKKNNLSELL------KNKQPKQAKTLDLMDFMKM	20.521,6.289,-5.811,17.393,7.181,-3.805,16.220,8.694,-7.132,16.202,5.190,-8.681,14.001,3.841,-5.834,11.714,6.910,-6.118,11.514,6.422,-9.907,10.722,2.694,-9.444,8.043,3.604,-6.846,6.480,6.093,-9.303,6.498,3.405,-12.036,4.603,1.002,-9.716,1.878,3.661,-9.257,1.791,4.638,-12.971,1.430,1.080,-14.355,-2.090,0.061,-15.465,-1.472,-3.721,-15.548,-1.442,-5.506,-12.167,1.105,-8.067,-13.458,3.538,-5.280,-14.…	MADKAVYQYNLVHAAKDGRLRRQLRRRFLATCHRHSLMLPEAVGEDGYIFCHRCEDVLVSGINLQIRVRYESKDGVRKRLLCYKCLGCRHEMTKDVLVQGKEAGKSVEKSNAKERARKRKKNNLSELLKNKQPKQAKTLDLMDFMKM	460523	Ogataea polymorpha	Uncharacterized protein	[{'label': 'AFDB', 'accession': 'A0A1B7SBT6', 'href': 'https://www.alphafold.ebi.ac.uk/entry/A0A1B7SBT6'}, {'label': 'UniProt', 'accession': 'A0A1B7SBT6', 'href': 'https://www.uniprot.org/uniprot/A0A1B7SBT6'}]	result-2-0	FALSE
job_A	AF-A0A2K6VUW7-F1-model_v4	13	207	133	8	4	174	12	207	1	0.000378	108	198	213	DQAEKYQERSLRQKYNLLHVLPTLNSRA--LSGLYYKNFHNSVKRYQIMLPEQLKSGKFCSHCGCVYVPNFNASLQLT-TNTEQGDSDELGGESMEGPKKCIQVNCLNCEKSKL----------------------------FEWKSEFVVPTFGQDVSPMINSTSSGKVSYAVKKPQKSKTSTGKERSKKRKL-----NSLTNLLS	TKYEQYTYRTIRYCQKYAKKCIKLGIPAPFAAE-MTRNASQTLKNLGLKDKK---ELCHCFRCNLDLTSTKTVSFRLSVPKKKVKKSK----WKRQRRPAQLIAVCKGCGAEMKGGILATLEYEKQRMRMSSDQILRRGTGRSSKQSAFSTPNISFRETPISNEIVEKKISSS---GRRRKSTSKLQRILASQTPIRKEPSLQDFLE	34.661,-5.873,-33.082,32.865,-3.417,-30.725,29.075,-3.845,-31.192,28.048,-4.841,-27.647,27.565,-1.676,-25.506,24.519,0.372,-26.688,21.743,-2.026,-25.524,22.702,-1.630,-21.833,22.442,2.196,-21.968,18.936,2.297,-23.549,17.326,0.247,-20.738,18.756,2.465,-17.962,17.609,5.647,-19.807,14.095,4.139,-20.232,13.925,3.001,-16.560,15.022,6.477,-15.349,12.345,8.156,-17.534,9.700,5.644,-16.346,10.696,6.266,-1…	MEEGSEVLETDTKYEQYTYRTIRYCQKYAKKCIKLGIPAPFAAEMTRNASQTLKNLGLKDKKELCHCFRCNLDLTSTKTVSFRLSVPKKKVKKSKWKRQRRPAQLIAVCKGCGAEMKGGILATLEYEKQRMRMSSDQILRRGTGRSSKQSAFSTPNISFRETPISNEIVEKKISSSGRRRKSTSKLQRILASQTPIRKEPSLQDFLEIFKIST	6282	Onchocerca volvulus	Uncharacterized protein	[{'label': 'AFDB', 'accession': 'A0A2K6VUW7', 'href': 'https://www.alphafold.ebi.ac.uk/entry/A0A2K6VUW7'}, {'label': 'UniProt', 'accession': 'A0A2K6VUW7', 'href': 'https://www.uniprot.org/uniprot/A0A2K6VUW7'}]	result-0-0	FALSE
job_A	AF-A0A2C5YYM7-F1-model_v4	20	195	135	7	6	198	2	177	1	1.24e-06	201	198	177	AEKYQERSLRQKYNLLHVLPTLNSRALSGLYYKNFHNSVKRYQIMLPEQLKSGKFCSHCGCVYVPNFNASLQLTTNTEQGDSDELGGESMEGPKKCIQVNCLNCEKSKLFEWKSEFVVPTFGQDVSPMINSTSSGKVSYAVKKPQKSKTSTGKERSKKRKLNSLTNLLSKRNQEKKMEKKKSS--SLSLESFMKS	ASTELTTRLNFLTDAAHLLHRS-APETSAHLMRHRSNLMSRSGLSQPP-LQRQHVCSACGHIMIPGQGTVIKLETIRSR-KRGSKKPRAKASETRFKVITCGRCQRCTRIALEPPKPAKAHTKTKA-------KAKTTDACDTAKKSANASSKKRAKDRKA-GLQALLSRH--------QPSSTGSLTLADFMKK	24.001,14.896,-4.358,23.597,11.149,-3.513,20.478,11.704,-1.340,18.642,13.699,-4.059,19.349,11.008,-6.705,18.070,8.326,-4.297,14.847,10.308,-3.702,14.200,10.871,-7.444,14.816,7.143,-8.132,12.403,6.181,-5.314,9.711,8.536,-6.713,10.183,7.190,-10.269,9.709,3.608,-8.977,6.481,4.671,-7.204,5.032,6.457,-10.268,5.991,3.636,-12.683,4.427,1.055,-10.320,1.155,3.045,-10.087,1.025,3.470,-13.901,1.489,-0.303,-…	MASTELTTRLNFLTDAAHLLHRSAPETSAHLMRHRSNLMSRSGLSQPPLQRQHVCSACGHIMIPGQGTVIKLETIRSRKRGSKKPRAKASETRFKVITCGRCQRCTRIALEPPKPAKAHTKTKAKAKTTDACDTAKKSANASSKKRAKDRKAGLQALLSRHQPSSTGSLTLADFMKK	2004952	Ophiocordyceps camponoti-rufipedis	Uncharacterized protein	[{'label': 'AFDB', 'accession': 'A0A2C5YYM7', 'href': 'https://www.alphafold.ebi.ac.uk/entry/A0A2C5YYM7'}, {'label': 'UniProt', 'accession': 'A0A2C5YYM7', 'href': 'https://www.uniprot.org/uniprot/A0A2C5YYM7'}]	result-2-0	FALSE
job_A	AF-A0A0E0C346-F1-model_v4	15.2	151	111	4	16	157	214	356	1	1.03e-05	172	198	569	QKYNLLHVLPTLNSRA--------LSGLYYKNFHNSVKRYQIMLPEQLKSGK-FCSHCGCVYVPNFNASLQLTTNTEQGDSDELGGESMEGPKKCIQVNCLNCEKSKLFEWKSEFVVPTFGQDVSPMINSTSSGKVSYAVKKPQKSKTSTG	ASLLRVQHLQRLAAWAGGEAGAGPLGALLGRRLAANAKAAGIPLA----ASTFLCQRCETVLQPGFNCTIRIKNNKRKAKRR----KKLNTCQNSISYLCHFCGDQNLIRGSGKNIMKGLLSSRKPVGMDVTSMKLKGDSNNKRLVTIKEG	-21.265,24.660,-62.191,-22.882,22.322,-59.731,-22.837,18.781,-58.197,-21.814,15.923,-57.357,-21.207,14.033,-54.085,-20.061,10.495,-53.929,-21.548,8.124,-51.341,-21.171,5.240,-48.937,-18.865,2.584,-47.940,-20.675,0.782,-45.098,-18.529,-1.811,-43.228,-20.205,-3.232,-40.110,-18.284,-6.150,-38.537,-20.180,-7.902,-35.734,-19.348,-8.610,-32.092,-18.882,-12.386,-31.623,-18.991,-13.463,-27.944,-16.568,-1…	MTLEPMDEEDNGFNNVICPCPSLELEEHSHSATPAIDECDTATPAPGSAIPQQSTSVDQDGHLENPNEMGQIELMVEPMYVDHNDSNNVLSSSMSAQALLENCEVAEAVNENVDPATQAKRSYCKLSGGAAQPAHNDPDTLAVAASSPLPTPSRAAARRPPPPAPLPSSRLRLGGYMGKKRGGHGHAPAAPPRAGNQAVSLREESSGKTCADTASLLRVQHLQRLAAWAGGEAGAGPLGALLGRRLAANAKAAGIPLAASTFLCQRCETVLQPGFNCTIRIKNNKRKAKRRKKLNTCQNSISYLCHFCGDQNLIRGSGKNIMKGLLSSRKPVGMDVTSMKLKGDSNNKRLVTIKEGFEYSQAAVSQLESTSGLKQQNLEKNEYEESPVPNLLDESMEKE…	40149	Oryza meridionalis	Uncharacterized protein	[{'label': 'AFDB', 'accession': 'A0A0E0C346', 'href': 'https://www.alphafold.ebi.ac.uk/entry/A0A0E0C346'}, {'label': 'UniProt', 'accession': 'A0A0E0C346', 'href': 'https://www.uniprot.org/uniprot/A0A0E0C346'}]	result-2-0	FALSE
job_A	AF-A2X6N9-F1-model_v4	15.1	158	109	6	16	156	38	187	1	0.000123	145	198	685	QKYNLLHVLPTLNSRA--------LSGLYYKNFHNSVKRYQIMLPEQLKSGK-FCSHCGCVYVPNFNASLQLTTNTEQGDSDELGGESMEGPKKCIQVNCLNCEKSKLFEWKSEFV-------VPTFGQDVSPM-INSTSSGKVSYAVKKPQKSKTST	ASLLRVQHLQRLAAWAGGEAGAGPLGALLGRRLAANAEAAGIPLA----ASTFLCQRCETVLQPGFNCTIRIKNNKRKAKR----CKKLNTCQNSISYLCHFCGDQNLIRGSGKNIMKGLLSSRKPVGMDVTSIKLKGDSNNKRLVTIKEGFEYSQAA	-83.755,20.096,5.516,-80.651,19.163,7.595,-80.676,16.932,10.747,-78.670,17.379,14.026,-75.881,15.948,16.071,-73.663,13.066,17.271,-71.526,12.418,19.523,-69.402,9.690,21.281,-67.579,7.092,20.939,-66.127,3.547,21.522,-63.801,1.294,20.681,-62.315,-1.470,20.891,-58.524,-1.745,20.957,-55.595,-3.983,19.898,-52.153,-3.761,21.562,-49.143,-1.478,21.168,-46.084,-3.240,19.824,-42.905,-1.755,21.378,-41.135,1…	MGKKRGGHGHAPAAPPRAGNQAVSLREESSGKTRADAASLLRVQHLQRLAAWAGGEAGAGPLGALLGRRLAANAEAAGIPLAASTFLCQRCETVLQPGFNCTIRIKNNKRKAKRCKKLNTCQNSISYLCHFCGDQNLIRGSGKNIMKGLLSSRKPVGMDVTSIKLKGDSNNKRLVTIKEGFEYSQAAVSQLESTSGLKQQNLEKNEYEESPVPNLLDESMEKEVACSSVELNQSASATDQENVSQKIVVTITSEKGMHETEPVSANKIAICQPDFPSKAEFPVGSSFVTPRKNKLVDVTDHKDSAELVKTRSIQNKKGEMPSSVTGKAPTMPTKSAPKDRVKNKSVASGSAQMSGSSRKRVRKGWTTLKQIAEKEELERKEKMESEQYDPSSYEEYLHW…	39946	Oryza sativa Indica Group	Uncharacterized protein	[{'label': 'AFDB', 'accession': 'A2X6N9', 'href': 'https://www.alphafold.ebi.ac.uk/entry/A2X6N9'}, {'label': 'UniProt', 'accession': 'A2X6N9', 'href': 'https://www.uniprot.org/uniprot/A2X6N9'}]	result-2-0	FALSE
job_A	AF-Q5JJY7-F1-model_v4	14.2	169	123	7	2	156	31	191	1	0.000484	137	198	393	NKDQAEKYQERSLRQKYNLLHVLP-TLNSRALSGLYYKNFHNSVKRYQIMLPEQLKSGK-FCSHCGCVYVPNFNASLQLTTNTEQGDSDELGGESMEGPKKCIQVNCLNCEKSKLFEWKSEFV-------VPTFGQDVSPM-----INSTSSGKVSYAVKKPQKSKTST	GKTRADAASLLRVQHLQRLAAWAGGEARVGPLGALLGRRLAANAEAAGIPLA----ASTFLCQRCETVLQPGFNCTIRIKNNKRK-AKRRKKLNTCQ---NSISYLCHFCGDQNLIRGSGKNIMKGLLSLRKPVGMDVTSIKLKGDINNKRLVTIKEGLEYSQGAVSQL	-70.972,45.859,-9.648,-68.621,44.796,-11.699,-65.042,44.035,-12.650,-63.856,41.583,-15.328,-61.318,38.865,-15.774,-59.129,39.895,-18.756,-57.093,37.344,-20.761,-54.195,38.066,-23.112,-53.015,36.229,-25.497,-50.917,33.465,-27.143,-47.679,34.809,-28.677,-45.377,32.252,-30.402,-42.066,31.465,-28.789,-38.923,33.398,-29.733,-35.918,31.074,-30.343,-33.618,30.699,-27.349,-30.593,32.930,-27.734,-27.401,3…	MGKKRGGHGHAPAAPPRAGNQAVSLREESSGKTRADAASLLRVQHLQRLAAWAGGEARVGPLGALLGRRLAANAEAAGIPLAASTFLCQRCETVLQPGFNCTIRIKNNKRKAKRRKKLNTCQNSISYLCHFCGDQNLIRGSGKNIMKGLLSLRKPVGMDVTSIKLKGDINNKRLVTIKEGLEYSQGAVSQLESTSGLKQRNLVKNEYEESPVPNFLDESMEKEVASSSVELNQSASATDEENVSQKIVVTITNEKSTHETEPVSANKIAICQPDVPSKAEFSVGSSFVTPRKNKVVDVTDHKDSAELLKTRSIQNKKAEMPSSVTGKAPTMPTKSAPNDSMKNKPVAIGSAQMSGSSRKRARKGWTTLKQIAEKEELERKEKMGNFVIPFFMQ	39947	Oryza sativa Japonica Group	Os01g0541600 protein	[{'label': 'AFDB', 'accession': 'Q5JJY7', 'href': 'https://www.alphafold.ebi.ac.uk/entry/Q5JJY7'}, {'label': 'UniProt', 'accession': 'Q5JJY7', 'href': 'https://www.uniprot.org/uniprot/Q5JJY7'}]	result-0-0	FALSE
job_A	AF-A0A3L6Q213-F1-model_v4	15	133	99	6	9	135	34	158	1	0.000401	164	198	158	YQERSLRQKYNLLHVLP-TLNSRALSGLYYKNFHNSVKRYQIMLPEQLKSGK-FCSHCGCVYVPNFNASLQLTTNTEQGDSDELGGESMEGPKKCIQVNCLNCEKSKLFEWKSEFVV----PTFGQDVSPMIN	ASMLRVRHLQRLAAWAGAEARVGPVAVLLGHRLAASVEAAGVPLG----AATFLCQRCETVLKPGFNCTVRIRNKR---NKARRQKKSNCCQ-NSVSYACHFCGDQNLILGSGKGVVKSLLPSREHANHGLIR	47.668,19.675,66.352,49.629,16.467,65.421,50.262,14.950,62.392,50.917,12.070,60.010,51.553,9.135,58.436,51.631,6.237,56.410,50.784,4.277,53.893,50.276,1.908,50.944,51.010,2.377,47.264,49.813,4.017,44.058,48.556,4.160,41.072,46.394,4.209,38.007,46.024,6.977,35.519,43.924,9.496,34.192,41.526,10.413,31.458,38.125,10.808,30.032,37.847,13.959,28.619,35.023,16.331,27.844,31.853,15.162,26.181,32.043,17.…	MGKKNSGASTPARAASQAVSLREETPGRTRVDEASMLRVRHLQRLAAWAGAEARVGPVAVLLGHRLAASVEAAGVPLGAATFLCQRCETVLKPGFNCTVRIRNKRNKARRQKKSNCCQNSVSYACHFCGDQNLILGSGKGVVKSLLPSREHANHGLIR	4540	Panicum miliaceum	Uncharacterized protein	[{'label': 'AFDB', 'accession': 'A0A3L6Q213', 'href': 'https://www.alphafold.ebi.ac.uk/entry/A0A3L6Q213'}, {'label': 'UniProt', 'accession': 'A0A3L6Q213', 'href': 'https://www.uniprot.org/uniprot/A0A3L6Q213'}]	result-2-0	FALSE
job_A	AF-A0A4Y7J7F9-F1-model_v4	12	183	137	6	4	169	47	222	1	9.03e-05	165	198	347	DQAEKYQERSLRQKYNLLHVLPTLNSRALSGLYYKNFHNSVKRYQIMLPEQLKSGK-FCSHCGCVYVPNFNASLQLTTNTEQGDSDELGGESME-GPKKCIQVNCLNCEKSKLFEWKSE-----------FVVPTFGQDVSPMINSTSSGKVS----YAVKKPQKSKTSTGKERSKKRKLNSL	SNSDRRSTLKTKHLEKLGLWAADVSIPSLSALFGRILASSCESLGTPV----DSSLVLCQRCESILQPGSNCTVRIEKNGSKKKKRR---KSSSVPPQNNVVYTCNFCSHRNLKRGTSKSHMKEILPPKPKQVKSDEKRLNLVKTKVDEGKLDMTNMEAIVCPENVTGFKENIAAQICSSSEK	28.210,41.357,76.427,30.728,40.965,74.338,33.170,40.773,71.555,35.753,39.307,69.915,37.815,38.700,67.476,39.452,39.134,64.452,41.642,38.328,62.015,43.020,38.277,58.944,43.818,38.293,55.245,43.288,39.830,52.550,43.414,40.834,48.871,40.886,42.173,46.416,41.626,42.495,42.820,38.616,42.637,40.477,39.445,42.788,36.740,37.556,41.438,33.776,36.755,39.027,31.395,34.093,36.844,29.861,33.601,33.318,29.262,…	MGKSGNKKGGGFVNGSSSNQGGGLTLRQQIHGSNQKNKIGGSSSNTSNSDRRSTLKTKHLEKLGLWAADVSIPSLSALFGRILASSCESLGTPVDSSLVLCQRCESILQPGSNCTVRIEKNGSKKKKRRKSSSVPPQNNVVYTCNFCSHRNLKRGTSKSHMKEILPPKPKQVKSDEKRLNLVKTKVDEGKLDMTNMEAIVCPENVTGFKENIAAQICSSSEKATESNNERGKIAEELVPSEYIPIEMSEATVPEMNSVTGKDVASEKTPVTPPNKAPMLLLDSKRRKRTKSHNKQVANESNSATTEAEKVSTSSNKRRRKSWSSLKELAEANERKNDIANLKIPFCL	3469	Papaver somniferum	Uncharacterized protein	[{'label': 'AFDB', 'accession': 'A0A4Y7J7F9', 'href': 'https://www.alphafold.ebi.ac.uk/entry/A0A4Y7J7F9'}, {'label': 'UniProt', 'accession': 'A0A4Y7J7F9', 'href': 'https://www.uniprot.org/uniprot/A0A4Y7J7F9'}]	result-2-0	FALSE
job_A	AF-A0A6S7FPA8-F1-model_v4	15.5	199	128	10	11	175	3	195	1	0.00026	135	198	196	ERSLRQKYNLLHVLPTLNSRALSGLYYKNFHNSVKRY-----QIMLPEQLKSGKFCSHCGCVYVPNFNASLQLTTNTEQGDSDELGGE----SMEGPKKCIQVNCLNCEKSKLFEWKSEFVV------------PTFGQD--VSP---MINSTSSGKVSYAVKKPQKSKTSTGKERSKKRKLN--------SLTNLLSK	ARKLRFLKAVTNEYREK-CPELSRIMMMKY---FERLNGPNIEDFGDNFQWTSNACEHCGTIFT-HRNCTFRIKPKRKRRKKCNVKNDRNLNIIPKSSNFLQILCHYCGWKSRQAGARRKTNNGSDQGDMVCQTPELSRNAPVTPELSRIQKQSGSGLENSSGNKKKTK-SRLKELLAKEKLKSDQKTSSPSLINFLAT	23.562,2.259,11.561,20.630,2.871,9.093,20.039,-0.822,8.236,19.433,-1.833,11.890,16.775,0.911,12.273,14.931,-0.210,9.084,14.887,-3.843,10.295,13.461,-2.626,13.632,10.727,-0.570,11.891,9.848,-3.663,9.792,9.651,-5.934,12.878,7.435,-3.473,14.815,5.254,-2.898,11.714,4.575,-6.664,11.416,3.998,-7.242,15.162,1.581,-4.299,15.571,-0.244,-4.747,12.208,-3.231,-6.525,13.829,-2.950,-5.113,17.379,-2.691,-1.409,…	MAARKLRFLKAVTNEYREKCPELSRIMMMKYFERLNGPNIEDFGDNFQWTSNACEHCGTIFTHRNCTFRIKPKRKRRKKCNVKNDRNLNIIPKSSNFLQILCHYCGWKSRQAGARRKTNNGSDQGDMVCQTPELSRNAPVTPELSRIQKQSGSGLENSSGNKKKTKSRLKELLAKEKLKSDQKTSSPSLINFLATI	317549	Paramuricea clavata	Uncharacterized protein	[{'label': 'AFDB', 'accession': 'A0A6S7FPA8', 'href': 'https://www.alphafold.ebi.ac.uk/entry/A0A6S7FPA8'}, {'label': 'UniProt', 'accession': 'A0A6S7FPA8', 'href': 'https://www.uniprot.org/uniprot/A0A6S7FPA8'}]	result-2-0	FALSE
job_A	AF-A0A0D0E999-F1-model_v4	15.1	245	142	9	1	196	1	228	1	4.87e-06	162	198	231	MNKDQAEKYQERSLRQKYNLLHVLPTLNSRALSGLYYKNFHNSVKRYQIMLPEQLKSGKFCSHCGCVYVPNFNASLQLTTNTEQGDSDELGGESMEGPKKCIQVNCLNCEKSKLFEWKSEFVVPTF-----------------------------------------GQDVSPMINS----TSSGKVSYAVKKPQKSKTSTGKERSKKRKLNSLTNLLSKRNQEKKMEKKKS----SSLSLESFM	MDS--TSEWAVSTTKYRLNLPFALHSI-SPALSALHATRASVLHPELS-----SILYPSHCAKCGAYYF-SGDASSHVFARLEKTKTKKKMRKRIPSGWGGQQRVCHTCGFFTRLR--SDRVEPTFSPHSNIPQSSVSVQSPSASSSVETTSTRILFSTMKTLSPEPSVSLNPMVGNLPEISTRGSPPPFPKQLPRPRSRRTKTTS------TLQDLLAHNRRRDEARKAHGKTKDSHGGLAAFL	-1.341,27.788,26.386,-3.557,24.765,25.742,-2.188,21.602,27.405,-5.157,19.775,25.755,-3.424,19.860,22.320,-0.435,17.704,23.408,-2.441,14.573,24.344,-4.178,14.632,20.923,-0.813,14.476,19.086,0.520,11.611,21.262,-2.634,9.511,20.750,-2.403,10.091,16.962,1.198,8.763,16.771,0.213,5.682,18.815,-2.707,4.961,16.432,-0.422,5.195,13.351,2.268,2.923,14.895,-0.154,0.313,16.335,-0.666,-1.534,12.979,3.106,-2.09…	MDSTSEWAVSTTKYRLNLPFALHSISPALSALHATRASVLHPELSSILYPSHCAKCGAYYFSGDASSHVFARLEKTKTKKKMRKRIPSGWGGQQRVCHTCGFFTRLRSDRVEPTFSPHSNIPQSSVSVQSPSASSSVETTSTRILFSTMKTLSPEPSVSLNPMVGNLPEISTRGSPPPFPKQLPRPRSRRTKTTSTLQDLLAHNRRRDEARKAHGKTKDSHGGLAAFLKDL	930991	Paxillus rubicundulus Ve08.2h10	Unplaced genomic scaffold scaffold_211, whole genome shotgun sequence	[{'label': 'AFDB', 'accession': 'A0A0D0E999', 'href': 'https://www.alphafold.ebi.ac.uk/entry/A0A0D0E999'}, {'label': 'UniProt', 'accession': 'A0A0D0E999', 'href': 'https://www.uniprot.org/uniprot/A0A0D0E999'}]	result-2-0	FALSE
job_A	AF-E0VVL4-F1-model_v4	17.1	163	120	5	15	169	4	159	1	1.32e-05	163	198	165	RQKYNLLHVLPTLN-------SRALSGLYYKNFHNSVKRYQIMLPEQLKSGKFCSH-CGCVYVPNFNASLQLTTNTEQGDSDELGGESMEGPKKCIQVNCLNCEKSKLFEWKSEFVVPTFGQDVSPMINSTSSGKVSYAVKKPQKSKTSTGKERSKKRKLNSL	EFEENKLSFLLFGSCNYLPESYTVLRSYLRVHSSNLASEYNLKLPKCFTNKNFCCPFCFTSWKAN-VYSFKLLPST--GKNFKTSHTSEKVTKNKLAIKCKLCKRITLFSLIK----PQCSSKNDDLATISETIKKKKKKKKNCFANLNPSACKSAALQLKNT	17.246,9.417,-24.623,15.865,6.381,-22.651,15.864,7.408,-18.946,12.969,9.920,-19.139,10.772,7.337,-20.919,11.436,4.634,-18.276,10.836,7.113,-15.396,7.481,8.080,-16.974,6.579,4.371,-17.395,7.536,3.642,-13.742,5.464,6.655,-12.605,2.465,5.461,-14.685,2.671,1.876,-13.308,2.939,3.167,-9.697,0.321,5.981,-9.795,-1.906,3.951,-12.181,-1.989,0.916,-9.876,-2.730,2.794,-6.607,-5.362,5.303,-7.835,-6.913,4.183,…	MNEEFEENKLSFLLFGSCNYLPESYTVLRSYLRVHSSNLASEYNLKLPKCFTNKNFCCPFCFTSWKANVYSFKLLPSTGKNFKTSHTSEKVTKNKLAIKCKLCKRITLFSLIKPQCSSKNDDLATISETIKKKKKKKKNCFANLNPSACKSAALQLKNTTGKESR	121224	Pediculus humanus corporis	Uncharacterized protein	[{'label': 'AFDB', 'accession': 'E0VVL4', 'href': 'https://www.alphafold.ebi.ac.uk/entry/E0VVL4'}, {'label': 'UniProt', 'accession': 'E0VVL4', 'href': 'https://www.uniprot.org/uniprot/E0VVL4'}]	result-2-0	FALSE
job_A	AF-A0A1F5LQH1-F1-model_v4	17	193	137	8	13	197	2	179	1	8.52e-06	149	198	179	SLRQKYNLLHVLP--TLNSRALSGLYYKNFHNSVKRYQIMLPEQLKSGKFCSHCGCVYVPNFNASLQLTTNTEQGDSDELGGESMEGPKKCIQVNCLNCEKSKLFEWKSEFVVPTF---GQDVSPMINSTSSGKVSYAVKKPQKS-KTSTGKERSKKRKLNSLTNLLSKRNQEKKMEKKKSS--SLSLESFMK	AIDARQEFLNRAAEALAASPSTSSHLLALHTQLLHENSKALN-TTQKKEYCGACGSLRKPQ-WTRVTDIK----PKRIKASSASAPSASVATIYKCLRCRERTVLESKKKTAPKSLRHAAAKASTRGPTLDTKGETHSATDPTKSVDNQNSKKRAKTRKQGGLQALLA---------SKKSAQPSLDLFDFLQ	-15.297,12.168,11.955,-13.959,9.651,14.560,-13.085,6.934,11.985,-11.055,9.204,9.660,-9.017,10.505,12.634,-8.288,6.875,13.635,-7.161,6.033,10.060,-4.830,9.067,9.960,-3.421,8.189,13.413,-2.685,4.569,12.364,-0.893,5.739,9.192,1.251,8.312,11.053,2.031,5.834,13.874,3.160,3.214,11.309,5.468,5.788,9.646,6.920,6.816,13.046,7.504,3.098,13.816,9.021,2.390,10.354,12.226,1.201,12.120,10.170,-1.811,13.308,8.8…	MAIDARQEFLNRAAEALAASPSTSSHLLALHTQLLHENSKALNTTQKKEYCGACGSLRKPQWTRVTDIKPKRIKASSASAPSASVATIYKCLRCRERTVLESKKKTAPKSLRHAAAKASTRGPTLDTKGETHSATDPTKSVDNQNSKKRAKTRKQGGLQALLASKKSAQPSLDLFDFLQ	1835702	Penicillium arizonense	Uncharacterized protein	[{'label': 'AFDB', 'accession': 'A0A1F5LQH1', 'href': 'https://www.alphafold.ebi.ac.uk/entry/A0A1F5LQH1'}, {'label': 'UniProt', 'accession': 'A0A1F5LQH1', 'href': 'https://www.uniprot.org/uniprot/A0A1F5LQH1'}]	result-2-0	FALSE
job_A	AF-A0A0F7TMZ5-F1-model_v4	15.6	205	137	8	14	197	9	198	1	3.14e-05	145	198	198	LRQKYNLLHVLPTLNSRALSGLYYKNFHNSVKRYQIMLPEQLKSGKFCSHCGCVYVPNFNASLQLTTNTEQGDSDELGGESMEGPKKCIQVNCLNCEKSKLFEWKSEFVVPTFGQDVSPMINSTSSGKVSYAVK-------------------KPQKSKTSTGKERSKKRKLNSLTNLLSKRNQEKKMEKKKSS--SLSLESFMK	LCFLSEAADLLASE-SPAIAAHLLSVHTKILHDELKPLNTRQQK-HHCGGCGSIR-QSKCSRVTQVK--PKAKSRASSKLDTSSTGGATVYKCLRCNQRTINPRKRVTSKP-LSKASSRIPTAAASPVPTTAISIPAESSAQPALPSTSTDSAPPKTADNANSKKRAKTRKQGGLQALLA---------SKKNAQPSLDLFDFLQ	16.506,13.027,11.141,12.938,11.727,10.674,10.658,13.626,8.238,8.112,15.964,9.617,5.220,13.648,8.762,2.168,14.641,10.852,2.109,12.921,14.290,-1.164,11.283,13.365,0.467,9.683,10.279,3.403,8.443,12.382,0.952,6.952,14.946,-1.232,5.311,12.237,1.907,3.748,10.716,3.409,2.533,14.035,0.079,1.180,15.415,-0.378,-0.717,12.124,3.096,-2.290,12.418,2.396,-3.360,16.044,-0.962,-4.903,14.973,0.595,-6.496,11.848,1.…	MAPLEAPQLCFLSEAADLLASESPAIAAHLLSVHTKILHDELKPLNTRQQKHHCGGCGSIRQSKCSRVTQVKPKAKSRASSKLDTSSTGGATVYKCLRCNQRTINPRKRVTSKPLSKASSRIPTAAASPVPTTAISIPAESSAQPALPSTSTDSAPPKTADNANSKKRAKTRKQGGLQALLASKKNAQPSLDLFDFLQ	104259	Penicillium brasilianum	Uncharacterized protein	[{'label': 'AFDB', 'accession': 'A0A0F7TMZ5', 'href': 'https://www.alphafold.ebi.ac.uk/entry/A0A0F7TMZ5'}, {'label': 'UniProt', 'accession': 'A0A0F7TMZ5', 'href': 'https://www.uniprot.org/uniprot/A0A0F7TMZ5'}]	result-2-0	FALSE
job_A	AF-A0A163CWE3-F1-model_v4	17.5	148	116	3	9	156	5	146	1	9.65e-06	196	198	211	YQERSLRQKYNLLHVLPTLNSRALSGLYYKNFHNSVKRYQIMLPEQLKSGKFCSHCGCVYVPNFNASLQLTTNTEQGDSDELGGESMEGPKKCIQVNCLNCEKSKLFEWKSEFVVPTFGQDVSPMINSTSSGKVSYAVKKPQKSKTST	QQSSKLGFLFDASHSV-FGHCPSLSRFYMSEFQQNLCNYDAKPAQAVER-IGCPRCGQIYSPGFNTTVRLEP----FGTKKRKQIQKTKPKNRLVYECHACTFRFSMGRSIKAKIPTASLEPNQIKGSVTAQTPASTVPNDKKNMNIT	-4.339,7.012,24.020,-6.519,4.733,21.830,-9.759,3.470,23.435,-10.836,-0.207,23.180,-13.708,0.753,20.832,-11.262,2.677,18.587,-8.812,-0.262,18.448,-11.688,-2.647,17.560,-12.783,-0.283,14.745,-9.194,0.019,13.429,-8.822,-3.798,13.483,-12.129,-4.243,11.601,-11.241,-1.658,8.908,-7.796,-3.241,8.447,-9.162,-6.832,8.214,-12.087,-5.813,5.948,-9.663,-4.045,3.566,-7.598,-7.261,3.139,-10.636,-9.588,2.868,-12.…	MVNNQQSSKLGFLFDASHSVFGHCPSLSRFYMSEFQQNLCNYDAKPAQAVERIGCPRCGQIYSPGFNTTVRLEPFGTKKRKQIQKTKPKNRLVYECHACTFRFSMGRSIKAKIPTASLEPNQIKGSVTAQTPASTVPNDKKNMNITKNSNSNNSLSSSDQSANNLHSNKKTLNNPIKKKTKGKSALQAMLAKSKENAGPNKLGLNDFLSSL	763407	Phycomyces blakesleeanus NRRL 1555(-)	Uncharacterized protein	[{'label': 'AFDB', 'accession': 'A0A163CWE3', 'href': 'https://www.alphafold.ebi.ac.uk/entry/A0A163CWE3'}, {'label': 'UniProt', 'accession': 'A0A163CWE3', 'href': 'https://www.uniprot.org/uniprot/A0A163CWE3'}]	result-2-0	FALSE
job_A	AF-A0A0C3GJN9-F1-model_v4	18.3	218	123	10	13	196	4	200	1	6.22e-05	137	198	203	SLRQKYNLLHVLPTLNSRALSGLYYKNFHNSVKRYQIMLPEQLKSGKFCSHCGCVYVPNFNASLQLTTNTEQGDSDELGGESMEGPKKCIQVNCLNCEKSKLFEWKS---------EFVVPTFGQDVS----------------------PMINSTSSGKVSYAVKKPQKSKTSTGKERSKKRKLNSLTNLLSKRNQEKKMEKKK---SSSLSLESFM	TTQYQFSLPFVLLSA-SPSLAALHATRARILHPTES----ASLDS-THCMKCG-TYLLNGDGAVSIVRPSK-------GRRSSERVRRVIRRTCGICGVSHDIPIYSSSGCLFPRISKNATSSGTTISAPMAQYQPSEEAPETSKRSLSPPQSSSVGSYNANFTVPPAQRRSKSRAKQK------SGLQDMLS-RNREKVAKQGKVEREGQGGLTAFL	4.549,9.218,21.485,1.984,9.362,24.288,0.423,6.051,25.433,-2.839,7.364,23.920,-1.278,7.819,20.440,0.175,4.271,20.496,-3.256,2.866,21.448,-4.940,4.792,18.593,-2.346,3.440,16.100,-2.651,-0.194,17.340,-6.494,-0.202,17.326,-6.873,-0.665,13.508,-4.732,-3.790,13.649,-6.736,-5.348,16.520,-10.025,-4.627,14.704,-8.822,-5.986,11.320,-10.067,-9.552,12.055,-13.394,-8.499,13.641,-14.396,-5.587,11.366,-12.179,-…	MTSTTQYQFSLPFVLLSASPSLAALHATRARILHPTESASLDSTHCMKCGTYLLNGDGAVSIVRPSKGRRSSERVRRVIRRTCGICGVSHDIPIYSSSGCLFPRISKNATSSGTTISAPMAQYQPSEEAPETSKRSLSPPQSSSVGSYNANFTVPPAQRRSKSRAKQKSGLQDMLSRNREKVAKQGKVEREGQGGLTAFLSGL	765440	Piloderma croceum F 1598	Uncharacterized protein	[{'label': 'AFDB', 'accession': 'A0A0C3GJN9', 'href': 'https://www.alphafold.ebi.ac.uk/entry/A0A0C3GJN9'}, {'label': 'UniProt', 'accession': 'A0A0C3GJN9', 'href': 'https://www.uniprot.org/uniprot/A0A0C3GJN9'}]	result-2-0	FALSE
job_A	AF-A0A0D0AEM0-F1-model_v4	17.3	225	140	7	1	196	1	208	1	1.32e-05	158	198	211	MNKDQAEKYQERSLRQKYNLLHVLPTLNSRALSGLYYKNFHNSVKRYQIMLPEQLKSGKFCSHCGCVYVPNFNASLQLTTNTEQGDSDELGGESMEGPKKCIQVNCLNCEKSKLFEWKSEFVVPTFGQDVS----PMINSTSSGKVSYAVKK-------------------------PQKSKTSTGKERSKKRKLNSLTNLLSKRNQEKKMEKKKSSSLSLESFM	MNASPASDCALATERYRLSTPCTLLTV-SPSLAALHAARFQNLQPET-----AGNLTVTHCSHCG-AYAFDGQGSTLLVR-------RRKKKKRSEYPQRVYRRVCHMCGYIMDTPMPCLHTTTITQSDAASSSPTLKRAPDSETTDPSLDKSDLPSKQEIPSLQTSTLPTPTDPPLPPKPKRSQEKKAQTLREM---LSRDRRREEIKKAQKKHDTQGGLATFL	30.282,24.031,-12.315,28.827,22.137,-15.298,26.614,19.132,-14.441,27.983,16.046,-16.236,25.598,14.798,-19.008,25.909,11.323,-17.605,23.704,12.438,-14.665,20.724,13.360,-16.891,20.625,9.953,-18.645,20.573,8.196,-15.237,17.625,10.319,-14.006,15.670,9.750,-17.257,16.156,5.972,-16.850,14.948,6.114,-13.206,11.733,7.999,-14.125,11.032,5.478,-16.921,11.486,2.546,-14.496,9.110,4.219,-11.975,6.372,4.909,-…	MNASPASDCALATERYRLSTPCTLLTVSPSLAALHAARFQNLQPETAGNLTVTHCSHCGAYAFDGQGSTLLVRRRKKKKRSEYPQRVYRRVCHMCGYIMDTPMPCLHTTTITQSDAASSSPTLKRAPDSETTDPSLDKSDLPSKQEIPSLQTSTLPTPTDPPLPPKPKRSQEKKAQTLREMLSRDRRREEIKKAQKKHDTQGGLATFLKGL	765257	Pisolithus microcarpus 441	Unplaced genomic scaffold scaffold_2, whole genome shotgun sequence	[{'label': 'AFDB', 'accession': 'A0A0D0AEM0', 'href': 'https://www.alphafold.ebi.ac.uk/entry/A0A0D0AEM0'}, {'label': 'UniProt', 'accession': 'A0A0D0AEM0', 'href': 'https://www.uniprot.org/uniprot/A0A0D0AEM0'}]	result-2-0	FALSE
job_A	AF-V7PXI7-F1-model_v4	18.4	130	94	4	14	134	103	229	1	0.000202	167	198	230	LRQKYNLLHVLPTLN---SRALSGLYYKNFHNSVKRYQIMLPEQLKSGKFCSHCGCVYVPNFNASLQLTTNTEQGD------SDELGGESMEGPKKCIQVNCLNCEKSKLFEWKSEFVVPTFGQDVSPMI	QMVRINYLLQASFLINKFSPNLSRKYIKTMRRLSNKFLIKYDKNFKK-LFCKKCNSVFIPNVTCDTFVNSLNIQKKNKKNIVKDSINKNVKQRDECLVSYQCNHCQHITKFVYETTPPVPIENE--NPTT	-58.383,-50.455,-21.418,-55.828,-50.064,-19.132,-53.470,-49.393,-17.035,-51.673,-48.221,-13.814,-48.769,-47.167,-11.998,-47.941,-45.360,-9.053,-45.200,-44.215,-7.133,-45.474,-41.912,-4.061,-42.852,-39.971,-2.051,-43.912,-37.078,0.240,-42.124,-36.454,3.544,-42.992,-33.293,5.549,-41.640,-31.093,8.224,-40.334,-30.487,11.625,-38.540,-30.561,14.960,-36.199,-30.304,17.313,-33.939,-28.799,19.860,-31.095…	MDDNSKHEGYINEDNCEKLKNKANNPNYNRNNNNNVTKYDNMEEGNYNFVDNTKNLEKMNIPLNKGLNENSQINQLDNNKPNKRKKRTKKCNDNKELFKPSNQMVRINYLLQASFLINKFSPNLSRKYIKTMRRLSNKFLIKYDKNFKKLFCKKCNSVFIPNVTCDTFVNSLNIQKKNKKNIVKDSINKNVKQRDECLVSYQCNHCQHITKFVYETTPPVPIENENPTTV	1323249	Plasmodium yoelii 17X	Uncharacterized protein	[{'label': 'AFDB', 'accession': 'V7PXI7', 'href': 'https://www.alphafold.ebi.ac.uk/entry/V7PXI7'}, {'label': 'UniProt', 'accession': 'V7PXI7', 'href': 'https://www.uniprot.org/uniprot/V7PXI7'}]	result-2-0	FALSE
job_A	AF-Q7RSU1-F1-model_v4	17.6	130	96	5	14	134	173	300	1	0.000202	166	198	300	LRQKYNLLHVLPTLN---SRALSGLYYKNFHNSVKRYQIMLPEQLKSGKFCSHCGCVYVPNFNASLQLTT-NTEQGDSDELGGESMEG-----PKKCIQVNCLNCEKSKLFEWKSEFVVPTFGQDVSPMI	QMVRINYLLQASFLINKFSPNLSRKYIKTMRRLSNKFLIKYDKNFKK-LFCKKCNSVFIPNVTCDTFVNSLNIQKKNKKNIVKDSINKNVKQRDECLVSYQCNHCQHITKFVYETTPPVP-IENENPTTV	21.300,32.712,3.851,18.908,33.117,0.892,15.234,32.194,1.477,13.903,30.303,-1.554,10.223,31.369,-1.506,8.272,29.441,-4.162,5.447,31.817,-5.146,2.859,29.861,-7.162,-0.144,32.140,-7.911,0.615,34.644,-5.121,-0.291,32.335,-2.180,2.353,31.648,0.477,1.437,28.056,1.439,2.963,26.536,4.587,4.969,23.321,4.123,2.211,21.072,5.577,-0.350,22.181,2.949,2.300,21.503,0.273,2.375,17.782,1.207,-1.432,17.491,0.855,-1…	MSRIIFIHNGICLGFDKMQEYFIMSLWKSFIIDNILNVSLVTFILKSSEKKIEKTEKILIKNKTIDTKIDMDDNSKHEGYINEDNCEKLKNKANNPNYNRNNNNNVTKYDNMEEGNYNFVDNTKNLEKMNIPLNKGLNENSQINQLDNNKPNKRKKRTKKCNDNKELFKPSNQMVRINYLLQASFLINKFSPNLSRKYIKTMRRLSNKFLIKYDKNFKKLFCKKCNSVFIPNVTCDTFVNSLNIQKKNKKNIVKDSINKNVKQRDECLVSYQCNHCQHITKFVYETTPPVPIENENPTTV	73239	Plasmodium yoelii yoelii	Uncharacterized protein	[{'label': 'AFDB', 'accession': 'Q7RSU1', 'href': 'https://www.alphafold.ebi.ac.uk/entry/Q7RSU1'}, {'label': 'UniProt', 'accession': 'Q7RSU1', 'href': 'https://www.uniprot.org/uniprot/Q7RSU1'}]	result-2-0	FALSE
job_A	AF-A0A0W4ZKC3-F1-model_v4	20.5	195	125	8	13	197	8	182	1	6.27e-07	198	198	182	SLRQKYNLLH-VLPTLNSRALSGLYYKNFHNSVKRYQIMLPEQLKSGKFCSHCGCVYVPNFNASLQLTTNTE---------QGDSDELGGESMEGPKKCIQVNCLNCEKSKLFEWKSEFVVPTFGQDVSPMINSTSSGKVSYAVKKPQKSKTSTGKERSKKRKLNSLTNLLSKRNQEKKMEKKKSSSLSLESFMK	ELHHLRRLSYSALPF--SFELSSYFMSVFYENIRHYGISLSE-IQDKTACLSCGMIWIPGWTCTIRLRRSSAKRYWRQKKKKIEYPK--------LNYWVEYQCQRCGRITRFQRE-KYTIKNQNTKILPEKPLEPSEDVQIHSKR------NANSRRRKKMRLGGLEGIIDK--IEKEDMKKMEKGLSLEDFML	10.815,-21.883,-18.300,12.519,-18.556,-17.487,13.642,-18.677,-13.841,13.214,-15.100,-12.550,16.073,-14.279,-10.173,15.346,-12.847,-6.699,17.816,-10.097,-7.736,15.486,-9.021,-10.606,12.549,-8.599,-8.178,14.763,-6.543,-5.846,15.907,-4.462,-8.855,12.315,-3.761,-10.050,11.382,-2.782,-6.484,14.435,-0.464,-6.194,13.571,1.133,-9.573,9.997,1.827,-8.380,11.268,3.770,-5.322,13.977,5.638,-7.279,11.469,6.653…	MNTLSLSELHHLRRLSYSALPFSFELSSYFMSVFYENIRHYGISLSEIQDKTACLSCGMIWIPGWTCTIRLRRSSAKRYWRQKKKKIEYPKLNYWVEYQCQRCGRITRFQREKYTIKNQNTKILPEKPLEPSEDVQIHSKRNANSRRRKKMRLGGLEGIIDKIEKEDMKKMEKGLSLEDFML	1408658	Pneumocystis carinii B80	Uncharacterized protein	[{'label': 'AFDB', 'accession': 'A0A0W4ZKC3', 'href': 'https://www.alphafold.ebi.ac.uk/entry/A0A0W4ZKC3'}, {'label': 'UniProt', 'accession': 'A0A0W4ZKC3', 'href': 'https://www.uniprot.org/uniprot/A0A0W4ZKC3'}]	result-2-0	FALSE
job_A	AF-A0A3M6TA80-F1-model_v4	17.1	198	138	10	11	196	4	187	1	5.84e-05	145	198	197	ERSLRQKYNLLHVLPTLNSRALSGLYYKNFHNSVKRYQIMLPEQLKSGKFCSHCGCVYVPNFNASLQLTT---NTEQGDSDELGGE----SMEGPKKCIQVNCLNCEKSKLFEWKSE-FVVPTFGQDVSPMINSTSSGKVSYAVKKPQKSKTSTGKERSKKRKLNSLTNLLSKRNQEKKMEKKKSSSL----SLESFM	KARLNHLWNLAVNCAKE-NPQLSQFYVNEIRSTEENGDASL-DNFKL-KYCKHCHMVF-SADNCRVRLHPKRGKKKRLDDKKCRSNKEILKLHRRLNHVGVFCKTCGKHSFYPGRAGDDKKSTLEKKISFSAPQNLHNNSTNEQNTPVSSKSASSRRRSHNSTL---KDLL-------RADDRKKSATGATPQLKDFL	17.294,8.910,15.377,14.266,9.513,17.697,11.941,10.244,14.729,12.295,6.743,13.217,11.258,5.060,16.489,8.257,7.430,16.768,7.193,6.687,13.154,7.465,2.919,13.689,5.359,3.324,16.859,2.685,5.390,15.027,2.728,2.770,12.239,2.130,-0.071,14.730,-0.820,1.873,16.212,-2.176,2.456,12.671,-1.969,-1.292,11.862,-3.561,-2.373,15.177,-6.457,0.110,14.854,-6.986,-0.602,11.105,-9.598,-3.352,11.696,-11.481,-1.877,14.68…	MADKARLNHLWNLAVNCAKENPQLSQFYVNEIRSTEENGDASLDNFKLKYCKHCHMVFSADNCRVRLHPKRGKKKRLDDKKCRSNKEILKLHRRLNHVGVFCKTCGKHSFYPGRAGDDKKSTLEKKISFSAPQNLHNNSTNEQNTPVSSKSASSRRRSHNSTLKDLLRADDRKKSATGATPQLKDFLSSLGHSVSLT	46731	Pocillopora damicornis	Uncharacterized protein	[{'label': 'AFDB', 'accession': 'A0A3M6TA80', 'href': 'https://www.alphafold.ebi.ac.uk/entry/A0A3M6TA80'}, {'label': 'UniProt', 'accession': 'A0A3M6TA80', 'href': 'https://www.uniprot.org/uniprot/A0A3M6TA80'}]	result-2-0	FALSE
job_A	AF-A0A813FUH5-F1-model_v4	12	240	156	5	6	191	3	241	1	4.28e-05	168	198	447	AEKYQERSLRQKYNLLHVLPTLNSRALSGLYYKNFHNSVKRYQIMLPEQLKSGKFCSHCGCVYVPNFNASLQLTTNTEQ------------------------------GDSDELGGESM----------EGPKKCIQVNCLNCEKSKLFEWKSEFVVPTFGQDVSP----MINSTSSGKVSYAVKKPQKSKTSTG----------KERSKKRKLNSLTNLLSKRNQEKKMEKKKSSSLS	ASDREDRTMQFLFEAANKYALL-APAVARSMAARLRSVAAAAKVSLHSASVENLFCPRCSQVYVPGINCRVAVEPLRKRKRRKRCLLRRSSTTAPAARTLTPRRTQHAKGPSKAVPSDALVAEPSRRRGPAKPKRCMRYWCGICGHGRRLRLPPRERTKSRFRKAGSIGVGAATSSGTSATALAPALPRQPATSHQLPPVPGLVSTAQKVRAAAAEEARNAAAAAKRAKKKAQSANAKAS	22.098,12.745,-15.350,23.256,10.721,-12.333,22.602,6.947,-12.208,20.500,7.669,-9.078,18.216,10.082,-11.003,17.313,7.278,-13.455,16.415,4.785,-10.678,14.247,7.375,-8.860,12.310,8.174,-12.070,11.859,4.416,-12.669,10.549,3.875,-9.104,8.192,6.879,-9.452,6.845,5.553,-12.792,6.296,2.036,-11.351,4.523,3.532,-8.303,2.226,5.758,-10.425,1.504,2.908,-12.901,0.743,0.434,-10.064,-1.778,2.894,-8.561,-3.435,3.6…	MSASDREDRTMQFLFEAANKYALLAPAVARSMAARLRSVAAAAKVSLHSASVENLFCPRCSQVYVPGINCRVAVEPLRKRKRRKRCLLRRSSTTAPAARTLTPRRTQHAKGPSKAVPSDALVAEPSRRRGPAKPKRCMRYWCGICGHGRRLRLPPRERTKSRFRKAGSIGVGAATSSGTSATALAPALPRQPATSHQLPPVPGLVSTAQKVRAAAAEEARNAAAAAKRAKKKAQSANAKASPTLPSASAAEAAVAVAFAATANIIVTPTATITSTATETAIFKLTATPTDVSTGRAVSTAGATASETALTAKETSTAKSLETAATVATPLPDSALMTCVQLSNAAAVASTTDLPAGPDTAQMSQEGSCTTSQASAAQPVELKLRGLSGLPAQPPLKSPA…	89957	Polarella glacialis	Hypothetical protein	[{'label': 'AFDB', 'accession': 'A0A813FUH5', 'href': 'https://www.alphafold.ebi.ac.uk/entry/A0A813FUH5'}, {'label': 'UniProt', 'accession': 'A0A813FUH5', 'href': 'https://www.uniprot.org/uniprot/A0A813FUH5'}]	result-2-0	FALSE
job_A	AF-A0A2B7Y7R9-F1-model_v4	17.6	210	152	6	4	198	5	208	1	1.92e-06	171	198	208	DQAEKYQERSLRQKYNLLHVLPTLNSRALSGLYYKNFHNSVKRYQIMLPEQLKSGKFCSHCGCVYVPNFNASLQLTTNTEQGDSDELGGESME-GPKKCIQVNC--LNCEKSKLFEWKSEFVVPTFGQDVSPMINSTSSGKVSYAVKKPQKSKTST------------GKERSKKRKLNSLTNLLSKRNQEKKMEKKKSSSLSLESFMKS	KTAQLGSASRLEFLKNSAYHLQQE-SPSTSRHLLSVYNHLLLEESRPLPAAQQR-ESCPACGNYRNPNAYTTTKRTSGLHKAQKLKVRKKGASTSWSTAMEYKCSTPQCGRYTYQKLQRPPRYMDQRKIRSKDTDTKPTSTVQAAKDLSQLAKVISTPTPKISSDNAGSKKRAKARKQQGLQALLNK----QKSQSQTSSPLDLMDFLQS	-23.472,5.526,-21.989,-24.140,7.906,-19.003,-24.702,5.303,-16.207,-21.113,3.963,-16.369,-19.647,7.415,-15.600,-21.600,8.076,-12.352,-20.707,4.600,-10.990,-17.015,5.374,-11.666,-17.165,8.696,-9.747,-18.630,6.950,-6.659,-15.920,4.254,-6.848,-13.049,6.789,-7.084,-14.209,8.793,-4.017,-14.648,5.521,-2.061,-11.087,4.425,-2.968,-9.713,7.827,-1.865,-11.687,7.708,1.424,-10.404,4.176,2.216,-6.798,5.231,1.4…	MQSVKTAQLGSASRLEFLKNSAYHLQQESPSTSRHLLSVYNHLLLEESRPLPAAQQRESCPACGNYRNPNAYTTTKRTSGLHKAQKLKVRKKGASTSWSTAMEYKCSTPQCGRYTYQKLQRPPRYMDQRKIRSKDTDTKPTSTVQAAKDLSQLAKVISTPTPKISSDNAGSKKRAKARKQQGLQALLNKQKSQSQTSSPLDLMDFLQS	1447883	Polytolypa hystricis UAMH7299	Uncharacterized protein	[{'label': 'AFDB', 'accession': 'A0A2B7Y7R9', 'href': 'https://www.alphafold.ebi.ac.uk/entry/A0A2B7Y7R9'}, {'label': 'UniProt', 'accession': 'A0A2B7Y7R9', 'href': 'https://www.uniprot.org/uniprot/A0A2B7Y7R9'}]	result-2-0	FALSE
job_A	AF-A0A4U5PUB2-F1-model_v4	17.7	152	116	6	9	156	37	183	1	0.000401	157	198	339	YQERSLRQKYNLLHVLP-TLNSRALSGLYYKNFHNSVKRYQIMLPEQLKSGKF-CSHCGCVYVPNFNASLQLTTNTEQGDSDELGGESMEGPKKCIQVNCLNCEKSKLFEWK-SEFVVPTFGQDVSPMINSTSSG-KVSYAVKKPQKSKTST	RSLLRLEHLQNLASWAIEEASIPSLAAFFGRQFASSAEALGVPLD---PSALFQCQRCETFLRPGFNCTTQIEKNQPKARRRHKRFSTLT--KNNVVYKCHHCLHLNLKRGTPKGHMKEICPPKPKPHAKPTKSVLQKSANLEKGTSSKGEI	62.690,17.335,24.024,59.961,18.383,22.509,57.150,19.096,19.981,54.326,18.799,18.255,51.028,19.040,17.859,48.557,18.270,15.019,44.818,19.055,15.447,42.534,17.913,12.600,39.868,20.630,12.072,36.344,19.305,11.301,35.225,21.036,8.079,31.428,21.545,8.096,30.013,21.705,4.529,28.338,24.939,3.450,24.598,25.654,3.548,22.886,25.344,0.209,21.581,21.955,-0.903,17.926,21.858,-2.055,16.362,19.131,0.140,14.840,…	MGKRGGGGVSKKPPPNTLTASNKSFALSAKGGNHNPRSLLRLEHLQNLASWAIEEASIPSLAAFFGRQFASSAEALGVPLDPSALFQCQRCETFLRPGFNCTTQIEKNQPKARRRHKRFSTLTKNNVVYKCHHCLHLNLKRGTPKGHMKEICPPKPKPHAKPTKSVLQKSANLEKGTSSKGEIVKIDGKIDGPALPAISLDTSITNNPANPFPRIKTDEIYKIAETALPEISVDTSITDSPTTPFPRVKTDEIIKIDETALPAISMSTSITNSPATPLPSGRFSLLDAKKKKRNRSAKKPEQSEGDSAAMDAENTASTSSKRKRKSWTSLKEIVEKRAQ	43335	Populus alba	Uncharacterized protein	[{'label': 'AFDB', 'accession': 'A0A4U5PUB2', 'href': 'https://www.alphafold.ebi.ac.uk/entry/A0A4U5PUB2'}, {'label': 'UniProt', 'accession': 'A0A4U5PUB2', 'href': 'https://www.uniprot.org/uniprot/A0A4U5PUB2'}]	result-2-0	FALSE
job_A	AF-A0A094AIU5-F1-model_v4	15.9	163	117	6	49	196	5	162	1	3.78e-05	145	198	165	IMLPEQLKSGKFCSHCGCVYVPNFNASLQLTT---NTEQGDSDELGGESM-EGPKKCIQVNCLNCEKSKLFEWKS--EFVVPTFGQDVSPMINSTSSGKVSYAVKKPQKSKTSTG-----KERSKKRKLNSLTNLLSKRNQEKKMEKKKSS----SLSLESFM	DIDQSNTHRRHVCGGCGNIMTPGWSSTVKNEVQRQPKGRKDNNKRKASAISQAAERYMVYTCDRCKRETRHVISTAPPPRINPRRTEQSHLASGEGPGSFSGIPQSQAGTPTTPSANASSRKRAKSRKQGGLQALLAKNK-----EASQSSSSGFGLDLLDFM	-4.904,-22.727,-8.560,-4.570,-19.705,-10.887,-5.978,-20.682,-14.329,-2.733,-19.691,-16.144,0.189,-20.820,-13.894,1.590,-17.273,-14.203,3.872,-16.565,-11.250,2.913,-12.978,-10.429,5.751,-10.809,-9.119,5.707,-10.162,-5.369,5.033,-6.483,-6.277,1.698,-7.296,-7.981,0.678,-9.592,-5.095,1.048,-6.618,-2.688,-1.718,-4.651,-4.427,-4.422,-7.370,-4.136,-5.824,-9.063,-1.017,-5.181,-12.825,-1.360,-8.471,-13.42…	MFSNDIDQSNTHRRHVCGGCGNIMTPGWSSTVKNEVQRQPKGRKDNNKRKASAISQAAERYMVYTCDRCKRETRHVISTAPPPRINPRRTEQSHLASGEGPGSFSGIPQSQAGTPTTPSANASSRKRAKSRKQGGLQALLAKNKEASQSSSSGFGLDLLDFMNNG	1420906	Pseudogymnoascus sp. VKM F-4281 (FW-2241)	Uncharacterized protein	[{'label': 'AFDB', 'accession': 'A0A094AIU5', 'href': 'https://www.alphafold.ebi.ac.uk/entry/A0A094AIU5'}, {'label': 'UniProt', 'accession': 'A0A094AIU5', 'href': 'https://www.uniprot.org/uniprot/A0A094AIU5'}]	result-2-0	FALSE
[truncated: 49 more rows]

## Sheet: H.sapiens_NEPRO-Foldseek
Supplementary Data 3. Foldseek search results using yeast Rmp1 and Snm1 and human NEPRO (RMP64) and C18orf21 (RMP24) as queries.
query	target	seqId	alnLength	missmatches	gapsopened	qStartPos	qEndPos	dbStartPos	dbEndPos	prob	eval	score	qLen	dbLen	qAln	dbAln	tCa	tSeq	taxId	taxName	description	href	id	active
[truncated: 2,475 more rows]

## Sheet: H.sapiens_C18orf21-Foldseek
Supplementary Data 3. Foldseek search results using yeast Rmp1 and Snm1 and human NEPRO (RMP64) and C18orf21 (RMP24) as queries.
query	target	seqId	alnLength	missmatches	gapsopened	qStartPos	qEndPos	dbStartPos	dbEndPos	prob	eval	score	qLen	dbLen	qAln	dbAln	tCa	tSeq	taxId	taxName	description	href	id	active
[truncated: 195 more rows]
