# Supplementary material for: Structural and evolutionary insights into the eukaryotic RNase MRP ribonucleoprotein complex
Source: Nat Commun. 2026 Mar 26;17:4451. doi: 10.1038/s41467-026-71007-9 (PMC13184271; doi:10.1038/s41467-026-71007-9)
Supplement: Supplementary file 7 — Supplementary Data 5 [file 41467_2026_71007_MOESM7_ESM.xlsx]

## Sheet: Sheet1
Supplementary Data 5. Real-time quantitative PCR primers and shRNA used in this study
	Name	Sequence (5’-3’)
shRNA	shHsRMP64_1F	gatccAGGATTCAACCAATGCCTTACTttcaagagaAGTAAGGCATTGGTTGAATCCTtttttg
	shHsRMP64_1R	aattcaaaaaAGGATTCAACCAATGCCTTACTtctcttgaaAGTAAGGCATTGGTTGAATCCTg
	shHsRMP64_2F	gatccGAGTTTAGATGTTCGTTCATAttcaagagaTATGAACGAACATCTAAACTCtttttg
	shHsRMP64_2R	aattcaaaaaGAGTTTAGATGTTCGTTCATAtctcttgaaTATGAACGAACATCTAAACTCg
	shHsRMP24_1F	gatccGCCACTCCTACAAGTAAACTCAttcaagagaTGAGTTTACTTGTAGGAGTGGCtttttg
	shHsRMP24_1R	aattcaaaaaGCCACTCCTACAAGTAAACTCAtctcttgaaTGAGTTTACTTGTAGGAGTGGCg
	shHsRMP24_2F	gatccGAAACTAGATCTGAATGCAAACTTttcaagagaAAGTTTGCATTCAGATCTAGTTTCtttttg
	shHsRMP24_2R	aattcaaaaaGAAACTAGATCTGAATGCAAACTTtctcttgaaAAGTTTGCATTCAGATCTAGTTTCg
	shHsPOP1_1F	gatccGACCAACACTTGATCCTACTAttcaagagaTAGTAGGATCAAGTGTTGGTCtttttg
	shHsPOP1_1R	aattcaaaaaGACCAACACTTGATCCTACTAtctcttgaaTAGTAGGATCAAGTGTTGGTCg
	shHsPOP1_2F	gatccGAGAAGCTCTACGAGTTATCAttcaagagaTGATAACTCGTAGAGCTTCTCtttttg
	shHsPOP1_2R	aattcaaaaaGAGAAGCTCTACGAGTTATCAtctcttgaaTGATAACTCGTAGAGCTTCTCg
	shMmRmp64_1F	gatccGGCTACCTTTCTGGGCAACAAAttcaagagaTTTGTTGCCCAGAAAGGTAGCCtttttg
	shMmRmp64_1R	aattcaaaaaGGCTACCTTTCTGGGCAACAAAtctcttgaaTTTGTTGCCCAGAAAGGTAGCCg
	shMmRmp64_2F	gatccCATCCCATGCCTTACTTCAAAGATTttcaagagaAATCTTTGAAGTAAGGCATGGGATGtttttg
	shMmRmp64_2R	aattcaaaaaCATCCCATGCCTTACTTCAAAGATTtctcttgaaAATCTTTGAAGTAAGGCATGGGATGg
	shHsControl_F	gatccCAACAAGATGAAGAGCACCAAttcaagagaTTGGTGCTCTTCATCTTGTTGtttttg
	shHsControl_R	aattcaaaaaCAACAAGATGAAGAGCACCAAtctcttgaaTTGGTGCTCTTCATCTTGTTg
	shMmControl_F	gatccCACTTACGCTGAGTACTTCAttcaagagaTCGAAGTACTCAGCGTAAGTGtttttg
	shMmControl_R	aattcaaaaaCACTTACGCTGAGTACTTCAtctcttgaaTCGAAGTACTCAGCGTAAGTGg
Real-time PCR	HsRPPH1_pF1	TCTCCCTGAGCTTCGGGGA
	HsRPPH1_pR1	AAGGAGGCATCCGCCG
	HsRMRP_pF2	ACGTAGACATTCCCCGCT
	HsRMRP_pR2	GTAACTAGAGGGAGCTGACGGA
	Hs47S-5ETS_pF	TGTCAGGCGTTCTCGTCTC
	Hs47S_5ETS_pR	AGAGCACGACGTCACCACA
	HsITS1_pF	GACGTGCCGCGCCAG
	HsITS1_pR	CCGAGTGATCCACCGCTAAGAG
	HsRMP64_F	CCGTGGAACCGTGTGAGAAT
	HsRMP64_R	CAGCTGCAATGCAAAGGTCA
	HsRMP24_F	CATGTCTGGCTCGAAAGGCAAG
	HsRMP24_R	TTTGCTGGTGTTCTTTGAGGAGC
	HsPOP1_F	GCCTGTGGAATGTACGCATAGC
	HsPOP1_R	GCACCAGCAATTCACTCCTCATC
	HsRPP29_F	CACCAAAGAAGACCGCCTGAAAG
	HsRPP29_R	CTTCTTCGCAGACCGTTCACTTG
	Hs18S_F	ACCCGTTGAACCCCATTCGTGA
	Hs18S_R	GCCTCACTAAACCATCCAATCGG
	HsGAPDH_F	GGAGCGAGATCCCTCCAAAAT
	HsGAPDH_R	GGCTGTTGTCATACTTCTCATGG
	MmHprt1_F	GTTAAGCAGTACAGCCCCAAA
	MmHprt1_R	AGGGCATATCCAACAACAAACTT
	MmRmp64_F	AGACCTTGGATGCGGAAGTAG
	MmRmp64_R	TGGCAGACAACAACTGTGACA
	Hspre-tRNA-Ala_F1	GGGGGTATAGCTCAGTGGTAG
	Hspre-tRNA-Ala_F2	CCGAAGGCCCTGAGTCCAGA
	Hspre-tRNA-Ala_R	GAGGTACTGGGGATCGAACC
	Hspre-tRNA-Arg_F1	GGCTCTGTGGCGCAATGG
	Hspre-tRNA-Arg_F2	CCGGGTTCCGCAGCCGG
	Hspre-tRNA-Arg_R	GACTCGAACCCACAACCTTTG
	Hspre-tRNA-Trp_F1	GACCTCGTGGCGCAACG
	Hspre-tRNA-Trp_F2	GCCACAGCCCAGCAG
	Hspre-tRNA-Trp_R	CGACGTGATTCGAACACGC
	Hspre-tRNA-Ser_F1	GACGAGGTGGCCGAGTGGTTAAG
	Hspre-tRNA-Ser_F2	GGAAACAGTAACTTACCGGGACG
	Hspre-tRNA-Ser_R	CGAACCCACGCGTGCAG
	Hspre-tRNA-Leu_F1	GGTAGCGTGGCCGAGCGG
	Hspre-tRNA-Leu_F2	TTCCCAACTGTTAGCCAGTA
	Hspre-tRNA-Leu_R	CGAAGAGACTGGAGCCTTAATC
		-F: forward, -R: reverse, Hs: Homo sapiens, Mm: Mus musculus.
