# Supplementary material for: Structural and evolutionary insights into the eukaryotic RNase MRP ribonucleoprotein complex
Source: Nat Commun. 2026 Mar 26;17:4451. doi: 10.1038/s41467-026-71007-9 (PMC13184271; doi:10.1038/s41467-026-71007-9)
Supplement: Supplementary file 10 — Source Data [file 41467_2026_71007_MOESM10_ESM.xlsx]

## Sheet: Figure 2
Figure 2g		A.candida	C.rubella	A.ignava	D.rerio	H.sapiens	S.cerevisiae
UniProt ID(s)	RMP64	A0A024GER3	R0IGC5	A0A9Q0LP44	Q567G8	Q6NW34	Q12530
	RMP24	A0A024FYJ2	R0IDD8	A0A9Q0LC17	QLUS5	Q32NC0	P40993
	RPP29	A0A024GB08	R0FZB1	A0A9Q0LD35	Q503H3	O95707	P38336

## Sheet: Figure 4
Figure 4e	shControl	shPOP1-Vector	shPOP1-H146A	shPOP1-WT
	0.867822	4.3451	2.07858	1.01643
	1.03577	4.09185	2.54287	0.850159
	0.996409	3.92422	2.57906	1.46726
	One-way ANOVA	Mean Diff.	95.00% CI of diff.	Below threshold?	Summary	Adjusted P Value
	shControl vs. shPOP1-Vector	-3.154	-3.784 to -2.523	Yes	****	1.1e-06
	shControl vs. shPOP1-H146A	-1.434	-2.064 to -0.8032	Yes	***	0.0003904
	shControl vs. shPOP1-WT	-0.1446	-0.7749 to 0.4857	No	ns	0.880533
	shPOP1-Vector vs. shPOP1-H146A	1.72	1.090 to 2.351	Yes	***	0.0001064
	shPOP1-Vector vs. shPOP1-WT	3.009	2.379 to 3.639	Yes	****	1.6e-06
	shPOP1-H146A vs. shPOP1-WT	1.289	0.6586 to 1.919	Yes	***	0.0008112
Figure 4h	shControl	shRMP64-Vector	shRMP64-R94C	shRMP64-L145F	shRMP64-WT	shPOP1-Vector	shPOP1-P582S	shPOP1-G583E	shPOP1-WT
	0.967822	2.72744	1.98338	1.94536	1.13579	4.46623	1.72269	3.80458	1.10164
	1.03577	2.90391	1.98338	1.92239	1.08984	4.24251	2.19169	3.73498	0.850159
	0.996409	3.04224	2.06529	1.89174	0.903048	4.49524	1.77282	3.73457	1.06726
	One-way ANOVA	Mean Diff.	95.00% CI of diff.	Below threshold?	Summary	Adjusted P Value
	shControl vs. shRMP64-Vector	-1.891	-2.260 to -1.522	Yes	****	0
	shControl vs. shRMP64-R94C	-1.011	-1.380 to -0.6415	Yes	****	5e-07
	shControl vs. shRMP64-L145F	-0.9198	-1.289 to -0.5506	Yes	****	2.1e-06
	shControl vs. shRMP64-WT	-0.04289	-0.4121 to 0.3263	No	ns	0.999965
	shControl vs. shPOP1-Vector	-3.401	-3.771 to -3.032	Yes	****	0
	shControl vs. shPOP1-P582S	-0.8957	-1.265 to -0.5265	Yes	****	3e-06
	shControl vs. shPOP1-G583E	-2.758	-3.127 to -2.389	Yes	****	0
	shControl vs. shPOP1-WT	-0.006353	-0.3755 to 0.3628	No	ns	1
	shRMP64-Vector vs. shRMP64-R94C	0.8805	0.5113 to 1.250	Yes	****	3.9e-06
	shRMP64-Vector vs. shRMP64-L145F	0.9714	0.6022 to 1.341	Yes	****	9e-07
	shRMP64-Vector vs. shRMP64-WT	1.848	1.479 to 2.217	Yes	****	0
	shRMP64-Vector vs. shPOP1-Vector	-1.51	-1.879 to -1.141	Yes	****	0
	shRMP64-Vector vs. shPOP1-P582S	0.9955	0.6263 to 1.365	Yes	****	6e-07
	shRMP64-Vector vs. shPOP1-G583E	-0.8668	-1.236 to -0.4977	Yes	****	4.8e-06
	shRMP64-Vector vs. shPOP1-WT	1.885	1.516 to 2.254	Yes	****	0
	shRMP64-R94C vs. shRMP64-L145F	0.09086	-0.2783 to 0.4600	No	ns	0.992479
	shRMP64-R94C vs. shRMP64-WT	0.9678	0.5986 to 1.337	Yes	****	1e-06
	shRMP64-R94C vs. shPOP1-Vector	-2.391	-2.760 to -2.021	Yes	****	0
	shRMP64-R94C vs. shPOP1-P582S	0.115	-0.2542 to 0.4841	No	ns	0.968316
	shRMP64-R94C vs. shPOP1-G583E	-1.747	-2.117 to -1.378	Yes	****	0
	shRMP64-R94C vs. shPOP1-WT	1.004	0.6351 to 1.374	Yes	****	6e-07
	shRMP64-L145F vs. shRMP64-WT	0.8769	0.5077 to 1.246	Yes	****	4.1e-06
	shRMP64-L145F vs. shPOP1-Vector	-2.481	-2.851 to -2.112	Yes	****	0
	shRMP64-L145F vs. shPOP1-P582S	0.0241	-0.3451 to 0.3933	No	ns	1
	shRMP64-L145F vs. shPOP1-G583E	-1.838	-2.207 to -1.469	Yes	****	0
	shRMP64-L145F vs. shPOP1-WT	0.9135	0.5443 to 1.283	Yes	****	2.3e-06
	shRMP64-WT vs. shPOP1-Vector	-3.358	-3.728 to -2.989	Yes	****	0
	shRMP64-WT vs. shPOP1-P582S	-0.8528	-1.222 to -0.4836	Yes	****	6.1e-06
	shRMP64-WT vs. shPOP1-G583E	-2.715	-3.084 to -2.346	Yes	****	0
	shRMP64-WT vs. shPOP1-WT	0.03654	-0.3327 to 0.4057	No	ns	0.99999
	shPOP1-Vector vs. shPOP1-P582S	2.506	2.136 to 2.875	Yes	****	0
	shPOP1-Vector vs. shPOP1-G583E	0.6433	0.2741 to 1.012	Yes	***	0.0002487
	shPOP1-Vector vs. shPOP1-WT	3.395	3.026 to 3.764	Yes	****	0
	shPOP1-P582S vs. shPOP1-G583E	-1.862	-2.232 to -1.493	Yes	****	0
	shPOP1-P582S vs. shPOP1-WT	0.8894	0.5202 to 1.259	Yes	****	3.3e-06
	shPOP1-G583E vs. shPOP1-WT	2.752	2.382 to 3.121	Yes	****	0

## Sheet: Figure 5
Figure 5b	RMRP CR-IVRPPH1	RMRP CR-IVWT
	9.25943	1.07459
	10.4691	0.973863
	10.5699	0.955561
	Two-tailed student's t-test	P value	P value summary
	RMRP CR-IVRPPH1 RMRP CR-IVWT	2.755e-05	****
Figure 5c	Vector	RMRP CR-IVRPPH1	RMRP CR-IWT
	0.962728	5.52815	0.582712
	1.03172	5.42347	0.854877
	1.00555	5.32672	0.953212
	Two-tailed student's t-test	P value	P value summary
	Vector vs RMRP CR-IVRPPH1	2.23943e-07	****
	Vector vs RMRP CR-IVWT	0.145706	ns
Figure 5d	tRNASer			tRNALeu			tRNAAla			tRNAArg			tRNATrp
	RPPH1 CR-IVRMRP	RPPH1 CR-IVWT		RPPH1 CR-IVRMRP	RPPH1 CR-IVWT		RPPH1 CR-IVRMRP	RPPH1 CR-IVWT		RPPH1 CR-IVRMRP	RPPH1 CR-IVWT		RPPH1 CR-IVRMRP	RPPH1 CR-IVWT
	2.13225	0.963386		1.73756	1.08129		1.32702	1.05908		1.19759	1.0187		1.18123	1.01528
	1.90649	1.11868		1.64829	1.02565		1.35794	0.966278		1.20894	0.983405		1.15746	1.05927
	1.97157	0.917931		1.62397	0.893064		1.34492	0.974642		1.2061	0.997897		1.24053	0.925452
Two-tailed student's t-test
	P value	0.0004		P value	0.0005		P value	0.0004		P value	4.59863e-05		P value	0.0142
	P value summary	***		P value summary	***		P value summary	***		P value summary	****		P value summary	*

## Sheet: Supplementary Figure 5
Supplementary Figure 5a	shControl	shRMP64-1	shRMP64-2
	1.04168	0.0502279	0.0815135
	0.994843	0.0573496	0.0840852
	0.964962	0.0480277	0.0787774
	Two-tailed student's t-test	P value	P value summary
	shControl vs shRMP64-1	<0.0001	****
	shControl vs shRMP64-2	<0.0001	****
Supplementary Figure 5c	Normalized spot intensity				Normalized spot area
	shControl	shRMP64-1	shRMP64-2		shControl	shRMP64-1	shRMP64-2
	1.00546	3.21373	2.89314		1.04453	3.36118	2.21202
	1.00312	3.15523	2.70125		0.922167	2.91783	2.18719
	0.99142	3.47348	2.90796		1.0333	3.03842	2.37103
	Two-tailed student's t-test	P value	P value summary		Two-tailed student's t test	P value	P value summary
	shControl vs shRMP64-1	<0.0001	****		shControl vs shRMP64-1	0.0001	***
	shControl vs shRMP64-2	<0.0001	****		shControl vs shRMP64-2	<0.0001	****
Supplementary Figure 5d	shControl	shRMP64-1	shRMP64-2
	0.948757	3.83238	3.6455
	0.944231	4.04085	3.31881
	1.11626	4.0509	3.55701
	Two-tailed student's t-test	P value	P value summary
	shControl vs shRMP64-1	<0.0001	****
	shControl vs shRMP64-2	<0.0001	****
Supplementary Figure 5e	shControl	0.536567	0.532627	0.526162	0.517082	0.511102	0.506835	0.50335	0.500497	0.494173	0.489589	0.482589	0.476309	0.472134	0.46428	0.456517	0.447147	0.44162	0.43705	0.43433	0.428767	0.419504	0.416701	0.411329	0.407026	0.400395	0.396822	0.39308	0.390268	0.38908	0.382478	0.376577	0.362029	0.349859	0.341939	0.333222	0.32846	0.327076	0.325697	0.323411	0.322107	0.318507	0.31414	0.30944	0.305199	0.303547	0.302387	0.299387	0.295842
Absorbance	shRMP24-1	1.47411	1.46147	1.4483	1.43662	1.42384	1.41087	1.39925	1.38525	1.37223	1.36001	1.34739	1.33508	1.32232	1.31062	1.29921	1.28681	1.2758	1.26457	1.25237	1.24406	1.22982	1.22019	1.20723	1.1964	1.18468	1.17341	1.16316	1.15277	1.14143	1.13001	1.12829	1.11481	1.09782	1.08716	1.07573	1.0666	1.05514	1.04336	1.03364	1.02509	1.0149	1.00575	0.996047	0.98677	0.974498	0.964734	0.957181	0.947932
Supplementary Figure 5f	shControl	shRMP64-1	shRMP64-2
	1.02367	0.463349	0.514542
	1.00125	0.479604	0.462789
	0.975089	0.450458	0.452326
	Two-tailed student's t-test	P value	P value summary
	shControl vs shRMP64-1	<0.0001	****
	shControl vs shRMP64-2	<0.0001	****
Supplementary Figure 5g	Hours	shControl				shRMP64-1				shRMP64-2
		Repeat1	Repeat2	Repeat3	Repeat4	Repeat1	Repeat2	Repeat3	Repeat4	Repeat1	Repeat2	Repeat3	Repeat4
	0	1	1	1	1	1	1	1	1	1	1	1	1
	4	1.16566	1.12855	1.12018	1.1881	0.803933	0.787407	0.833466	0.828398	0.753488	0.757246	0.75976	0.804788
	8	1.18132	1.24266	1.18028	1.26045	0.816093	0.817612	0.871056	0.845374	0.780328	0.779474	0.711302	0.802173
	12	1.2182	1.33615	1.22829	1.39023	0.867586	0.856722	0.880153	0.904816	0.803602	0.800532	0.743381	0.861303
	16	1.32402	1.46264	1.38212	1.58935	0.961062	0.93627	1.00876	0.969271	0.843381	0.906237	0.814681	0.952202
	20	1.50344	1.73269	1.56202	1.73891	1.00105	1.04998	1.13389	1.13063	0.958801	0.954582	0.905063	0.974921
	24	1.6887	2.00474	1.79924	1.95876	1.16903	1.21036	1.27874	1.2576	1.03666	1.16946	0.967779	1.12246
	28	2.02865	2.29825	2.18455	2.27733	1.4049	1.47101	1.54672	1.49869	1.22759	1.23076	1.23889	1.22487
	32	2.46574	2.70231	2.50075	2.69001	1.53018	1.74352	1.85606	1.77568	1.42213	1.49978	1.37192	1.43258
	36	3.08706	3.26498	3.07842	3.23287	1.81353	2.14299	2.23975	2.16931	1.7695	1.75888	1.65654	1.71401
	40	3.73313	3.95233	3.76394	3.94414	2.15909	2.67972	2.76816	2.62726	2.10897	2.09182	1.89701	1.95555
	44	4.88368	4.88846	4.81122	5.0425	2.68142	3.33304	3.38792	3.28112	2.52381	2.59369	2.43974	2.43287
	48	6.11549	6.1769	5.79765	6.2276	3.19817	4.09562	4.2467	4.03291	3.29149	3.16518	2.93958	2.92709
	52	7.85143	7.45157	7.12452	7.50903	3.93793	5.01621	5.22745	4.82513	4.17913	3.90217	3.63675	3.61477
	56	9.58802	9.38605	8.89647	9.27304	4.78026	6.11199	6.29099	6.00117	5.08419	4.69532	4.33542	4.14101
	60	11.8173	11.289	10.5798	11.3668	5.80253	7.24002	7.48554	7.08752	6.29772	5.63429	5.0725	5.06865
	64	13.8045	14.1149	12.7318	13.3714	6.89945	8.60033	8.85777	8.59862	7.81121	6.7983	6.44978	6.22683
	68	16.8726	16.3079	15.5223	16.2221	8.22497	9.88808	10.296	10.1356	9.23965	8.2045	7.48895	7.57314
	72	19.3476	18.8686	18.1903	18.7485	9.86648	11.2012	11.2049	11.1127	11.1073	9.60767	8.82321	8.88886
	One-way ANOVA	Mean Diff.	95.00% CI of diff.	Below threshold?	Summary	Adjusted P Value
	shControl vs. shRMP64-1	7.942	6.421 to 9.464	Yes	****	<0.0001
	shControl vs. shRMP64-2	9.182	7.661 to 10.70	Yes	****	<0.0001
	shRMP64-1 vs. shRMP64-2	1.24	-0.2819 to 2.761	No	ns	0.1112
Supplementary Figure 5h	shControl	shRmp64-1	shRmp64-2
	1.02602	0.196521	0.341138
	1.00312	0.235287	0.33566
	0.98142	0.221561	0.31084
	Two-tailed student's t-test	P value	P value summary
	shControl vs shRmp64-1	<0.0001	****
	shControl vs shRmp64-2	<0.0001	****
Supplementary Figure 5i	shControl	shRmp64-1
	0.984438	0.807996
	1.09204	0.715029
	0.952158	0.752438
	0.999032	0.745777
	0.993772	0.78836
	0.978557	0.832358
	Two-tailed student's t-test	P value	P value summary
	shControl vs shRmp64-1	<0.0001	****
Supplementary Figure 5j	shControl	shRmp64-1	shRmp64-2
	0.895549	0.125832	0.486505
	0.936558	0.135296	0.517701
	1.16789	0.208202	0.486505
	Two-tailed student's t-test	P value	P value summary
	shControl vs shRmp64-1	0.0007	***
	shControl vs shRmp64-2	0.0042	**
[truncated: 1,550 more columns]

## Sheet: Supplementary Figure 6
Supplementary Figure 6a		shControl	shRMP24-1	shRMP24-2
		1.02896	0.531462	0.595724
		1.01877	0.553982	0.5809
		0.991665	0.525569	0.568552
		Two-tailed student's t-test	P value	P value summary
		shControl vs shRMP24-1	<0.0001	****
		shControl vs shRMP24-2	<0.0001	****
Supplementary Figure 6b		Normalized spot intensity				Normalized spot area
		shControl	shRMP24-1	shRMP24-2		shControl	shRMP24-1	shRMP24-2
		1.01248	1.58964	1.29236		0.985564	1.93215	1.90431
		0.990166	1.61838	1.26324		0.981233	1.85729	1.98969
		0.997352	1.74887	1.38918		1.0332	1.94576	1.97608
		Two-tailed student's t-test	P value	P value summary		Two-tailed student's test	P value	P value summary
		shControl vs shRMP24-1	0.0002	***		shControl vs shRMP24-1	<0.0001	****
		shControl vs shRMP24-2	0.0012	**		shControl vs shRMP24-2	<0.0001	****
Supplementary Figure 6c		shControl	shRMP24-1	shRMP24-2
		0.965209	2.45573	2.11634
			2.30521	2.21363
		1.05629	2.44453	2.32255
		Two-tailed student's t-test	P value	P value summary
		shControl vs shRMP24-1	<0.0001	****
		shControl vs shRMP24-2	<0.0001	****
Supplementary Figure 6d		shControl	3.0537	3.02835	3.00149	2.97843	2.95824	2.93624	2.90766	2.88138	2.85764	2.83903	2.82024	2.79728	2.77355	2.75307	2.73425	2.70677	2.67532	2.65713	2.63218	2.61115	2.58833	2.56239	2.53958	2.51722	2.49341	2.46653	2.43042	2.40459	2.388	2.36865	2.33895	2.31867	2.29919	2.2817	2.25451	2.22559	2.20124	2.18024	2.15616	2.13462	2.1159	2.09015	2.06831	2.04967	2.03241	2.00797	1.98303
	Absorbance	shRMP24-1	3.53569	3.5079	3.48598	3.46473	3.43706	3.41077	3.38741	3.36996	3.34727	3.32344	3.29901	3.26954	3.24283	3.21272	3.19046	3.17224	3.14811	3.11682	3.09525	3.06937	3.0504	3.02931	3.00146	2.9757	2.94403	2.92396	2.89953	2.86623	2.83931	2.82086	2.80486	2.77725	2.74166	2.72259	2.69515	2.6723	2.64659	2.61239	2.58984	2.55566	2.53521	2.50791	2.47895	2.45331	2.42338	2.40212	2.3747
Supplementary Figure 6e		shControl	shRMP24-1	shRMP24-2
		1.08481	0.554063	0.490321
		1.03308	0.469858	0.562118
		1.02727	0.471859	0.506332
		Two-tailed student's t-test	P value	P value summary
		shControl vs shRMP24-1	<0.0001	****
		shControl vs shRMP24-2	<0.0001	****
		Hours	shControl			shRMP24-1			shRMP24-2
Supplementary Figure 6f			Repeat1	Repeat2	Repeat3	Repeat1	Repeat2	Repeat3	Repeat1	Repeat2	Repeat3
		0	1	1	1	1	1	1	1	1	1
		4	0.947024	0.948379	1.14286	1.04474	0.864415	0.955879	1.06011	0.887338	1.03079
		8	1.07777	1.04804	1.21299	0.985986	0.822174	1.0757	1.06263	0.987348	0.87815
		12	1.26995	1.26518	1.17403	1.11251	0.767346	1.07692	1.03405	1.04826	0.998334
		16	1.33489	1.28285	1.3974	1.3335	0.750296	1.20013	1.12451	1.08745	1.16059
		20	1.49222	1.46849	1.66429	1.4307	0.922726	1.10085	1.13806	1.18167	1.14853
		24	1.70128	1.7456	1.73571	1.64392	1.03003	1.41953	1.30138	1.29233	1.19845
		28	1.89701	2.08089	2.38701	2.19756	1.14166	1.7617	1.44644	1.55183	1.40176
		32	2.37715	2.17136	2.21688	2.01788	1.31756	1.85179	1.77971	1.69944	1.55951
		36	2.84117	2.52237	3.49286	2.31151	1.52395	2.33306	2.08222	1.95635	1.82371
		40	3.14379	3.61393	3.79935	2.9804	1.86454	2.70769	2.4168	2.195	2.08615
		44	3.95277	4.20777	4.47727	3.34383	2.2614	2.83941	3.02149	3.07596	2.73664
		48	5.84689	5.14471	6.36948	4.33785	2.56538	3.68855	4.03217	3.98686	3.52086
		52	6.21173	6.74843	7.3948	5.4059	3.16187	4.3401	4.78371	4.38927	4.42823
		56	8.79755	8.97934	9.72143	6.0808	4.08821	5.13487	6.29457	5.64655	5.81172
		60	10.7338	10.8882	11.6097	6.70412	4.89987	6.6677	8.35164	7.8087	7.0282
		64	13.799	14.6851	15.5253	8.67759	6.08265	8.80041	10.0505	9.99305	9.21397
		68	18.1498	18.6794	20.0071	10.9922	7.48986	10.0902	12.5045	13.1096	11.752
		72	22.945	22.6778	24.2994	13.6356	9.33924	12.497	16.6707	15.6911	14.6837
		76	28.255	29.0161	31.5045	16.8887	11.5852	15.6733	20.5177	19.6065	18.4841
		80	35.103	35.9463	40.1033	20.3995	14.4129	19.9693	25.4833	25.1487	22.9229
		84	44.8694	46.1632	47.9818	25.2338	18.0218	25.4689	31.943	30.8289	29.5057
		88	53.0733	56.2152	59.9468	30.8131	21.4426	30.5694	37.7831	38.9397	36.8652
		One-way ANOVA	Mean Diff.	95.00% CI of diff.	Below threshold?	Summary	Adjusted P Value
		shControl vs. shRMP24-1	28.8	19.49 to 38.12	Yes	***	0.0002
		shControl vs. shRMP24-2	18.55	9.237 to 27.86	Yes	**	0.0021
		shRMP24-1 vs. shRMP4-2	-10.25	-19.57 to -0.9424	Yes	*	0.0343
Supplementary Figure 6g		Hours	shControl				shPOP1-1				shPOP1-2
			Repeat1	Repeat2	Repeat3	Repeat4	Repeat1	Repeat2	Repeat3	Repeat4	Repeat1	Repeat2	Repeat3	Repeat4
		0	1	1	1	1	1	1	1	1	1	1	1	1
		4	0.991842	0.96985	0.914059	0.900399	0.976658	0.960629	0.979274	1.02731	1.02709	1.06213	1.00533	0.990354
		8	1.09211	1.08414	1.02382	0.965312	0.990439	1.00771	0.998767	1.01076	1.04005	1.03163	0.998442	1.00163
		12	1.20378	1.10542	1.05574	1.03259	1.03258	1.01185	1.01586	1.01496	1.04856	1.07886	1.02872	1.03325
		16	1.2768	1.34193	1.22927	1.16773	1.06824	1.06851	1.0754	1.09118	1.10587	1.13279	1.07745	1.0913
		20	1.44864	1.44468	1.28899	1.34557	1.11173	1.12428	1.15876	1.16816	1.20492	1.23071	1.19773	1.13091
		24	1.63652	1.64332	1.49775	1.60987	1.20844	1.26618	1.26484	1.25305	1.33767	1.36776	1.32546	1.30186
		28	1.99799	2.01097	1.81895	1.81879	1.35065	1.37681	1.39144	1.38686	1.48251	1.54034	1.47504	1.4769
		32	2.27444	2.38263	2.16986	2.16842	1.50857	1.53562	1.54744	1.55195	1.71204	1.67971	1.6733	1.67576
		36	2.79265	2.87753	2.53108	2.50605	1.6457	1.69339	1.66382	1.64796	1.84441	1.91006	1.83649	1.8794
		40	3.47485	3.47738	3.34242	3.04747	1.6863	1.78459	1.75904	1.79609	1.93451	2.07575	2.03652	2.08174
		44	4.15668	4.3181	3.91067	3.70059	1.8106	1.96622	1.83728	1.9249	2.07679	2.29879	2.21897	2.20234
		48	5.2373	5.29268	4.93723	4.63703	1.91022	2.12078	2.02447	2.0155	2.25382	2.52535	2.31922	2.338
		52	6.28713	6.41136	5.70076	5.59765	1.92437	2.22534	2.09198	2.07319	2.25736	2.67897	2.50414	2.51001
		56	7.80448	7.58634	6.9848	6.8371	2.03061	2.28215	2.11608	2.16896	2.36172	2.7065	2.57982	2.69562
		60	9.19274	9.19729	8.63926	7.981	2.05029	2.3733	2.28359	2.20851	2.38532	2.73957	2.63716	2.73112
		64	10.801	11.0549	10.016	9.25779	2.08214	2.37107	2.25598	2.3055	2.47782	2.90014	2.74983	2.75807
		68	12.6082	12.9644	11.9572	10.8015	2.05008	2.30122	2.23748	2.31888	2.45561	2.86443	2.68761	2.78259
		72	14.4364	14.6699	13.4317	12.3361	2.11467	2.47668	2.34265	2.3676	2.61454	2.92016	2.77094	2.93029
		76	16.5033	16.4556	14.8514	14.074	2.14976	2.46575	2.35881	2.65145	2.55306	2.89277	2.80036	2.98748
		80	18.0974	17.1319	16.014	15.2281	2.11792	2.4173	2.36465	2.55416	2.52534	2.87933	2.85922	3.04867
		84	18.7438	18.8763	17.4218	15.8575	2.07251	2.51632	2.41171	2.55046	2.53235	2.89251	2.8499	3.07702
		88	19.0483	19.2305	18.1784	17.5542	2.00663	2.46742	2.37912	2.64613	2.40995	2.88036	2.80278	3.30555
		One-way ANOVA	Mean Diff.	95.00% CI of diff.	Below threshold?	Summary	Adjusted P Value
		shControl vs. shPOP1-1	16.13	15.10 to 17.16	Yes	****	<0.0001
		shControl vs. shPOP1-2	15.65	14.62 to 16.68	Yes	****	<0.0001
		shPOP1-1 vs. shPOP1-2	-0.4748	-1.506 to 0.5561	No	ns	0.4371
[truncated: 1,700 more columns]

## Sheet: Supplementary Figure 20
Supplementary Figure 20a	Vector	RPP29-R41A	RPP29-Q50A	RPP29-QR53A	RPP29-WT
	1.01695	25.5193	34.4413	21.4952	22.8328
	1.0044	22.7979	30.7211	20.9792	22.2189
	0.979032	21.7387	30.4476	18.2556	21.1521
	One-way ANOVA	Mean Diff.	95.00% CI of diff.	Below threshold?	Summary	Adjusted P Value
	Vector vs. RPP29-R41A	-22.35	-26.61 to -18.10	Yes	****	<0.0001
	Vector vs. RPP29-Q50A	-30.87	-35.12 to -26.62	Yes	****	<0.0001
	Vector vs. RPP29-QR53A	-19.24	-23.50 to -14.99	Yes	****	<0.0001
	Vector vs. RPP29-WT	-21.07	-25.32 to -16.81	Yes	****	<0.0001
	RPP29-R41A vs. RPP29-Q50A	-8.518	-12.77 to -4.263	Yes	***	0.0005
	RPP29-R41A vs. RPP29-QR53A	3.109	-1.146 to 7.363	No	ns	0.191
	RPP29-R41A vs. RPP29-WT	1.284	-2.971 to 5.539	No	ns	0.8526
	RPP29-Q50A vs. RPP29-QR53A	11.63	7.372 to 15.88	Yes	****	<0.0001
	RPP29-Q50A vs. RPP29-WT	9.802	5.547 to 14.06	Yes	***	0.0001
	RPP29-QR53A vs. RPP29-WT	-1.825	-6.079 to 2.430	No	ns	0.6347
Supplementary Figure 20b
Supplementary Figure 20c	RPP29-WT	RPP29-R41A	RPP29-Q50A	POP4-R53A
	1.03861	1.90365	2.38864	4.84752
	1.0462	1.89675	2.43406	5.14207
	0.920312	1.92969	2.28356	4.39797
	One-way ANOVA	Mean Diff.	95.00% CI of diff.	Below threshold?	Summary	Adjusted P Value
	RPP29-WT vs. RPP29-R41A	-0.9083	-1.417 to -0.3992	Yes	**	0.002
	RPP29-WT vs. RPP29-Q50A	-1.367	-1.876 to -0.8579	Yes	***	0.0001
	RPP29-WT vs. POP4-R53A	-3.794	-4.303 to -3.285	Yes	****	<0.0001
	RPP29-R41A vs. RPP29-Q50A	-0.4587	-0.9679 to 0.05042	No	ns	0.0782
	RPP29-R41A vs. POP4-R53A	-2.886	-3.395 to -2.377	Yes	****	<0.0001
	RPP29-Q50A vs. POP4-R53A	-2.427	-2.936 to -1.918	Yes	****	<0.0001
Supplementary Figure 20d	shControl-Vector	shPOP1-Vector	shPOP1-H146A	shPOP1-WT
	0.951958	0.259852	30.2134	28.1235
	1.01501	0.253926	31.2385	28.3182
	0.917632	0.234952	30.9371	28.2385
	One-way ANOVA	Mean Diff.	95.00% CI of diff.	Below threshold?	Summary	Adjusted P Value
	shControl-Vector vs. shPOP1-Vector	0.712	0.008242 to 1.416	Yes	*	0.0474
	shControl-Vector vs. shPOP1-H146A	-29.83	-30.54 to -29.13	Yes	****	<0.0001
	shControl-Vector vs. shPOP1-WT	-27.27	-27.97 to -26.56	Yes	****	<0.0001
	shPOP1-Vector vs. shPOP1-H146A	-30.55	-31.25 to -29.84	Yes	****	<0.0001
	shPOP1-Vector vs. shPOP1-WT	-27.98	-28.68 to -27.27	Yes	****	<0.0001
	shPOP1-H146A vs. shPOP1-WT	2.57	1.866 to 3.273	Yes	****	<0.0001
Supplementary Figure 20e	shControl-Vector	shPOP1-Vector	shPOP1-H146A	shPOP1-WT
	1.02343	2.368	1.71234	1.11324
	1.01493	1.99772	1.72129	1.02482
	1.00123	1.9811	1.71222	1.13421
	One-way ANOVA	Mean Diff.	95.00% CI of diff.	Below threshold?	Summary	Adjusted P Value
	shControl-Vector vs. shPOP1-Vector	-1.102	-1.399 to -0.8061	Yes	****	<0.0001
	shControl-Vector vs. shPOP1-H146A	-0.7021	-0.9984 to -0.4058	Yes	***	0.0003
	shControl-Vector vs. shPOP1-WT	-0.07756	-0.3739 to 0.2187	No	ns	0.8352
	shPOP1-Vector vs. shPOP1-H146A	0.4003	0.1040 to 0.6966	Yes	*	0.0108
	shPOP1-Vector vs. shPOP1-WT	1.025	0.7285 to 1.321	Yes	****	<0.0001
	shPOP1-H146A vs. shPOP1-WT	0.6245	0.3282 to 0.9208	Yes	***	0.0007
Supplementary Figure 20f	shControl	shRMP64-Vector	shRMP64-R94C	shRMP64-L145F	shRMP64-WT	shPOP1-Vector	shPOP1-P582S	shPOP1-G583E	shPOP1-WT
	0.995489	0.238957	35.2349	41.1294	43.2034	0.150973	20.1285	25.9878	18.9274
	1.01036	0.241295	35.242	42.1295	43.1923	0.158371	20.1423	25.2391	19.0159
	0.997307	0.232916	35.232	42.0914	43.2155	0.145059	20.1249	25.3415	18.942
	One-way ANOVA	Mean Diff.	95.00% CI of diff.	Below threshold?	Summary	Adjusted P Value
	shControl vs. shRMP64-Vector	0.7633	0.09673 to 1.430	Yes	*	0.0181
	shControl vs. shRMP64-R94C	-34.24	-34.90 to -33.57	Yes	****	<0.0001
	shControl vs. shRMP64-L145F	-40.78	-41.45 to -40.12	Yes	****	<0.0001
	shControl vs. shRMP64-WT	-42.2	-42.87 to -41.54	Yes	****	<0.0001
	shControl vs. shPOP1-Vector	0.8496	0.1830 to 1.516	Yes	**	0.0071
	shControl vs. shPOP1-P582S	-19.13	-19.80 to -18.46	Yes	****	<0.0001
	shControl vs. shPOP1-G583E	-24.52	-25.19 to -23.86	Yes	****	<0.0001
	shControl vs. shPOP1-WT	-17.96	-18.63 to -17.29	Yes	****	<0.0001
	shRMP64-Vector vs. shRMP64-R94C	-35	-35.67 to -34.33	Yes	****	<0.0001
	shRMP64-Vector vs. shRMP64-L145F	-41.55	-42.21 to -40.88	Yes	****	<0.0001
	shRMP64-Vector vs. shRMP64-WT	-42.97	-43.63 to -42.30	Yes	****	<0.0001
	shRMP64-Vector vs. shPOP1-Vector	0.08626	-0.5803 to 0.7529	No	ns	>0.9999
	shRMP64-Vector vs. shPOP1-P582S	-19.89	-20.56 to -19.23	Yes	****	<0.0001
	shRMP64-Vector vs. shPOP1-G583E	-25.29	-25.95 to -24.62	Yes	****	<0.0001
	shRMP64-Vector vs. shPOP1-WT	-18.72	-19.39 to -18.06	Yes	****	<0.0001
	shRMP64-R94C vs. shRMP64-L145F	-6.547	-7.214 to -5.881	Yes	****	<0.0001
	shRMP64-R94C vs. shRMP64-WT	-7.967	-8.634 to -7.301	Yes	****	<0.0001
	shRMP64-R94C vs. shPOP1-Vector	35.08	34.42 to 35.75	Yes	****	<0.0001
	shRMP64-R94C vs. shPOP1-P582S	15.1	14.44 to 15.77	Yes	****	<0.0001
	shRMP64-R94C vs. shPOP1-G583E	9.714	9.047 to 10.38	Yes	****	<0.0001
	shRMP64-R94C vs. shPOP1-WT	16.27	15.61 to 16.94	Yes	****	<0.0001
	shRMP64-L145F vs. shRMP64-WT	-1.42	-2.087 to -0.7537	Yes	****	<0.0001
	shRMP64-L145F vs. shPOP1-Vector	41.63	40.97 to 42.30	Yes	****	<0.0001
	shRMP64-L145F vs. shPOP1-P582S	21.65	20.98 to 22.32	Yes	****	<0.0001
	shRMP64-L145F vs. shPOP1-G583E	16.26	15.59 to 16.93	Yes	****	<0.0001
	shRMP64-L145F vs. shPOP1-WT	22.82	22.16 to 23.49	Yes	****	<0.0001
	shRMP64-WT vs. shPOP1-Vector	43.05	42.39 to 43.72	Yes	****	<0.0001
	shRMP64-WT vs. shPOP1-P582S	23.07	22.41 to 23.74	Yes	****	<0.0001
	shRMP64-WT vs. shPOP1-G583E	17.68	17.01 to 18.35	Yes	****	<0.0001
	shRMP64-WT vs. shPOP1-WT	24.24	23.58 to 24.91	Yes	****	<0.0001
	shPOP1-Vector vs. shPOP1-P582S	-19.98	-20.65 to -19.31	Yes	****	<0.0001
	shPOP1-Vector vs. shPOP1-G583E	-25.37	-26.04 to -24.70	Yes	****	<0.0001
	shPOP1-Vector vs. shPOP1-WT	-18.81	-19.48 to -18.14	Yes	****	<0.0001
	shPOP1-P582S vs. shPOP1-G583E	-5.391	-6.057 to -4.724	Yes	****	<0.0001
	shPOP1-P582S vs. shPOP1-WT	1.17	0.5036 to 1.837	Yes	***	0.0002
	shPOP1-G583E vs. shPOP1-WT	6.561	5.894 to 7.228	Yes	****	<0.0001

## Sheet: Supplementary Figure 22
Supplementary Figure 22a	Vector	RMRP CR-IVRPPH1	RMRP CR-IWT
	1.01749	31.2511	33.4482
	1.01213	29.2317	32.4678
	0.912648	28.2312	32.0446
	Two-tailed student's t-test	P value	P value summary
	Vector vs RMRP CR-IVRPPH1	<0.0001	****
	Vector vs RMRP CR-IVWT	<0.0001	****
Supplementary Figure 22b	Vector	RPPH1 CR-IVRMRP	RPPH1 CR-IVWT
	0.940091	29.8741	31.91
	0.974632	29.0772	32.5019
	1.09141	29.5183	32.3142
	Two-tailed student's t-test	P value	P value summary
	Vector vs RPPH1 CR-IVRMRP	<0.0001	****
	Vector vs RPPH1 CR-IVWT	<0.0001	****
